# Supplementary material for: Bioinertization of NanoLC/MS/MS Systems by Depleting Metal Ions From the Mobile Phases for Phosphoproteomics
Source: Mol Cell Proteomics. 2023 Mar 22;22(5):100535. doi: 10.1016/j.mcpro.2023.100535 (PMC10172917; doi:10.1016/j.mcpro.2023.100535)
Supplement: Supplemental Table S1 [file mmc2.xlsx]

## Sheet: Fig1_ident
no	AccNum	ProtDescription	ProtMass	ProtScore	ProtExpt	PeptCnt	Seq	Mod	ModDetail	ObsMass	ObsMz	CalcMass	CalcMz	DeltaMass	pep_start	pep_end	Charge	PeptScore	DeltaScore	PeptExpt	RetTime	MissClvg	Engine	FwdSeq	BwdSeq	RawdataFile
282	BAG3_HUMAN	BAG family molecular chaperone regulator 3 OS=Homo sapiens GN=BAG3 PE=1 SV=3	61727.9	236.61	4.4089e-20	2	SQSPAASDCSSSSSSASLPSSGR	Carbamidomethyl (C);Phospho (ST)	79.9663@S:3,57.0215@C:9	2278.9	1140.46	2278.9	1140.46	0.003	171	193	2	177.36	3.4	2.05692e-17	23.1583	0	Mascot	R	S	D:\Users\massUser\Documents\JobRequest\ResultFiles\20180121\20180121180044128294^10.242.16.57^niinae@com\ManualInputFile\180120TN_10_PEEK_PK-450_1.raw
247	BAG3_HUMAN	BAG family molecular chaperone regulator 3 OS=Homo sapiens GN=BAG3 PE=1 SV=3	61727.9	221.31	1.49393e-18	2	SQSPAASDCSSSSSSASLPSSGR	Carbamidomethyl (C);Phospho (ST)	79.9663@S:3,57.0215@C:9	2278.91	1140.46	2278.9	1140.46	0.0043	171	193	2	163.96	163.96	4.4197e-16	23.1394	0	Mascot	R	S	D:\Users\massUser\Documents\JobRequest\ResultFiles\20180121\20180121180044128294^10.242.16.57^niinae@com\ManualInputFile\180120TN_07_SUS316L_1.raw
476	ANCHR_HUMAN	Abscission/NoCut checkpoint regulator OS=Homo sapiens GN=ZFYVE19 PE=1 SV=3	52426.6	154.91	6.52124e-12	1	LPDSDDDEDEETAIQR	Phospho (ST)	79.9663@S:4	1926.74	964.376	1926.74	964.376	0.0007	351	366	2	154.91	130.04	2.51823e-15	25.8224	0	Mascot	R	V	D:\Users\massUser\Documents\JobRequest\ResultFiles\20180121\20180121180044128294^10.242.16.57^niinae@com\ManualInputFile\180120TN_10_PEEK_PK-450_1.raw
215	IRS2_HUMAN	Insulin receptor substrate 2 OS=Homo sapiens GN=IRS2 PE=1 SV=2	138446	286.97	4.05817e-25	3	TASEGDGGAAAGAAAAGAR	Phospho (ST)	79.9663@S:3	1610.67	806.341	1610.67	806.342	-0.0007	363	381	2	152.39	4.66	6.14256e-15	23.0709	0	Mascot	R	P	D:\Users\massUser\Documents\JobRequest\ResultFiles\20180121\20180121180044128294^10.242.16.57^niinae@com\ManualInputFile\180120TN_02_Ctrl.raw
380	KRI1_HUMAN	Protein KRI1 homolog OS=Homo sapiens GN=KRI1 PE=1 SV=3	83003.7	151.22	1.52521e-11	1	AFVEDSEDEDGAGEGGSSLLQK	Phospho (ST)	79.9663@S:6	2318.95	1160.48	2318.94	1160.48	0.0095	166	187	2	151.22	128.13	1.12131e-14	28.2273	0	Mascot	R	R	D:\Users\massUser\Documents\JobRequest\ResultFiles\20180121\20180121180044128294^10.242.16.57^niinae@com\ManualInputFile\180120TN_07_SUS316L_1.raw
280	SMC4_HUMAN	Structural maintenance of chromosomes protein 4 OS=Homo sapiens GN=SMC4 PE=1 SV=2	147775	191.67	1.37509e-15	2	TESPATAAETASEELDNR	Phospho (ST)	79.9663@S:3	1970.81	986.413	1970.81	986.413	0.0005	39	56	2	146.7	4.11	2.58693e-14	29.2797	0	Mascot	R	S	D:\Users\massUser\Documents\JobRequest\ResultFiles\20180121\20180121180044128294^10.242.16.57^niinae@com\ManualInputFile\180120TN_07_SUS316L_1.raw
235	ICLN_HUMAN	Methylosome subunit pICln OS=Homo sapiens GN=CLNS1A PE=1 SV=1	26370	261.06	1.58245e-22	2	EPVADEEEEDSDDDVEPITEFR	Phospho (ST)	79.9663@S:11	2644.02	1323.02	2644.02	1323.02	-0.0004	92	113	2	146.18	98.37	2.56655e-14	30.2237	0	Mascot	K	F	D:\Users\massUser\Documents\JobRequest\ResultFiles\20180121\20180121180044128294^10.242.16.57^niinae@com\ManualInputFile\180120TN_02_Ctrl.raw
540	KRI1_HUMAN	Protein KRI1 homolog OS=Homo sapiens GN=KRI1 PE=1 SV=3	83003.7	143.79	8.43976e-11	1	AFVEDSEDEDGAGEGGSSLLQK	Phospho (ST)	79.9663@S:6	2318.95	1160.48	2318.94	1160.48	0.0111	166	187	2	143.79	108.97	6.33013e-14	28.3016	0	Mascot	R	R	D:\Users\massUser\Documents\JobRequest\ResultFiles\20180121\20180121180044128294^10.242.16.57^niinae@com\ManualInputFile\180120TN_02_Ctrl.raw
220	IRS2_HUMAN	Insulin receptor substrate 2 OS=Homo sapiens GN=IRS2 PE=1 SV=2	138446	258.17	3.07843e-22	3	TASEGDGGAAAGAAAAGAR	Phospho (ST)	79.9663@S:3	1610.67	806.341	1610.67	806.342	-0.001	363	381	2	143.36	13.9	4.8669e-14	23.0505	0	Mascot	R	P	D:\Users\massUser\Documents\JobRequest\ResultFiles\20180121\20180121180044128294^10.242.16.57^niinae@com\ManualInputFile\180120TN_07_SUS316L_1.raw
131	SRRM1_HUMAN	Serine/arginine repetitive matrix protein 1 OS=Homo sapiens GN=SRRM1 PE=1 SV=2	102331	379.33	2.35684e-34	9	KETESEAEDNLDDLEK	Phospho (ST)	79.9663@S:5	1943.79	972.902	1943.79	972.902	0.0013	870	885	2	140.08	25.9	1.28118e-13	26.6782	1	Mascot	K	H	D:\Users\massUser\Documents\JobRequest\ResultFiles\20180121\20180121180044128294^10.242.16.57^niinae@com\ManualInputFile\180120TN_04_Ti2_1.raw
557	ANCHR_HUMAN	Abscission/NoCut checkpoint regulator OS=Homo sapiens GN=ZFYVE19 PE=1 SV=3	52426.6	139.67	2.17936e-10	1	LPDSDDDEDEETAIQR	Phospho (ST)	79.9663@S:4	1926.74	964.376	1926.74	964.376	0.0017	351	366	2	139.67	123.34	8.73947e-14	25.8353	0	Mascot	R	V	D:\Users\massUser\Documents\JobRequest\ResultFiles\20180121\20180121180044128294^10.242.16.57^niinae@com\ManualInputFile\180120TN_02_Ctrl.raw
577	CTNA1_HUMAN	Catenin alpha-1 OS=Homo sapiens GN=CTNNA1 PE=1 SV=1	100693	134.4	7.33381e-10	1	TPEELDDSDFETEDFDVR	Phospho (ST)	79.9663@S:8	2237.85	1119.93	2237.85	1119.93	0.0007	634	651	2	134.4	58.42	2.85016e-13	31.0372	0	Mascot	R	S	D:\Users\massUser\Documents\JobRequest\ResultFiles\20180121\20180121180044128294^10.242.16.57^niinae@com\ManualInputFile\180120TN_02_Ctrl.raw
426	NHRF1_HUMAN	Na(+)/H(+) exchange regulatory cofactor NHE-RF1 OS=Homo sapiens GN=SLC9A3R1 PE=1 SV=4	39129.7	134.05	7.94932e-10	1	SASSDTSEELNSQDSPPK	Phospho (ST)	79.9663@S:3	1957.77	979.894	1957.78	979.897	-0.0047	288	305	2	134.05	3.04	4.23066e-13	23.9221	0	Mascot	R	Q	D:\Users\massUser\Documents\JobRequest\ResultFiles\20180121\20180121180044128294^10.242.16.57^niinae@com\ManualInputFile\180120TN_07_SUS316L_1.raw
162	SRRM1_HUMAN	Serine/arginine repetitive matrix protein 1 OS=Homo sapiens GN=SRRM1 PE=1 SV=2	102331	419.27	2.38963e-38	10	KETESEAEDNLDDLEK	Phospho (ST)	79.9663@S:5	1943.79	972.903	1943.79	972.902	0.0031	870	885	2	132.06	27.78	8.24548e-13	26.4796	1	Mascot	K	H	D:\Users\massUser\Documents\JobRequest\ResultFiles\20180121\20180121180044128294^10.242.16.57^niinae@com\ManualInputFile\180120TN_10_PEEK_PK-450_1.raw
378	PDS5B_HUMAN	Sister chromatid cohesion protein PDS5 homolog B OS=Homo sapiens GN=PDS5B PE=1 SV=1	165818	196.83	4.19112e-16	3	AESPESSAIESTQSTPQK	Phospho (ST)	79.9663@S:3	1955.84	978.926	1955.84	978.925	0.0009	1356	1373	2	132	54.31	7.3822e-13	24.3643	0	Mascot	R	G	D:\Users\massUser\Documents\JobRequest\ResultFiles\20180121\20180121180044128294^10.242.16.57^niinae@com\ManualInputFile\180120TN_02_Ctrl.raw
445	MED24_HUMAN	Mediator of RNA polymerase II transcription subunit 24 OS=Homo sapiens GN=MED24 PE=1 SV=1	111716	131.64	1.38462e-09	1	LLSSNEDDANILSSPTDR	Phospho (ST)	79.9663@S:4	2025.89	1013.95	2025.89	1013.95	0.0002	860	877	2	131.64	131.64	9.9053e-13	29.8743	0	Mascot	R	S	D:\Users\massUser\Documents\JobRequest\ResultFiles\20180121\20180121180044128294^10.242.16.57^niinae@com\ManualInputFile\180120TN_04_Ti2_1.raw
137	BCLF1_HUMAN	Bcl-2-associated transcription factor 1 OS=Homo sapiens GN=BCLAF1 PE=1 SV=2	106173	444.297	7.5095e-41	15	FNDSEGDDTEETEDYR	2 Phospho (ST)	79.9663@S:4,79.9663@T:9	2080.65	1041.33	2080.65	1041.33	0.0007	394	409	2	131.33	53.45	1.32517e-13	25.9228	0	Mascot	K	Q	D:\Users\massUser\Documents\JobRequest\ResultFiles\20180121\20180121180044128294^10.242.16.57^niinae@com\ManualInputFile\180120TN_10_PEEK_PK-450_1.raw
118	SRRM1_HUMAN	Serine/arginine repetitive matrix protein 1 OS=Homo sapiens GN=SRRM1 PE=1 SV=2	102331	408.78	2.67504e-37	10	KETESEAEDNLDDLEK	Phospho (ST)	79.9663@S:5	1943.79	972.903	1943.79	972.902	0.002	870	885	2	131.07	29.76	1.02002e-12	26.4278	1	Mascot	K	H	D:\Users\massUser\Documents\JobRequest\ResultFiles\20180121\20180121180044128294^10.242.16.57^niinae@com\ManualInputFile\180120TN_07_SUS316L_1.raw
114	TP53B_HUMAN	Tumor suppressor p53-binding protein 1 OS=Homo sapiens GN=TP53BP1 PE=1 SV=2	215495	478.62	2.77543e-44	7	NSPEDLGLSLTGDSCK	Carbamidomethyl (C);Phospho (ST)	79.9663@S:2,57.0215@C:15	1771.74	886.875	1771.73	886.874	0.0018	499	514	2	129.95	113.76	1.06216e-12	29.5518	0	Mascot	K	L	D:\Users\massUser\Documents\JobRequest\ResultFiles\20180121\20180121180044128294^10.242.16.57^niinae@com\ManualInputFile\180120TN_10_PEEK_PK-450_1.raw
168	SRRM1_HUMAN	Serine/arginine repetitive matrix protein 1 OS=Homo sapiens GN=SRRM1 PE=1 SV=2	102331	422.3	1.18941e-38	8	KETESEAEDNLDDLEK	Phospho (ST)	79.9663@S:5	1943.79	972.903	1943.79	972.902	0.0024	870	885	2	128.94	25.2	1.71681e-12	26.5741	1	Mascot	K	H	D:\Users\massUser\Documents\JobRequest\ResultFiles\20180121\20180121180044128294^10.242.16.57^niinae@com\ManualInputFile\180120TN_02_Ctrl.raw
565	NHRF1_HUMAN	Na(+)/H(+) exchange regulatory cofactor NHE-RF1 OS=Homo sapiens GN=SLC9A3R1 PE=1 SV=4	39129.7	137.79	3.35993e-10	1	SASSDTSEELNSQDSPPK	Phospho (ST)	79.9663@S:3	1957.78	979.896	1957.78	979.897	-0.0007	288	305	2	128.22	2.54	1.5744e-12	23.8991	0	Mascot	R	Q	D:\Users\massUser\Documents\JobRequest\ResultFiles\20180121\20180121180044128294^10.242.16.57^niinae@com\ManualInputFile\180120TN_10_PEEK_PK-450_1.raw
47	AHNK_HUMAN	Neuroblast differentiation-associated protein AHNAK OS=Homo sapiens GN=AHNAK PE=1 SV=2	629213	664.679	6.87702e-63	10	ASLGSLEGEAEAEASSPK	Phospho (ST)	79.9663@S:5	1811.78	906.898	1811.78	906.899	-0.0012	5748	5765	2	127.99	26.3	2.08894e-12	30.6364	0	Mascot	K	G	D:\Users\massUser\Documents\JobRequest\ResultFiles\20180121\20180121180044128294^10.242.16.57^niinae@com\ManualInputFile\180120TN_07_SUS316L_1.raw
1044	ROA3_HUMAN	Heterogeneous nuclear ribonucleoprotein A3 OS=Homo sapiens GN=HNRNPA3 PE=1 SV=2	39798.7	67.1193	0.00392103	1	SSGSPYGGGYGSGGGSGGYGSR	Phospho (ST)	79.9663@S:4	1989.75	995.882	1989.75	995.882	0.0002	355	376	2	127.33	23.83	1.36846e-12	24.3152	0	Mascot	R	R	D:\Users\massUser\Documents\JobRequest\ResultFiles\20180121\20180121180044128294^10.242.16.57^niinae@com\ManualInputFile\180120TN_10_PEEK_PK-450_1.raw
374	NSRP1_HUMAN	Nuclear speckle splicing regulatory protein 1 OS=Homo sapiens GN=NSRP1 PE=1 SV=1	66578.1	197.37	3.70109e-16	2	PSVFGNDSDDDDETSVSESLQR	Phospho (ST)	79.9663@S:8	2477.97	1239.99	2477.97	1239.99	-0.0024	26	47	2	127.06	55.45	2.00724e-12	29.6546	0	Mascot	K	E	D:\Users\massUser\Documents\JobRequest\ResultFiles\20180121\20180121180044128294^10.242.16.57^niinae@com\ManualInputFile\180120TN_02_Ctrl.raw
256	ICLN_HUMAN	Methylosome subunit pICln OS=Homo sapiens GN=CLNS1A PE=1 SV=1	26370	202.55	1.12287e-16	2	FEEESKEPVADEEEEDSDDDVEPITEFR	Phospho (ST)	79.9663@S:17	3393.35	1132.12	3393.35	1132.12	0.0001	86	113	3	126.47	62.31	3.41517e-12	29.2805	1	Mascot	K	F	D:\Users\massUser\Documents\JobRequest\ResultFiles\20180121\20180121180044128294^10.242.16.57^niinae@com\ManualInputFile\180120TN_04_Ti2_1.raw
870	RBM5_HUMAN	RNA-binding protein 5 OS=Homo sapiens GN=RBM5 PE=1 SV=2	92610.1	66.0193	0.00505126	1	RGLVAAYSGDSDNEEELVER	Phospho (ST)	79.9663@S:11	2288	763.673	2288	763.673	0.0021	614	633	3	126.23	44.47	3.7998e-12	27.6093	1	Mascot	K	L	D:\Users\massUser\Documents\JobRequest\ResultFiles\20180121\20180121180044128294^10.242.16.57^niinae@com\ManualInputFile\180120TN_07_SUS316L_1.raw
471	TMX1_HUMAN	Thioredoxin-related transmembrane protein 1 OS=Homo sapiens GN=TMX1 PE=1 SV=1	32170	126.02	5.05045e-09	1	KVEEEQEADEEDVSEEEAESK	Phospho (ST)	79.9663@S:14	2516.98	1259.5	2516.98	1259.5	-0.0007	234	254	2	126.02	33.27	2.75038e-12	23.4953	1	Mascot	K	E	D:\Users\massUser\Documents\JobRequest\ResultFiles\20180121\20180121180044128294^10.242.16.57^niinae@com\ManualInputFile\180120TN_04_Ti2_1.raw
320	SMC4_HUMAN	Structural maintenance of chromosomes protein 4 OS=Homo sapiens GN=SMC4 PE=1 SV=2	147775	177.55	3.55083e-14	2	TESPATAAETASEELDNR	Phospho (ST)	79.9663@S:3	1970.81	986.413	1970.81	986.413	-0.0001	39	56	2	125.63	2.83	3.25497e-12	29.3945	0	Mascot	R	S	D:\Users\massUser\Documents\JobRequest\ResultFiles\20180121\20180121180044128294^10.242.16.57^niinae@com\ManualInputFile\180120TN_04_Ti2_1.raw
357	RLA2_HUMAN	60S acidic ribosomal protein P2 OS=Homo sapiens GN=RPLP2 PE=1 SV=1	11657.9	167.38	3.69258e-13	2	KEESEESDDDMGFGLFD	Oxidation (M);Phospho (ST)	79.9663@S:7,15.9949@M:11	2044.71	1023.36	2044.71	1023.36	0.0016	99	115	2	125.5	50.81	1.14145e-12	31.8785	1	Mascot	K	]	D:\Users\massUser\Documents\JobRequest\ResultFiles\20180121\20180121180044128294^10.242.16.57^niinae@com\ManualInputFile\180120TN_04_Ti2_1.raw
893	CCD43_HUMAN	Coiled-coil domain-containing protein 43 OS=Homo sapiens GN=CCDC43 PE=1 SV=2	25290	65.2193	0.00607296	1	AALLAQYADVTDEEDEADEK	Phospho (ST)	79.9663@T:11	2274.95	759.323	2274.94	759.321	0.0046	129	148	3	125.43	56.76	4.28195e-12	29.8323	0	Mascot	K	D	D:\Users\massUser\Documents\JobRequest\ResultFiles\20180121\20180121180044128294^10.242.16.57^niinae@com\ManualInputFile\180120TN_04_Ti2_1.raw
881	ROA3_HUMAN	Heterogeneous nuclear ribonucleoprotein A3 OS=Homo sapiens GN=HNRNPA3 PE=1 SV=2	39798.7	65.0593	0.00630086	1	SSGSPYGGGYGSGGGSGGYGSR	Phospho (ST)	79.9663@S:4	1989.75	995.882	1989.75	995.882	0.0002	355	376	2	125.27	125.27	2.19903e-12	24.2862	0	Mascot	R	R	D:\Users\massUser\Documents\JobRequest\ResultFiles\20180121\20180121180044128294^10.242.16.57^niinae@com\ManualInputFile\180120TN_07_SUS316L_1.raw
511	TACC2_HUMAN	Transforming acidic coiled-coil-containing protein 2 OS=Homo sapiens GN=TACC2 PE=1 SV=3	311632	153.328	9.38643e-12	2	MSESPTPCSGSSFEETEALVNTAAK	Carbamidomethyl (C);Oxidation (M);Phospho (ST)	15.9949@M:1,57.0215@C:8,79.9663@S:11	2725.12	909.38	2725.11	909.379	0.0043	2566	2590	3	125.17	125.17	5.10869e-12	30.6422	0	Mascot	R	N	D:\Users\massUser\Documents\JobRequest\ResultFiles\20180121\20180121180044128294^10.242.16.57^niinae@com\ManualInputFile\180120TN_02_Ctrl.raw
390	ZRAB2_HUMAN	Zinc finger Ran-binding domain-containing protein 2 OS=Homo sapiens GN=ZRANB2 PE=1 SV=2	37838.2	150.119	1.96549e-11	6	EVEDKESEGEEEDEDEDLSK	Phospho (ST)	79.9663@S:7	2418.9	1210.46	2418.9	1210.46	0.0015	147	166	2	124.74	124.74	3.15593e-12	23.3291	1	Mascot	K	Y	D:\Users\massUser\Documents\JobRequest\ResultFiles\20180121\20180121180044128294^10.242.16.57^niinae@com\ManualInputFile\180120TN_04_Ti2_1.raw
119	SRRM1_HUMAN	Serine/arginine repetitive matrix protein 1 OS=Homo sapiens GN=SRRM1 PE=1 SV=2	102331	408.78	2.67504e-37	10	KETESEAEDNLDDLEK	2 Phospho (ST)	79.9663@T:3,79.9663@S:5	2023.76	1012.89	2023.75	1012.88	0.0016	870	885	2	124.7	124.7	2.71075e-12	27.646	1	Mascot	K	H	D:\Users\massUser\Documents\JobRequest\ResultFiles\20180121\20180121180044128294^10.242.16.57^niinae@com\ManualInputFile\180120TN_07_SUS316L_1.raw
478	KRI1_HUMAN	Protein KRI1 homolog OS=Homo sapiens GN=KRI1 PE=1 SV=3	83003.7	124.64	6.93953e-09	1	AFVEDSEDEDGAGEGGSSLLQK	Phospho (ST)	79.9663@S:6	2318.95	1160.48	2318.94	1160.48	0.0061	166	187	2	124.64	102.3	4.7411e-12	28.3716	0	Mascot	R	R	D:\Users\massUser\Documents\JobRequest\ResultFiles\20180121\20180121180044128294^10.242.16.57^niinae@com\ManualInputFile\180120TN_04_Ti2_1.raw
492	TOIP1_HUMAN	Torsin-1A-interacting protein 1 OS=Homo sapiens GN=TOR1AIP1 PE=1 SV=2	66379.3	153.59	8.83751e-12	2	VNFSEEGETEEDDQDSSHSSVTTVK	Phospho (ST)	79.9663@T:9	2835.13	946.05	2835.12	946.049	0.0032	212	236	3	124.25	5.37	5.0738e-12	25.1663	0	Mascot	K	A	D:\Users\massUser\Documents\JobRequest\ResultFiles\20180121\20180121180044128294^10.242.16.57^niinae@com\ManualInputFile\180120TN_10_PEEK_PK-450_1.raw
43	AHNK_HUMAN	Neuroblast differentiation-associated protein AHNAK OS=Homo sapiens GN=AHNAK PE=1 SV=2	629213	619.289	2.37903e-58	8	ASLGSLEGEAEAEASSPK	Phospho (ST)	79.9663@S:5	1811.78	906.895	1811.78	906.899	-0.007	5748	5765	2	124.11	22.88	4.94892e-12	30.7731	0	Mascot	K	G	D:\Users\massUser\Documents\JobRequest\ResultFiles\20180121\20180121180044128294^10.242.16.57^niinae@com\ManualInputFile\180120TN_04_Ti2_1.raw
322	BAG3_HUMAN	BAG family molecular chaperone regulator 3 OS=Homo sapiens GN=BAG3 PE=1 SV=3	61727.9	210.08	1.98303e-17	2	SQSPAASDCSSSSSSASLPSSGR	Carbamidomethyl (C);Phospho (ST)	79.9663@S:3,57.0215@C:9	2278.9	1140.46	2278.9	1140.46	0.0009	171	193	2	124.02	5.23	3.88352e-12	23.1658	0	Mascot	R	S	D:\Users\massUser\Documents\JobRequest\ResultFiles\20180121\20180121180044128294^10.242.16.57^niinae@com\ManualInputFile\180120TN_02_Ctrl.raw
421	SF3B2_HUMAN	Splicing factor 3B subunit 2 OS=Homo sapiens GN=SF3B2 PE=1 SV=2	100279	174.05	7.94932e-14	2	SSLGQSASETEEDTVSVSK	2 Phospho (ST)	79.9663@S:6,79.9663@S:8	2099.82	1050.92	2099.82	1050.92	0.0031	302	320	2	123.4	47.41	4.52517e-12	26.4948	0	Mascot	R	K	D:\Users\massUser\Documents\JobRequest\ResultFiles\20180121\20180121180044128294^10.242.16.57^niinae@com\ManualInputFile\180120TN_10_PEEK_PK-450_1.raw
958	UT14A_HUMAN	U3 small nucleolar RNA-associated protein 14 homolog A OS=Homo sapiens GN=UTP14A PE=1 SV=1	88095.2	81.5786	0.000140433	2	DYLLSESEDEGDNDGER	2 Phospho (ST)	79.9663@S:5,79.9663@S:7	2101.71	1051.86	2101.7	1051.86	0.0016	25	41	2	123.29	37.69	1.19547e-12	29.3085	0	Mascot	K	K	D:\Users\massUser\Documents\JobRequest\ResultFiles\20180121\20180121180044128294^10.242.16.57^niinae@com\ManualInputFile\180120TN_02_Ctrl.raw
635	UT14A_HUMAN	U3 small nucleolar RNA-associated protein 14 homolog A OS=Homo sapiens GN=UTP14A PE=1 SV=1	88095.2	122.179	1.22312e-08	3	DYLLSESEDEGDNDGER	2 Phospho (ST)	79.9663@S:5,79.9663@S:7	2101.71	1051.86	2101.7	1051.86	0.002	25	41	2	123.24	49.62	1.20932e-12	29.2264	0	Mascot	K	K	D:\Users\massUser\Documents\JobRequest\ResultFiles\20180121\20180121180044128294^10.242.16.57^niinae@com\ManualInputFile\180120TN_10_PEEK_PK-450_1.raw
404	SF3B2_HUMAN	Splicing factor 3B subunit 2 OS=Homo sapiens GN=SF3B2 PE=1 SV=2	100279	188.59	2.79467e-15	2	SSLGQSASETEEDTVSVSK	2 Phospho (ST)	79.9663@S:6,79.9663@S:8	2099.82	1050.92	2099.82	1050.92	0.0039	302	320	2	123.14	38.97	4.63451e-12	26.5096	0	Mascot	R	K	D:\Users\massUser\Documents\JobRequest\ResultFiles\20180121\20180121180044128294^10.242.16.57^niinae@com\ManualInputFile\180120TN_02_Ctrl.raw
155	IRS2_HUMAN	Insulin receptor substrate 2 OS=Homo sapiens GN=IRS2 PE=1 SV=2	138446	306.12	4.93549e-27	4	TASEGDGGAAAGAAAAGAR	Phospho (ST)	79.9663@S:3	1610.67	806.342	1610.67	806.342	0.0009	363	381	2	123.01	123.01	5.02535e-12	23.11	0	Mascot	R	P	D:\Users\massUser\Documents\JobRequest\ResultFiles\20180121\20180121180044128294^10.242.16.57^niinae@com\ManualInputFile\180120TN_04_Ti2_1.raw
85	BCLF1_HUMAN	Bcl-2-associated transcription factor 1 OS=Homo sapiens GN=BCLAF1 PE=1 SV=2	106173	455.068	6.28841e-42	14	FNDSEGDDTEETEDYR	2 Phospho (ST)	79.9663@S:4,79.9663@T:9	2080.65	1041.33	2080.65	1041.33	0.0012	394	409	2	122.8	40.37	9.44653e-13	26.0207	0	Mascot	K	Q	D:\Users\massUser\Documents\JobRequest\ResultFiles\20180121\20180121180044128294^10.242.16.57^niinae@com\ManualInputFile\180120TN_04_Ti2_1.raw
160	TOP2A_HUMAN	DNA topoisomerase 2-alpha OS=Homo sapiens GN=TOP2A PE=1 SV=3	175017	309.919	2.05779e-27	5	NENTEGSPQEDGVELEGLK	Phospho (ST)	79.9663@S:7	2123.89	1062.95	2123.89	1062.95	0.0017	1241	1259	2	122.61	37.36	6.38743e-12	28.0996	0	Mascot	K	Q	D:\Users\massUser\Documents\JobRequest\ResultFiles\20180121\20180121180044128294^10.242.16.57^niinae@com\ManualInputFile\180120TN_07_SUS316L_1.raw
101	BCLF1_HUMAN	Bcl-2-associated transcription factor 1 OS=Homo sapiens GN=BCLAF1 PE=1 SV=2	106173	420.879	1.64968e-38	13	FNDSEGDDTEETEDYR	Phospho (ST)	79.9663@S:4	2000.68	1001.35	2000.68	1001.35	0.0002	394	409	2	122.54	57	2.42376e-12	25.0695	0	Mascot	K	Q	D:\Users\massUser\Documents\JobRequest\ResultFiles\20180121\20180121180044128294^10.242.16.57^niinae@com\ManualInputFile\180120TN_07_SUS316L_1.raw
91	IF2P_HUMAN	Eukaryotic translation initiation factor 5B OS=Homo sapiens GN=EIF5B PE=1 SV=4	139198	453.21	9.64561e-42	5	QSFDDNDSEELEDK	Phospho (ST)	79.9663@S:8	1749.63	875.821	1749.63	875.82	0.0018	106	119	2	122.36	76.19	3.74593e-12	25.7064	0	Mascot	K	D	D:\Users\massUser\Documents\JobRequest\ResultFiles\20180121\20180121180044128294^10.242.16.57^niinae@com\ManualInputFile\180120TN_04_Ti2_1.raw
1089	QSOX2_HUMAN	Sulfhydryl oxidase 2 OS=Homo sapiens GN=QSOX2 PE=1 SV=3	78220.9	61.4693	0.0144012	1	DNLLDTYSADQGDSSEGGTLAR	Phospho (ST)	79.9663@S:14	2363.98	789	2363.98	788.999	0.0012	565	586	3	121.68	15.18	9.54281e-12	29.9252	0	Mascot	R	G	D:\Users\massUser\Documents\JobRequest\ResultFiles\20180121\20180121180044128294^10.242.16.57^niinae@com\ManualInputFile\180120TN_10_PEEK_PK-450_1.raw
246	NUCKS_HUMAN	Nuclear ubiquitous casein and cyclin-dependent kinase substrate 1 OS=Homo sapiens GN=NUCKS1 PE=1 SV=1	27280	203.369	9.29973e-17	5	VVDYSQFQESDDADEDYGR	Phospho (ST)	79.9663@S:10	2316.87	1159.44	2316.87	1159.44	0.0003	10	28	2	121.38	56.21	6.07696e-12	28.027	0	Mascot	K	D	D:\Users\massUser\Documents\JobRequest\ResultFiles\20180121\20180121180044128294^10.242.16.57^niinae@com\ManualInputFile\180120TN_04_Ti2_1.raw
497	NSRP1_HUMAN	Nuclear speckle splicing regulatory protein 1 OS=Homo sapiens GN=NSRP1 PE=1 SV=1	66578.1	121.17	1.54287e-08	1	PSVFGNDSDDDDETSVSESLQR	Phospho (ST)	79.9663@S:8	2477.97	1239.99	2477.97	1239.99	-0.0026	26	47	2	121.17	31.65	7.56197e-12	29.7668	0	Mascot	K	E	D:\Users\massUser\Documents\JobRequest\ResultFiles\20180121\20180121180044128294^10.242.16.57^niinae@com\ManualInputFile\180120TN_04_Ti2_1.raw
927	ROA3_HUMAN	Heterogeneous nuclear ribonucleoprotein A3 OS=Homo sapiens GN=HNRNPA3 PE=1 SV=2	39798.7	60.8993	0.016421	1	SSGSPYGGGYGSGGGSGGYGSR	Phospho (ST)	79.9663@S:4	1989.75	995.882	1989.75	995.882	0.0004	355	376	2	121.11	2.78	5.76974e-12	24.3829	0	Mascot	R	R	D:\Users\massUser\Documents\JobRequest\ResultFiles\20180121\20180121180044128294^10.242.16.57^niinae@com\ManualInputFile\180120TN_04_Ti2_1.raw
45	AHNK_HUMAN	Neuroblast differentiation-associated protein AHNAK OS=Homo sapiens GN=AHNAK PE=1 SV=2	629213	619.289	2.37903e-58	8	LKSEDGVEGDLGETQSR	Phospho (ST)	79.9663@S:3	1898.82	950.42	1898.83	950.42	-0.0012	133	149	2	120.34	112.41	1.11426e-11	24.7708	1	Mascot	R	T	D:\Users\massUser\Documents\JobRequest\ResultFiles\20180121\20180121180044128294^10.242.16.57^niinae@com\ManualInputFile\180120TN_04_Ti2_1.raw
399	FIP1_HUMAN	Pre-mRNA 3'-end-processing factor FIP1 OS=Homo sapiens GN=FIP1L1 PE=1 SV=1	66600.6	189.33	2.35684e-15	2	DHSPTPSVFNSDEER	Phospho (ST)	79.9663@S:3	1795.71	898.861	1795.7	898.86	0.0015	490	504	2	119.79	44.21	9.8657e-12	25.6563	0	Mascot	R	Y	D:\Users\massUser\Documents\JobRequest\ResultFiles\20180121\20180121180044128294^10.242.16.57^niinae@com\ManualInputFile\180120TN_02_Ctrl.raw
139	TP53B_HUMAN	Tumor suppressor p53-binding protein 1 OS=Homo sapiens GN=TP53BP1 PE=1 SV=2	215495	363.51	9.00181e-33	7	NSPEDLGLSLTGDSCK	Carbamidomethyl (C);Phospho (ST)	79.9663@S:2,57.0215@C:15	1771.73	886.875	1771.73	886.874	0.0014	499	514	2	119.76	94.02	1.08852e-11	29.6563	0	Mascot	K	L	D:\Users\massUser\Documents\JobRequest\ResultFiles\20180121\20180121180044128294^10.242.16.57^niinae@com\ManualInputFile\180120TN_04_Ti2_1.raw
63	ABCF1_HUMAN	ATP-binding cassette sub-family F member 1 OS=Homo sapiens GN=ABCF1 PE=1 SV=2	96322.6	498.63	2.76904e-46	10	AEQGSEEEGEGEEEEEEGGESK	Phospho (ST)	79.9663@S:5	2432.85	1217.43	2432.85	1217.43	-0.0024	224	245	2	119.26	118.44	6.22529e-12	22.5045	0	Mascot	K	A	D:\Users\massUser\Documents\JobRequest\ResultFiles\20180121\20180121180044128294^10.242.16.57^niinae@com\ManualInputFile\180120TN_07_SUS316L_1.raw
400	ICLN_HUMAN	Methylosome subunit pICln OS=Homo sapiens GN=CLNS1A PE=1 SV=1	26370	180.24	1.9113e-14	2	FEEESKEPVADEEEEDSDDDVEPITEFR	Phospho (ST)	79.9663@S:17	3393.35	1132.12	3393.35	1132.12	0.0022	86	113	3	118.94	45.22	1.94019e-11	29.1736	1	Mascot	K	F	D:\Users\massUser\Documents\JobRequest\ResultFiles\20180121\20180121180044128294^10.242.16.57^niinae@com\ManualInputFile\180120TN_10_PEEK_PK-450_1.raw
176	TP53B_HUMAN	Tumor suppressor p53-binding protein 1 OS=Homo sapiens GN=TP53BP1 PE=1 SV=2	215495	406.94	4.0863e-37	7	NSPEDLGLSLTGDSCK	Carbamidomethyl (C);Phospho (ST)	79.9663@S:2,57.0215@C:15	1771.74	886.875	1771.73	886.874	0.0017	499	514	2	118.63	105.01	1.43943e-11	29.5731	0	Mascot	K	L	D:\Users\massUser\Documents\JobRequest\ResultFiles\20180121\20180121180044128294^10.242.16.57^niinae@com\ManualInputFile\180120TN_02_Ctrl.raw
134	BCLF1_HUMAN	Bcl-2-associated transcription factor 1 OS=Homo sapiens GN=BCLAF1 PE=1 SV=2	106173	444.297	7.5095e-41	15	FNDSEGDDTEETEDYR	Phospho (ST)	79.9663@S:4	2000.68	1001.35	2000.68	1001.35	0.0008	394	409	2	118.2	51.14	6.73535e-12	25.1326	0	Mascot	K	Q	D:\Users\massUser\Documents\JobRequest\ResultFiles\20180121\20180121180044128294^10.242.16.57^niinae@com\ManualInputFile\180120TN_10_PEEK_PK-450_1.raw
285	HUWE1_HUMAN	E3 ubiquitin-protein ligase HUWE1 OS=Homo sapiens GN=HUWE1 PE=1 SV=3	485523	236.46	4.56383e-20	3	GSGTASDDEFENLR	Phospho (ST)	79.9663@S:6	1576.61	789.31	1576.6	789.309	0.0011	1902	1915	2	117.19	27.86	1.34645e-11	27.3298	0	Mascot	R	I	D:\Users\massUser\Documents\JobRequest\ResultFiles\20180121\20180121180044128294^10.242.16.57^niinae@com\ManualInputFile\180120TN_10_PEEK_PK-450_1.raw
520	SSF1_HUMAN	Suppressor of SWI4 1 homolog OS=Homo sapiens GN=PPAN PE=2 SV=1	53445.9	117.13	3.91138e-08	1	VGGSDEEASGIPSR	Phospho (ST)	79.9663@S:4	1439.59	720.804	1439.59	720.804	0.0014	356	369	2	117.13	68.45	1.36518e-11	23.8015	0	Mascot	R	T	D:\Users\massUser\Documents\JobRequest\ResultFiles\20180121\20180121180044128294^10.242.16.57^niinae@com\ManualInputFile\180120TN_07_SUS316L_1.raw
94	BCLF1_HUMAN	Bcl-2-associated transcription factor 1 OS=Homo sapiens GN=BCLAF1 PE=1 SV=2	106173	468.129	3.10792e-43	14	FNDSEGDDTEETEDYR	Phospho (ST)	79.9663@S:4	2000.68	1001.35	2000.68	1001.35	0	394	409	2	117.1	53.1	8.48182e-12	25.0944	0	Mascot	K	Q	D:\Users\massUser\Documents\JobRequest\ResultFiles\20180121\20180121180044128294^10.242.16.57^niinae@com\ManualInputFile\180120TN_02_Ctrl.raw
947	S12A4_HUMAN	Solute carrier family 12 member 4 OS=Homo sapiens GN=SLC12A4 PE=1 SV=2	121712	56.8393	0.0418215	1	LESLYSDEEDESAVGADK	Phospho (ST)	79.9663@S:6	2035.82	1018.91	2035.81	1018.91	0.0004	962	979	2	117.05	29.89	2.04146e-11	28.0574	0	Mascot	R	I	D:\Users\massUser\Documents\JobRequest\ResultFiles\20180121\20180121180044128294^10.242.16.57^niinae@com\ManualInputFile\180120TN_07_SUS316L_1.raw
335	UTP18_HUMAN	U3 small nucleolar RNA-associated protein 18 homolog OS=Homo sapiens GN=UTP18 PE=1 SV=3	62420.6	206.69	4.32842e-17	2	RKTSSDDESEEDEDDLLQR	2 Phospho (ST)	79.9663@S:5,79.9663@S:9	2425.92	809.648	2425.92	809.646	0.0053	202	220	3	116.94	116.94	1.87129e-11	25.4371	2	Mascot	K	T	D:\Users\massUser\Documents\JobRequest\ResultFiles\20180121\20180121180044128294^10.242.16.57^niinae@com\ManualInputFile\180120TN_02_Ctrl.raw
470	MDN1_HUMAN	Midasin OS=Homo sapiens GN=MDN1 PE=1 SV=2	638008	169.01	2.53705e-13	2	MHDGELEEQEEDDEKSDSEGGDLDK	Oxidation (M);2 Phospho (ST)	15.9949@M:1,79.9663@S:16,79.9663@S:18	3011.04	1004.69	3011.04	1004.69	0.0017	4737	4761	3	116.68	116.68	1.19205e-11	24.1206	1	Mascot	K	H	D:\Users\massUser\Documents\JobRequest\ResultFiles\20180121\20180121180044128294^10.242.16.57^niinae@com\ManualInputFile\180120TN_02_Ctrl.raw
962	QSOX2_HUMAN	Sulfhydryl oxidase 2 OS=Homo sapiens GN=QSOX2 PE=1 SV=3	78220.9	56.4393	0.0458564	1	DNLLDTYSADQGDSSEGGTLAR	Phospho (ST)	79.9663@S:14	2363.98	789	2363.98	788.999	0.0018	565	586	3	116.65	14.72	3.02781e-11	30.1025	0	Mascot	R	G	D:\Users\massUser\Documents\JobRequest\ResultFiles\20180121\20180121180044128294^10.242.16.57^niinae@com\ManualInputFile\180120TN_04_Ti2_1.raw
529	TBA1A_HUMAN	Tubulin alpha-1A chain OS=Homo sapiens GN=TUBA1A PE=1 SV=1	50787.9	147.81	3.34449e-11	3	TIGGGDDSFNTFFSETGAGK	Phospho (ST)	79.9663@S:8	2086.85	1044.43	2086.85	1044.43	0.0024	41	60	2	116.48	32.03	2.54143e-11	32.2077	0	Mascot	K	H	D:\Users\massUser\Documents\JobRequest\ResultFiles\20180121\20180121180044128294^10.242.16.57^niinae@com\ManualInputFile\180120TN_02_Ctrl.raw
689	AKAP8_HUMAN	A-kinase anchor protein 8 OS=Homo sapiens GN=AKAP8 PE=1 SV=1	76631.3	116.2	4.8454e-08	1	VDSEGDFSENDDAAGDFR	2 Phospho (ST)	79.9663@S:3,79.9663@S:8	2104.7	1053.36	2104.69	1053.35	0.002	321	338	2	116.2	116.2	6.83667e-12	29.0674	0	Mascot	R	S	D:\Users\massUser\Documents\JobRequest\ResultFiles\20180121\20180121180044128294^10.242.16.57^niinae@com\ManualInputFile\180120TN_02_Ctrl.raw
1159	GOGA4_HUMAN	Golgin subfamily A member 4 OS=Homo sapiens GN=GOLGA4 PE=1 SV=1	261892	36.28	4.75696	2	TSSFTEQLDEGTPNR	Phospho (ST)	79.9663@S:3	1760.73	881.372	1760.73	881.37	0.0032	39	53	2	116.18	116.18	2.5786e-11	26.8706	0	Mascot	R	E	D:\Users\massUser\Documents\JobRequest\ResultFiles\20180121\20180121180044128294^10.242.16.57^niinae@com\ManualInputFile\180120TN_07_SUS316L_1.raw
98	IF2P_HUMAN	Eukaryotic translation initiation factor 5B OS=Homo sapiens GN=EIF5B PE=1 SV=4	139198	479.009	2.53747e-44	8	KQSFDDNDSEELEDK	Phospho (ST)	79.9663@S:9	1877.72	939.868	1877.72	939.867	0.0007	105	119	2	116.03	62.43	2.35739e-11	23.9583	1	Mascot	K	D	D:\Users\massUser\Documents\JobRequest\ResultFiles\20180121\20180121180044128294^10.242.16.57^niinae@com\ManualInputFile\180120TN_10_PEEK_PK-450_1.raw
698	SEC62_HUMAN	Translocation protein SEC62 OS=Homo sapiens GN=SEC62 PE=1 SV=1	46175.3	115.59	5.57609e-08	1	EELEQQTDGDCEEDEEEENDGETPK	Carbamidomethyl (C);Phospho (ST)	79.9663@T:7,57.0215@C:11	3033.07	1012.03	3033.07	1012.03	0	369	393	3	115.59	91.29	1.891e-11	24.4995	0	Mascot	K	S	D:\Users\massUser\Documents\JobRequest\ResultFiles\20180121\20180121180044128294^10.242.16.57^niinae@com\ManualInputFile\180120TN_02_Ctrl.raw
75	HS90B_HUMAN	Heat shock protein HSP 90-beta OS=Homo sapiens GN=HSP90AB1 PE=1 SV=4	83554.2	556.84	4.18148e-52	6	IEDVGSDEEDDSGKDK	Phospho (ST)	79.9663@S:6	1816.69	909.352	1816.69	909.352	0.0005	250	265	2	115.58	69.55	1.92302e-11	21.2434	1	Mascot	K	K	D:\Users\massUser\Documents\JobRequest\ResultFiles\20180121\20180121180044128294^10.242.16.57^niinae@com\ManualInputFile\180120TN_10_PEEK_PK-450_1.raw
981	RPRD2_HUMAN	Regulation of nuclear pre-mRNA domain-containing protein 2 OS=Homo sapiens GN=RPRD2 PE=1 SV=1	156380	55.3493	0.0589386	1	SFNYSPNSSTSEVSSTSASK	Phospho (ST)	79.9663@S:5	2145.87	1073.94	2145.87	1073.94	-0.0003	589	608	2	115.56	115.56	3.47464e-11	26.009	0	Mascot	K	A	D:\Users\massUser\Documents\JobRequest\ResultFiles\20180121\20180121180044128294^10.242.16.57^niinae@com\ManualInputFile\180120TN_04_Ti2_1.raw
483	G3BP1_HUMAN	Ras GTPase-activating protein-binding protein 1 OS=Homo sapiens GN=G3BP1 PE=1 SV=1	52189.1	124.349	7.41994e-09	2	YQDEVFGGFVTEPQEESEEEVEEPEER	Phospho (ST)	79.9663@S:17	3295.32	1099.45	3295.32	1099.45	0.0007	133	159	3	115.33	47.2	5.48077e-11	31.9863	0	Mascot	R	Q	D:\Users\massUser\Documents\JobRequest\ResultFiles\20180121\20180121180044128294^10.242.16.57^niinae@com\ManualInputFile\180120TN_04_Ti2_1.raw
322	NUCKS_HUMAN	Nuclear ubiquitous casein and cyclin-dependent kinase substrate 1 OS=Homo sapiens GN=NUCKS1 PE=1 SV=1	27280	223.088	9.92066e-19	6	KVVDYSQFQESDDADEDYGR	Phospho (ST)	79.9663@S:11	2444.97	815.996	2444.96	815.995	0.0029	9	28	3	115	52.72	3.90541e-11	26.7009	1	Mascot	R	D	D:\Users\massUser\Documents\JobRequest\ResultFiles\20180121\20180121180044128294^10.242.16.57^niinae@com\ManualInputFile\180120TN_10_PEEK_PK-450_1.raw
237	ICLN_HUMAN	Methylosome subunit pICln OS=Homo sapiens GN=CLNS1A PE=1 SV=1	26370	261.06	1.58245e-22	2	FEEESKEPVADEEEEDSDDDVEPITEFR	Phospho (ST)	79.9663@S:17	3393.35	1132.12	3393.35	1132.12	0.003	86	113	3	114.88	57.98	4.99009e-11	29.2381	1	Mascot	K	F	D:\Users\massUser\Documents\JobRequest\ResultFiles\20180121\20180121180044128294^10.242.16.57^niinae@com\ManualInputFile\180120TN_02_Ctrl.raw
1151	CBPD_HUMAN	Carboxypeptidase D OS=Homo sapiens GN=CPD PE=1 SV=2	153919	54.6493	0.0692469	1	SLLSHEFQDETDTEEETLYSSK	2 Phospho (ST)	79.9663@T:11,79.9663@T:13	2747.07	916.698	2747.08	916.7	-0.0042	1358	1379	3	114.86	54.71	3.67411e-11	30.5361	0	Mascot	K	H	D:\Users\massUser\Documents\JobRequest\ResultFiles\20180121\20180121180044128294^10.242.16.57^niinae@com\ManualInputFile\180120TN_10_PEEK_PK-450_1.raw
677	IPP2M_HUMAN	Protein phosphatase inhibitor 2-like protein 3 OS=Homo sapiens GN=PPP1R2P3 PE=1 SV=1	23091.1	114.71	6.82857e-08	1	IQEQESSGEEDSDLSPEER	2 Phospho (ST)	79.9663@S:6,79.9663@S:7	2322.84	1162.43	2322.84	1162.43	0.0018	116	134	2	114.71	60.55	2.33265e-11	25.6107	0	Mascot	R	E	D:\Users\massUser\Documents\JobRequest\ResultFiles\20180121\20180121180044128294^10.242.16.57^niinae@com\ManualInputFile\180120TN_10_PEEK_PK-450_1.raw
544	ROA2_HUMAN	Heterogeneous nuclear ribonucleoproteins A2/B1 OS=Homo sapiens GN=HNRNPA2B1 PE=1 SV=2	37463.8	111.049	1.58635e-07	2	GFGDGYNGYGGGPGGGNFGGSPGYGGGR	Phospho (ST)	79.9663@S:21	2574	1288.01	2574	1288.01	-0.001	239	266	2	114.61	92.24	4.32424e-11	29.1332	0	Mascot	R	G	D:\Users\massUser\Documents\JobRequest\ResultFiles\20180121\20180121180044128294^10.242.16.57^niinae@com\ManualInputFile\180120TN_04_Ti2_1.raw
161	TOP2A_HUMAN	DNA topoisomerase 2-alpha OS=Homo sapiens GN=TOP2A PE=1 SV=3	175017	275.699	5.43751e-24	5	NENTEGSPQEDGVELEGLK	Phospho (ST)	79.9663@S:7	2123.89	1062.95	2123.89	1062.95	0.0011	1241	1259	2	114.58	30.02	4.14521e-11	28.245	0	Mascot	K	Q	D:\Users\massUser\Documents\JobRequest\ResultFiles\20180121\20180121180044128294^10.242.16.57^niinae@com\ManualInputFile\180120TN_04_Ti2_1.raw
1247	ROA3_HUMAN	Heterogeneous nuclear ribonucleoprotein A3 OS=Homo sapiens GN=HNRNPA3 PE=1 SV=2	39798.7	54.2393	0.0761027	1	SSGSPYGGGYGSGGGSGGYGSR	Phospho (ST)	79.9663@S:4	1989.75	995.881	1989.75	995.882	-0.0008	355	376	2	114.45	114.45	2.74575e-11	24.28	0	Mascot	R	R	D:\Users\massUser\Documents\JobRequest\ResultFiles\20180121\20180121180044128294^10.242.16.57^niinae@com\ManualInputFile\180120TN_02_Ctrl.raw
1251	QSOX2_HUMAN	Sulfhydryl oxidase 2 OS=Homo sapiens GN=QSOX2 PE=1 SV=3	78220.9	53.6093	0.0879833	1	DNLLDTYSADQGDSSEGGTLAR	Phospho (ST)	79.9663@S:14	2363.98	788.999	2363.98	788.999	0.001	565	586	3	113.82	16.03	6.07908e-11	30.0109	0	Mascot	R	G	D:\Users\massUser\Documents\JobRequest\ResultFiles\20180121\20180121180044128294^10.242.16.57^niinae@com\ManualInputFile\180120TN_02_Ctrl.raw
323	NOP58_HUMAN	Nucleolar protein 58 OS=Homo sapiens GN=NOP58 PE=1 SV=1	60053.7	177.18	3.86661e-14	3	HIKEEPLSEEEPCTSTAIASPEK	Carbamidomethyl (C);Phospho (ST)	79.9663@S:8,57.0215@C:13	2661.19	888.071	2661.19	888.07	0.003	495	517	3	113.76	70.2	7.38375e-11	25.1604	1	Mascot	K	K	D:\Users\massUser\Documents\JobRequest\ResultFiles\20180121\20180121180044128294^10.242.16.57^niinae@com\ManualInputFile\180120TN_07_SUS316L_1.raw
485	NHRF1_HUMAN	Na(+)/H(+) exchange regulatory cofactor NHE-RF1 OS=Homo sapiens GN=SLC9A3R1 PE=1 SV=4	39129.7	123.03	1.00538e-08	1	SASSDTSEELNSQDSPPK	Phospho (ST)	79.9663@S:3	1957.78	979.896	1957.78	979.897	-0.0012	288	305	2	113.45	0.81	4.83486e-11	23.963	0	Mascot	R	Q	D:\Users\massUser\Documents\JobRequest\ResultFiles\20180121\20180121180044128294^10.242.16.57^niinae@com\ManualInputFile\180120TN_04_Ti2_1.raw
70	IF2P_HUMAN	Eukaryotic translation initiation factor 5B OS=Homo sapiens GN=EIF5B PE=1 SV=4	139198	470.21	1.92455e-43	5	KQSFDDNDSEELEDK	Phospho (ST)	79.9663@S:9	1877.72	939.867	1877.72	939.867	-0.0002	105	119	2	113.42	66.48	4.50438e-11	23.9437	1	Mascot	K	D	D:\Users\massUser\Documents\JobRequest\ResultFiles\20180121\20180121180044128294^10.242.16.57^niinae@com\ManualInputFile\180120TN_07_SUS316L_1.raw
708	NHRF1_HUMAN	Na(+)/H(+) exchange regulatory cofactor NHE-RF1 OS=Homo sapiens GN=SLC9A3R1 PE=1 SV=4	39129.7	113.25	9.55718e-08	1	SASSDTSEELNSQDSPPK	Phospho (ST)	79.9663@S:3	1957.78	979.898	1957.78	979.897	0.0014	288	305	2	113.25	2.56	4.99175e-11	23.8947	0	Mascot	R	Q	D:\Users\massUser\Documents\JobRequest\ResultFiles\20180121\20180121180044128294^10.242.16.57^niinae@com\ManualInputFile\180120TN_02_Ctrl.raw
541	KI21A_HUMAN	Kinesin-like protein KIF21A OS=Homo sapiens GN=KIF21A PE=1 SV=2	188374	144.07	7.91279e-11	1	KLSSSDAPAQDTGSSAAAVETDASR	Phospho (ST)	79.9663@S:5	2501.09	834.705	2501.09	834.705	0.0006	851	875	3	113.14	113.14	8.90504e-11	24.6848	1	Mascot	R	T	D:\Users\massUser\Documents\JobRequest\ResultFiles\20180121\20180121180044128294^10.242.16.57^niinae@com\ManualInputFile\180120TN_10_PEEK_PK-450_1.raw
681	BAZ1B_HUMAN	Tyrosine-protein kinase BAZ1B OS=Homo sapiens GN=BAZ1B PE=1 SV=2	172392	113.07	9.96162e-08	2	LAEDEGDSEPEAVGQSR	Phospho (ST)	79.9663@S:8	1867.75	934.881	1867.75	934.881	0.0012	1461	1477	2	113.07	89.43	5.20298e-11	23.8616	0	Mascot	R	G	D:\Users\massUser\Documents\JobRequest\ResultFiles\20180121\20180121180044128294^10.242.16.57^niinae@com\ManualInputFile\180120TN_10_PEEK_PK-450_1.raw
684	CTNA1_HUMAN	Catenin alpha-1 OS=Homo sapiens GN=CTNNA1 PE=1 SV=1	100693	112.71	1.08226e-07	1	TPEELDDSDFETEDFDVR	Phospho (ST)	79.9663@S:8	2237.85	1119.93	2237.85	1119.93	-0.0015	634	651	2	112.71	46.64	4.25958e-11	31.012	0	Mascot	R	S	D:\Users\massUser\Documents\JobRequest\ResultFiles\20180121\20180121180044128294^10.242.16.57^niinae@com\ManualInputFile\180120TN_10_PEEK_PK-450_1.raw
710	MED24_HUMAN	Mediator of RNA polymerase II transcription subunit 24 OS=Homo sapiens GN=MED24 PE=1 SV=1	111716	112.68	1.08976e-07	1	LLSSNEDDANILSSPTDR	Phospho (ST)	79.9663@S:3	2025.89	1013.95	2025.89	1013.95	0.0049	860	877	2	112.68	4.9	7.28339e-11	29.7708	0	Mascot	R	S	D:\Users\massUser\Documents\JobRequest\ResultFiles\20180121\20180121180044128294^10.242.16.57^niinae@com\ManualInputFile\180120TN_02_Ctrl.raw
712	TEBP_HUMAN	Prostaglandin E synthase 3 OS=Homo sapiens GN=PTGES3 PE=1 SV=1	18970.5	112.59	1.11258e-07	1	DWEDDSDEDMSNFDR	Phospho (ST)	79.9663@S:6	1954.62	978.319	1954.62	978.317	0.0026	108	122	2	112.59	68.4	9.08833e-12	29.8341	0	Mascot	K	F	D:\Users\massUser\Documents\JobRequest\ResultFiles\20180121\20180121180044128294^10.242.16.57^niinae@com\ManualInputFile\180120TN_02_Ctrl.raw
534	TEBP_HUMAN	Prostaglandin E synthase 3 OS=Homo sapiens GN=PTGES3 PE=1 SV=1	18970.5	112.54	1.12546e-07	1	DWEDDSDEDMSNFDR	Phospho (ST)	79.9663@S:6	1954.62	978.319	1954.62	978.317	0.0027	108	122	2	112.54	75.78	1.00293e-11	29.7541	0	Mascot	K	F	D:\Users\massUser\Documents\JobRequest\ResultFiles\20180121\20180121180044128294^10.242.16.57^niinae@com\ManualInputFile\180120TN_07_SUS316L_1.raw
143	IF2P_HUMAN	Eukaryotic translation initiation factor 5B OS=Homo sapiens GN=EIF5B PE=1 SV=4	139198	433.869	8.28839e-40	7	QSFDDNDSEELEDK	Phospho (ST)	79.9663@S:8	1749.63	875.821	1749.63	875.82	0.0023	106	119	2	112.46	68.58	3.68904e-11	25.6211	0	Mascot	K	D	D:\Users\massUser\Documents\JobRequest\ResultFiles\20180121\20180121180044128294^10.242.16.57^niinae@com\ManualInputFile\180120TN_02_Ctrl.raw
441	KI21A_HUMAN	Kinesin-like protein KIF21A OS=Homo sapiens GN=KIF21A PE=1 SV=2	188374	134.74	6.78156e-10	1	KLSSSDAPAQDTGSSAAAVETDASR	Phospho (ST)	79.9663@S:5	2501.09	834.704	2501.09	834.705	-0.0006	851	875	3	112.39	112.39	1.07855e-10	24.6947	1	Mascot	R	T	D:\Users\massUser\Documents\JobRequest\ResultFiles\20180121\20180121180044128294^10.242.16.57^niinae@com\ManualInputFile\180120TN_04_Ti2_1.raw
170	SRRM1_HUMAN	Serine/arginine repetitive matrix protein 1 OS=Homo sapiens GN=SRRM1 PE=1 SV=2	102331	422.3	1.18941e-38	8	KETESEAEDNLDDLEK	2 Phospho (ST)	79.9663@T:3,79.9663@S:5	2023.76	1012.89	2023.75	1012.88	0.0018	870	885	2	112.21	112.01	4.95968e-11	27.7891	1	Mascot	K	H	D:\Users\massUser\Documents\JobRequest\ResultFiles\20180121\20180121180044128294^10.242.16.57^niinae@com\ManualInputFile\180120TN_02_Ctrl.raw
82	BCLF1_HUMAN	Bcl-2-associated transcription factor 1 OS=Homo sapiens GN=BCLAF1 PE=1 SV=2	106173	455.068	6.28841e-42	14	FNDSEGDDTEETEDYR	Phospho (ST)	79.9663@S:4	2000.68	1001.35	2000.68	1001.35	0.0012	394	409	2	111.99	50.02	2.84585e-11	25.1999	0	Mascot	K	Q	D:\Users\massUser\Documents\JobRequest\ResultFiles\20180121\20180121180044128294^10.242.16.57^niinae@com\ManualInputFile\180120TN_04_Ti2_1.raw
77	AHNK_HUMAN	Neuroblast differentiation-associated protein AHNAK OS=Homo sapiens GN=AHNAK PE=1 SV=2	629213	574.89	6.55134e-54	10	LKSEDGVEGDLGETQSR	Phospho (ST)	79.9663@S:3	1898.82	950.419	1898.83	950.42	-0.0015	133	149	2	111.97	110.26	8.0687e-11	24.6657	1	Mascot	R	T	D:\Users\massUser\Documents\JobRequest\ResultFiles\20180121\20180121180044128294^10.242.16.57^niinae@com\ManualInputFile\180120TN_02_Ctrl.raw
165	SRRM1_HUMAN	Serine/arginine repetitive matrix protein 1 OS=Homo sapiens GN=SRRM1 PE=1 SV=2	102331	419.27	2.38963e-38	10	KETESEAEDNLDDLEK	2 Phospho (ST)	79.9663@T:3,79.9663@S:5	2023.76	1012.89	2023.75	1012.88	0.0017	870	885	2	111.75	111.75	5.54725e-11	27.6785	1	Mascot	K	H	D:\Users\massUser\Documents\JobRequest\ResultFiles\20180121\20180121180044128294^10.242.16.57^niinae@com\ManualInputFile\180120TN_10_PEEK_PK-450_1.raw
477	CE170_HUMAN	Centrosomal protein of 170 kDa OS=Homo sapiens GN=CEP170 PE=1 SV=1	175586	164.03	7.98601e-13	3	LGEASDSELADADK	Phospho (ST)	79.9663@S:5	1499.6	750.808	1499.6	750.809	-0.0016	1108	1121	2	111.65	33.77	5.50549e-11	25.4145	0	Mascot	R	A	D:\Users\massUser\Documents\JobRequest\ResultFiles\20180121\20180121180044128294^10.242.16.57^niinae@com\ManualInputFile\180120TN_02_Ctrl.raw
336	UTP18_HUMAN	U3 small nucleolar RNA-associated protein 18 homolog OS=Homo sapiens GN=UTP18 PE=1 SV=3	62420.6	206.69	4.32842e-17	2	RKTSSDDESEEDEDDLLQR	3 Phospho (ST)	79.9663@S:4,79.9663@S:5,79.9663@S:9	2505.88	836.302	2505.88	836.301	0.0014	202	220	3	111.62	111.62	4.20078e-11	26.7528	2	Mascot	K	T	D:\Users\massUser\Documents\JobRequest\ResultFiles\20180121\20180121180044128294^10.242.16.57^niinae@com\ManualInputFile\180120TN_02_Ctrl.raw
316	UTP18_HUMAN	U3 small nucleolar RNA-associated protein 18 homolog OS=Homo sapiens GN=UTP18 PE=1 SV=3	62420.6	225.39	5.83888e-19	3	RKTSSDDESEEDEDDLLQR	2 Phospho (ST)	79.9663@S:5,79.9663@S:9	2425.92	809.648	2425.92	809.646	0.0051	202	220	3	111.6	111.6	6.39944e-11	25.4364	2	Mascot	K	T	D:\Users\massUser\Documents\JobRequest\ResultFiles\20180121\20180121180044128294^10.242.16.57^niinae@com\ManualInputFile\180120TN_10_PEEK_PK-450_1.raw
542	SF3B2_HUMAN	Splicing factor 3B subunit 2 OS=Homo sapiens GN=SF3B2 PE=1 SV=2	100279	111.4	1.46329e-07	1	SSLGQSASETEEDTVSVSK	Phospho (ST)	79.9663@S:8	2019.84	1010.93	2019.85	1010.93	-0.0098	302	320	2	111.4	20.26	9.23656e-11	25.9236	0	Mascot	R	K	D:\Users\massUser\Documents\JobRequest\ResultFiles\20180121\20180121180044128294^10.242.16.57^niinae@com\ManualInputFile\180120TN_04_Ti2_1.raw
275	AKP13_HUMAN	A-kinase anchor protein 13 OS=Homo sapiens GN=AKAP13 PE=1 SV=2	310381	205.37	5.86584e-17	2	ALQLSNSPGASSAFLK	Phospho (ST)	79.9663@S:7	1669.81	835.912	1669.81	835.911	0.002	977	992	2	111.34	19.66	9.73231e-11	29.5316	0	Mascot	K	A	D:\Users\massUser\Documents\JobRequest\ResultFiles\20180121\20180121180044128294^10.242.16.57^niinae@com\ManualInputFile\180120TN_07_SUS316L_1.raw
720	F134A_HUMAN	Protein FAM134A OS=Homo sapiens GN=FAM134A PE=1 SV=3	58136.3	111.24	1.5182e-07	1	QALDSEEEEEDVAAK	Phospho (ST)	79.9663@S:5	1741.69	871.854	1741.69	871.854	0.0011	381	395	2	111.24	111.24	7.21558e-11	24.9929	0	Mascot	R	E	D:\Users\massUser\Documents\JobRequest\ResultFiles\20180121\20180121180044128294^10.242.16.57^niinae@com\ManualInputFile\180120TN_02_Ctrl.raw
463	TOIP1_HUMAN	Torsin-1A-interacting protein 1 OS=Homo sapiens GN=TOR1AIP1 PE=1 SV=2	66379.3	128.05	3.16468e-09	1	VNFSEEGETEEDDQDSSHSSVTTVK	Phospho (ST)	79.9663@T:9	2835.13	946.049	2835.12	946.049	0.0013	212	236	3	111.23	17.58	9.90663e-11	25.2615	0	Mascot	K	A	D:\Users\massUser\Documents\JobRequest\ResultFiles\20180121\20180121180044128294^10.242.16.57^niinae@com\ManualInputFile\180120TN_04_Ti2_1.raw
658	COPB2_HUMAN	Coatomer subunit beta' OS=Homo sapiens GN=COPB2 PE=1 SV=2	103278	121.39	1.46666e-08	1	STAQQELDGKPASPTPVIVASHTANK	Phospho (ST)	79.9663@S:13	2726.33	909.784	2726.33	909.783	0.002	847	872	3	111.14	29.29	9.96024e-11	25.2127	1	Mascot	R	E	D:\Users\massUser\Documents\JobRequest\ResultFiles\20180121\20180121180044128294^10.242.16.57^niinae@com\ManualInputFile\180120TN_02_Ctrl.raw
542	TMX1_HUMAN	Thioredoxin-related transmembrane protein 1 OS=Homo sapiens GN=TMX1 PE=1 SV=1	32170	111.08	1.57518e-07	1	KVEEEQEADEEDVSEEEAESK	Phospho (ST)	79.9663@S:14	2516.98	1259.5	2516.98	1259.5	0.0018	234	254	2	111.08	26.48	8.85107e-11	23.4698	1	Mascot	K	E	D:\Users\massUser\Documents\JobRequest\ResultFiles\20180121\20180121180044128294^10.242.16.57^niinae@com\ManualInputFile\180120TN_07_SUS316L_1.raw
1199	S12A4_HUMAN	Solute carrier family 12 member 4 OS=Homo sapiens GN=SLC12A4 PE=1 SV=2	121712	50.7093	0.171554	1	LESLYSDEEDESAVGADK	Phospho (ST)	79.9663@S:6	2035.81	1018.91	2035.81	1018.91	-0.0004	962	979	2	110.92	31.85	8.21232e-11	28.0469	0	Mascot	R	I	D:\Users\massUser\Documents\JobRequest\ResultFiles\20180121\20180121180044128294^10.242.16.57^niinae@com\ManualInputFile\180120TN_10_PEEK_PK-450_1.raw
197	NPM_HUMAN	Nucleophosmin OS=Homo sapiens GN=NPM1 PE=1 SV=2	32725.9	291.21	1.52873e-25	4	CGSGPVHISGQHLVAVEEDAESEDEEEEDVK	Carbamidomethyl (C);Phospho (ST)	57.0215@C:1,79.9663@S:22	3459.43	1154.15	3459.43	1154.15	0.0024	104	134	3	110.91	78.68	1.49217e-10	27.1323	0	Mascot	K	L	D:\Users\massUser\Documents\JobRequest\ResultFiles\20180121\20180121180044128294^10.242.16.57^niinae@com\ManualInputFile\180120TN_07_SUS316L_1.raw
97	BCLF1_HUMAN	Bcl-2-associated transcription factor 1 OS=Homo sapiens GN=BCLAF1 PE=1 SV=2	106173	468.129	3.10792e-43	14	FNDSEGDDTEETEDYR	2 Phospho (ST)	79.9663@S:4,79.9663@T:9	2080.65	1041.33	2080.65	1041.33	0.0014	394	409	2	110.76	49.22	1.51103e-11	25.9575	0	Mascot	K	Q	D:\Users\massUser\Documents\JobRequest\ResultFiles\20180121\20180121180044128294^10.242.16.57^niinae@com\ManualInputFile\180120TN_02_Ctrl.raw
536	RBM33_HUMAN	RNA-binding protein 33 OS=Homo sapiens GN=RBM33 PE=1 SV=3	130191	146.25	4.78994e-11	2	DIKEESDEEEEDDEESGR	Phospho (ST)	79.9663@S:6	2218.79	1110.4	2218.79	1110.4	0.0018	200	217	2	110.75	100.96	4.45939e-11	22.3685	1	Mascot	K	L	D:\Users\massUser\Documents\JobRequest\ResultFiles\20180121\20180121180044128294^10.242.16.57^niinae@com\ManualInputFile\180120TN_02_Ctrl.raw
733	HNRH1_HUMAN	Heterogeneous nuclear ribonucleoprotein H OS=Homo sapiens GN=HNRNPH1 PE=1 SV=4	49483.5	109.65	2.18942e-07	1	HTGPNSPDTANDGFVR	Phospho (ST)	79.9663@S:6	1763.73	882.871	1763.73	882.87	0.0005	99	114	2	109.65	51.52	1.15438e-10	23.7473	0	Mascot	K	L	D:\Users\massUser\Documents\JobRequest\ResultFiles\20180121\20180121180044128294^10.242.16.57^niinae@com\ManualInputFile\180120TN_02_Ctrl.raw
451	NUCKS_HUMAN	Nuclear ubiquitous casein and cyclin-dependent kinase substrate 1 OS=Homo sapiens GN=NUCKS1 PE=1 SV=1	27280	176.988	4.04148e-14	4	KVVDYSQFQESDDADEDYGR	Phospho (ST)	79.9663@S:11	2444.97	815.996	2444.96	815.995	0.0019	9	28	3	109.54	42.61	1.36743e-10	26.8101	1	Mascot	R	D	D:\Users\massUser\Documents\JobRequest\ResultFiles\20180121\20180121180044128294^10.242.16.57^niinae@com\ManualInputFile\180120TN_02_Ctrl.raw
693	F134A_HUMAN	Protein FAM134A OS=Homo sapiens GN=FAM134A PE=1 SV=3	58136.3	109.26	2.39513e-07	1	QALDSEEEEEDVAAK	Phospho (ST)	79.9663@S:5	1741.7	871.855	1741.69	871.854	0.0029	381	395	2	109.26	109.26	1.16205e-10	24.9991	0	Mascot	R	E	D:\Users\massUser\Documents\JobRequest\ResultFiles\20180121\20180121180044128294^10.242.16.57^niinae@com\ManualInputFile\180120TN_10_PEEK_PK-450_1.raw
450	DEK_HUMAN	Protein DEK OS=Homo sapiens GN=DEK PE=1 SV=1	42933	168.56	2.81404e-13	3	EESEEEEDEDDEEEEEEEK	Phospho (ST)	79.9663@S:3	2464.78	1233.4	2464.78	1233.4	-0.0009	30	48	2	109.22	109.22	3.65006e-11	23.3007	0	Mascot	R	E	D:\Users\massUser\Documents\JobRequest\ResultFiles\20180121\20180121180044128294^10.242.16.57^niinae@com\ManualInputFile\180120TN_10_PEEK_PK-450_1.raw
1319	BNIP2_HUMAN	BCL2/adenovirus E1B 19 kDa protein-interacting protein 2 OS=Homo sapiens GN=BNIP2 PE=1 SV=1	36166.2	48.8893	0.260856	1	KGSITEYTAAEEK	Phospho (ST)	79.9663@S:3	1505.67	753.84	1505.66	753.84	0.0011	112	124	2	109.1	33.64	1.21181e-10	23.6642	1	Mascot	R	E	D:\Users\massUser\Documents\JobRequest\ResultFiles\20180121\20180121180044128294^10.242.16.57^niinae@com\ManualInputFile\180120TN_02_Ctrl.raw
543	TBA1A_HUMAN	Tubulin alpha-1A chain OS=Homo sapiens GN=TUBA1A PE=1 SV=1	50787.9	143.56	8.89877e-11	3	TIGGGDDSFNTFFSETGAGK	Phospho (ST)	79.9663@S:8	2086.85	1044.43	2086.85	1044.43	-0.0011	41	60	2	109.05	23.82	1.36897e-10	32.135	0	Mascot	K	H	D:\Users\massUser\Documents\JobRequest\ResultFiles\20180121\20180121180044128294^10.242.16.57^niinae@com\ManualInputFile\180120TN_10_PEEK_PK-450_1.raw
141	CALX_HUMAN	Calnexin OS=Homo sapiens GN=CANX PE=1 SV=2	67982	361.29	1.50082e-32	5	SDAEEDGGTVSQEEEDR	Phospho (ST)	79.9663@S:11	1931.69	966.852	1931.69	966.853	-0.0009	554	570	2	108.98	21.43	8.03108e-11	22.9538	0	Mascot	K	K	D:\Users\massUser\Documents\JobRequest\ResultFiles\20180121\20180121180044128294^10.242.16.57^niinae@com\ManualInputFile\180120TN_07_SUS316L_1.raw
1320	KANK1_HUMAN	KN motif and ankyrin repeat domain-containing protein 1 OS=Homo sapiens GN=KANK1 PE=1 SV=3	149021	48.6193	0.277588	1	SYSAGNASQLEQLSR	Phospho (ST)	79.9663@S:3	1689.74	845.875	1689.74	845.875	0.0006	323	337	2	108.83	13.14	1.58411e-10	27.8997	0	Mascot	R	A	D:\Users\massUser\Documents\JobRequest\ResultFiles\20180121\20180121180044128294^10.242.16.57^niinae@com\ManualInputFile\180120TN_02_Ctrl.raw
1052	RBM5_HUMAN	RNA-binding protein 5 OS=Homo sapiens GN=RBM5 PE=1 SV=2	92610.1	48.5993	0.278869	1	RGLVAAYSGDSDNEEELVER	Phospho (ST)	79.9663@S:11	2288	763.673	2288	763.673	0.0023	614	633	3	108.81	38.87	2.07806e-10	27.7863	1	Mascot	K	L	D:\Users\massUser\Documents\JobRequest\ResultFiles\20180121\20180121180044128294^10.242.16.57^niinae@com\ManualInputFile\180120TN_04_Ti2_1.raw
1235	RMD3_HUMAN	Regulator of microtubule dynamics protein 3 OS=Homo sapiens GN=RMDN3 PE=1 SV=2	52542.2	48.4393	0.289334	1	SQSLPNSLDYTQTSDPGR	Phospho (ST)	79.9663@S:3	2044.87	1023.44	2044.87	1023.44	0.0011	44	61	2	108.65	14.54	2.13557e-10	27.5054	0	Mascot	R	H	D:\Users\massUser\Documents\JobRequest\ResultFiles\20180121\20180121180044128294^10.242.16.57^niinae@com\ManualInputFile\180120TN_10_PEEK_PK-450_1.raw
565	U520_HUMAN	U5 small nuclear ribonucleoprotein 200 kDa helicase OS=Homo sapiens GN=SNRNP200 PE=1 SV=2	246006	108.46	2.87958e-07	1	EEASDDDMEGDEAVVR	Oxidation (M);Phospho (ST)	79.9663@S:4,15.9949@M:8	1861.66	931.837	1861.66	931.835	0.0027	222	237	2	108.46	108.46	6.70036e-11	23.8636	0	Mascot	R	C	D:\Users\massUser\Documents\JobRequest\ResultFiles\20180121\20180121180044128294^10.242.16.57^niinae@com\ManualInputFile\180120TN_07_SUS316L_1.raw
1047	BNIP2_HUMAN	BCL2/adenovirus E1B 19 kDa protein-interacting protein 2 OS=Homo sapiens GN=BNIP2 PE=1 SV=1	36166.2	48.1193	0.311458	1	KGSITEYTAAEEK	Phospho (ST)	79.9663@S:3	1505.67	753.84	1505.66	753.84	0.0004	112	124	2	108.33	33.65	1.65989e-10	23.6581	1	Mascot	R	E	D:\Users\massUser\Documents\JobRequest\ResultFiles\20180121\20180121180044128294^10.242.16.57^niinae@com\ManualInputFile\180120TN_07_SUS316L_1.raw
567	MED24_HUMAN	Mediator of RNA polymerase II transcription subunit 24 OS=Homo sapiens GN=MED24 PE=1 SV=1	111716	108.11	3.12126e-07	1	LLSSNEDDANILSSPTDR	Phospho (ST)	79.9663@S:4	2025.89	1013.95	2025.89	1013.95	0.0032	860	877	2	108.11	108.11	2.10927e-10	29.7313	0	Mascot	R	S	D:\Users\massUser\Documents\JobRequest\ResultFiles\20180121\20180121180044128294^10.242.16.57^niinae@com\ManualInputFile\180120TN_07_SUS316L_1.raw
663	FNBP4_HUMAN	Formin-binding protein 4 OS=Homo sapiens GN=FNBP4 PE=1 SV=3	110654	120.609	1.7555e-08	3	ATGGLCLLGAYADSDDDDNDVSEK	Carbamidomethyl (C);Phospho (ST)	57.0215@C:6,79.9663@S:14	2580.02	861.015	2580.02	861.014	0.0018	103	126	3	107.79	45.93	2.29551e-10	31.4116	0	Mascot	K	L	D:\Users\massUser\Documents\JobRequest\ResultFiles\20180121\20180121180044128294^10.242.16.57^niinae@com\ManualInputFile\180120TN_02_Ctrl.raw
1333	RMD3_HUMAN	Regulator of microtubule dynamics protein 3 OS=Homo sapiens GN=RMDN3 PE=1 SV=2	52542.2	47.3893	0.368468	1	SQSLPNSLDYTQTSDPGR	Phospho (ST)	79.9663@S:3	2044.88	1023.44	2044.87	1023.44	0.0012	44	61	2	107.6	11.7	2.7631e-10	27.613	0	Mascot	R	H	D:\Users\massUser\Documents\JobRequest\ResultFiles\20180121\20180121180044128294^10.242.16.57^niinae@com\ManualInputFile\180120TN_02_Ctrl.raw
568	TOP2B_HUMAN	DNA topoisomerase 2-beta OS=Homo sapiens GN=TOP2B PE=1 SV=3	184122	107.46	3.62518e-07	1	SEDDSAKFDSNEEDSASVFSPSFGLK	Phospho (ST)	79.9663@S:10	2874.18	959.067	2874.18	959.066	0.0037	1457	1482	3	107.46	107.46	3.14976e-10	31.169	1	Mascot	K	Q	D:\Users\massUser\Documents\JobRequest\ResultFiles\20180121\20180121180044128294^10.242.16.57^niinae@com\ManualInputFile\180120TN_07_SUS316L_1.raw
1070	BNIP2_HUMAN	BCL2/adenovirus E1B 19 kDa protein-interacting protein 2 OS=Homo sapiens GN=BNIP2 PE=1 SV=1	36166.2	46.8893	0.413428	1	KGSITEYTAAEEK	Phospho (ST)	79.9663@S:3	1505.67	753.841	1505.66	753.84	0.0014	112	124	2	107.1	31.44	2.07658e-10	23.7446	1	Mascot	R	E	D:\Users\massUser\Documents\JobRequest\ResultFiles\20180121\20180121180044128294^10.242.16.57^niinae@com\ManualInputFile\180120TN_04_Ti2_1.raw
131	HS90B_HUMAN	Heat shock protein HSP 90-beta OS=Homo sapiens GN=HSP90AB1 PE=1 SV=4	83554.2	443.48	9.06421e-41	6	IEDVGSDEEDDSGK	Phospho (ST)	79.9663@S:6	1573.57	787.791	1573.57	787.791	0.0002	250	263	2	106.76	79.92	1.18083e-10	22.566	0	Mascot	K	D	D:\Users\massUser\Documents\JobRequest\ResultFiles\20180121\20180121180044128294^10.242.16.57^niinae@com\ManualInputFile\180120TN_02_Ctrl.raw
143	CALX_HUMAN	Calnexin OS=Homo sapiens GN=CANX PE=1 SV=2	67982	361.29	1.50082e-32	5	QKSDAEEDGGTVSQEEEDR	2 Phospho (ST)	79.9663@S:3,79.9663@S:13	2267.81	756.944	2267.81	756.944	0.0012	552	570	3	106.61	24.61	1.39695e-10	22.5933	1	Mascot	K	K	D:\Users\massUser\Documents\JobRequest\ResultFiles\20180121\20180121180044128294^10.242.16.57^niinae@com\ManualInputFile\180120TN_07_SUS316L_1.raw
131	HS90B_HUMAN	Heat shock protein HSP 90-beta OS=Homo sapiens GN=HSP90AB1 PE=1 SV=4	83554.2	370.31	1.88074e-33	5	PKIEDVGSDEEDDSGK	Phospho (ST)	79.9663@S:8	1798.72	900.365	1798.71	900.365	0.0007	248	263	2	106.5	55.17	2.08201e-10	23.1172	1	Mascot	K	D	D:\Users\massUser\Documents\JobRequest\ResultFiles\20180121\20180121180044128294^10.242.16.57^niinae@com\ManualInputFile\180120TN_07_SUS316L_1.raw
73	HS90B_HUMAN	Heat shock protein HSP 90-beta OS=Homo sapiens GN=HSP90AB1 PE=1 SV=4	83554.2	556.84	4.18148e-52	6	PKIEDVGSDEEDDSGK	Phospho (ST)	79.9663@S:8	1798.71	900.365	1798.71	900.365	0.0001	248	263	2	106.43	52.01	2.07034e-10	23.119	1	Mascot	K	D	D:\Users\massUser\Documents\JobRequest\ResultFiles\20180121\20180121180044128294^10.242.16.57^niinae@com\ManualInputFile\180120TN_10_PEEK_PK-450_1.raw
768	RHG21_HUMAN	Rho GTPase-activating protein 21 OS=Homo sapiens GN=ARHGAP21 PE=1 SV=1	218567	106.33	4.70251e-07	2	KDSSSEVFSDAAK	Phospho (ST)	79.9663@S:3	1449.6	725.808	1449.6	725.808	0	921	933	2	106.33	16.39	2.23497e-10	23.8246	1	Mascot	R	E	D:\Users\massUser\Documents\JobRequest\ResultFiles\20180121\20180121180044128294^10.242.16.57^niinae@com\ManualInputFile\180120TN_02_Ctrl.raw
419	KI21A_HUMAN	Kinesin-like protein KIF21A OS=Homo sapiens GN=KIF21A PE=1 SV=2	188374	135.89	5.20391e-10	2	KLSSSDAPAQDTGSSAAAVETDASR	Phospho (ST)	79.9663@S:5	2501.09	834.705	2501.09	834.705	0.0009	851	875	3	106.3	106.3	4.30166e-10	24.5677	1	Mascot	R	T	D:\Users\massUser\Documents\JobRequest\ResultFiles\20180121\20180121180044128294^10.242.16.57^niinae@com\ManualInputFile\180120TN_07_SUS316L_1.raw
433	PGRC1_HUMAN	Membrane-associated progesterone receptor component 1 OS=Homo sapiens GN=PGRMC1 PE=1 SV=3	21771.8	132.979	1.01719e-09	5	EGEEPTVYSDEEEPKDESAR	Phospho (ST)	79.9663@S:9	2374.93	1188.47	2374.93	1188.47	0.002	173	192	2	106.25	31.79	2.37137e-10	24.1334	1	Mascot	K	K	D:\Users\massUser\Documents\JobRequest\ResultFiles\20180121\20180121180044128294^10.242.16.57^niinae@com\ManualInputFile\180120TN_07_SUS316L_1.raw
93	IF2P_HUMAN	Eukaryotic translation initiation factor 5B OS=Homo sapiens GN=EIF5B PE=1 SV=4	139198	453.21	9.64561e-42	5	KQSFDDNDSEELEDK	Phospho (ST)	79.9663@S:9	1877.72	939.868	1877.72	939.867	0.0011	105	119	2	106.08	61.82	2.44138e-10	24.0264	1	Mascot	K	D	D:\Users\massUser\Documents\JobRequest\ResultFiles\20180121\20180121180044128294^10.242.16.57^niinae@com\ManualInputFile\180120TN_04_Ti2_1.raw
260	LMNA_HUMAN	Prelamin-A/C OS=Homo sapiens GN=LMNA PE=1 SV=1	74379.8	216.79	4.2299e-18	4	SVGGSGGGSFGDNLVTR	Phospho (ST)	79.9663@S:9	1645.71	823.862	1645.71	823.862	0.0006	628	644	2	105.98	32.94	2.47301e-10	27.5325	0	Mascot	R	S	D:\Users\massUser\Documents\JobRequest\ResultFiles\20180121\20180121180044128294^10.242.16.57^niinae@com\ManualInputFile\180120TN_07_SUS316L_1.raw
596	ZRAB2_HUMAN	Zinc finger Ran-binding domain-containing protein 2 OS=Homo sapiens GN=ZRANB2 PE=1 SV=2	37838.2	131.429	1.45369e-09	7	EVEDKESEGEEEDEDEDLSK	Phospho (ST)	79.9663@S:7	2418.9	1210.46	2418.9	1210.46	0.0012	147	166	2	105.92	82.03	2.40507e-10	23.2753	1	Mascot	K	Y	D:\Users\massUser\Documents\JobRequest\ResultFiles\20180121\20180121180044128294^10.242.16.57^niinae@com\ManualInputFile\180120TN_10_PEEK_PK-450_1.raw
69	AHNK_HUMAN	Neuroblast differentiation-associated protein AHNAK OS=Homo sapiens GN=AHNAK PE=1 SV=2	629213	620.269	1.89845e-58	11	LKSEDGVEGDLGETQSR	Phospho (ST)	79.9663@S:3	1898.82	950.419	1898.83	950.42	-0.0022	133	149	2	105.57	100.81	3.48052e-10	24.6865	1	Mascot	R	T	D:\Users\massUser\Documents\JobRequest\ResultFiles\20180121\20180121180044128294^10.242.16.57^niinae@com\ManualInputFile\180120TN_10_PEEK_PK-450_1.raw
770	RNF4_HUMAN	E3 ubiquitin-protein ligase RNF4 OS=Homo sapiens GN=RNF4 PE=1 SV=1	21818.8	105.54	5.64066e-07	1	RLPQDHADSCVVSSDDEELSR	Carbamidomethyl (C);2 Phospho (ST)	57.0215@C:10,79.9663@S:13,79.9663@S:14	2574.01	859.01	2574.01	859.01	-0.0018	82	102	3	105.54	42.71	3.32313e-10	25.2291	1	Mascot	R	D	D:\Users\massUser\Documents\JobRequest\ResultFiles\20180121\20180121180044128294^10.242.16.57^niinae@com\ManualInputFile\180120TN_02_Ctrl.raw
342	CALX_HUMAN	Calnexin OS=Homo sapiens GN=CANX PE=1 SV=2	67982	209.98	2.02922e-17	4	QKSDAEEDGGTVSQEEEDR	Phospho (ST)	79.9663@S:3	2187.84	1094.93	2187.84	1094.93	-0.0003	552	570	2	105.26	62.94	2.93384e-10	21.797	1	Mascot	K	K	D:\Users\massUser\Documents\JobRequest\ResultFiles\20180121\20180121180044128294^10.242.16.57^niinae@com\ManualInputFile\180120TN_10_PEEK_PK-450_1.raw
370	HN1_HUMAN	Hematological and neurological expressed 1 protein OS=Homo sapiens GN=HN1 PE=1 SV=3	16004.9	198.3	2.98765e-16	2	NSSEASSGDFLDLK	Phospho (ST)	79.9663@S:2	1548.63	775.324	1548.63	775.324	-0.0011	86	99	2	105.14	19.36	2.90887e-10	30.009	0	Mascot	R	G	D:\Users\massUser\Documents\JobRequest\ResultFiles\20180121\20180121180044128294^10.242.16.57^niinae@com\ManualInputFile\180120TN_02_Ctrl.raw
239	IRS2_HUMAN	Insulin receptor substrate 2 OS=Homo sapiens GN=IRS2 PE=1 SV=2	138446	258.74	2.69979e-22	4	TASEGDGGAAAGAAAAGAR	Phospho (ST)	79.9663@S:3	1610.67	806.341	1610.67	806.342	-0.0002	363	381	2	105.06	2.72	3.32162e-10	23.058	0	Mascot	R	P	D:\Users\massUser\Documents\JobRequest\ResultFiles\20180121\20180121180044128294^10.242.16.57^niinae@com\ManualInputFile\180120TN_10_PEEK_PK-450_1.raw
50	HS90B_HUMAN	Heat shock protein HSP 90-beta OS=Homo sapiens GN=HSP90AB1 PE=1 SV=4	83554.2	543.32	9.40437e-51	7	PKIEDVGSDEEDDSGK	Phospho (ST)	79.9663@S:8	1798.72	900.365	1798.71	900.365	0.0015	248	263	2	105.02	59.5	3.03758e-10	23.1738	1	Mascot	K	D	D:\Users\massUser\Documents\JobRequest\ResultFiles\20180121\20180121180044128294^10.242.16.57^niinae@com\ManualInputFile\180120TN_04_Ti2_1.raw
146	IF2P_HUMAN	Eukaryotic translation initiation factor 5B OS=Homo sapiens GN=EIF5B PE=1 SV=4	139198	433.869	8.28839e-40	7	VEMYSGSDDDDDFNK	2 Phospho (ST)	79.9663@S:5,79.9663@S:7	1895.59	948.8	1895.58	948.8	0.0006	131	145	2	104.66	45.68	6.15563e-11	27.7665	0	Mascot	K	L	D:\Users\massUser\Documents\JobRequest\ResultFiles\20180121\20180121180044128294^10.242.16.57^niinae@com\ManualInputFile\180120TN_02_Ctrl.raw
613	SMN_HUMAN	Survival motor neuron protein OS=Homo sapiens GN=SMN1 PE=1 SV=1	32284.7	128.33	2.96708e-09	1	GTGQSDDSDIWDDTALIK	2 Phospho (ST)	79.9663@T:2,79.9663@S:8	2095.8	1048.91	2095.8	1048.91	0.0023	24	41	2	104.59	2.19	4.23994e-10	34.0916	0	Mascot	R	A	D:\Users\massUser\Documents\JobRequest\ResultFiles\20180121\20180121180044128294^10.242.16.57^niinae@com\ManualInputFile\180120TN_02_Ctrl.raw
358	AKP13_HUMAN	A-kinase anchor protein 13 OS=Homo sapiens GN=AKAP13 PE=1 SV=2	310381	200.26	1.90252e-16	3	ALQLSNSPGASSAFLK	Phospho (ST)	79.9663@S:7	1669.81	835.911	1669.81	835.911	-0.0007	977	992	2	104.44	26.88	4.96454e-10	29.5431	0	Mascot	K	A	D:\Users\massUser\Documents\JobRequest\ResultFiles\20180121\20180121180044128294^10.242.16.57^niinae@com\ManualInputFile\180120TN_02_Ctrl.raw
471	ZRAB2_HUMAN	Zinc finger Ran-binding domain-containing protein 2 OS=Homo sapiens GN=ZRANB2 PE=1 SV=2	37838.2	125.468	5.7351e-09	6	EVEDKESEGEEEDEDEDLSK	Phospho (ST)	79.9663@S:7	2418.9	807.306	2418.9	807.306	0.0016	147	166	3	104.44	98.36	3.38164e-10	23.2525	1	Mascot	K	Y	D:\Users\massUser\Documents\JobRequest\ResultFiles\20180121\20180121180044128294^10.242.16.57^niinae@com\ManualInputFile\180120TN_07_SUS316L_1.raw
586	SEC62_HUMAN	Translocation protein SEC62 OS=Homo sapiens GN=SEC62 PE=1 SV=1	46175.3	104.32	7.47016e-07	1	EELEQQTDGDCEEDEEEENDGETPK	Carbamidomethyl (C);Phospho (ST)	79.9663@T:7,57.0215@C:11	3033.07	1012.03	3033.07	1012.03	-0.0011	369	393	3	104.32	85.21	2.47785e-10	24.5846	0	Mascot	K	S	D:\Users\massUser\Documents\JobRequest\ResultFiles\20180121\20180121180044128294^10.242.16.57^niinae@com\ManualInputFile\180120TN_04_Ti2_1.raw
73	IF2P_HUMAN	Eukaryotic translation initiation factor 5B OS=Homo sapiens GN=EIF5B PE=1 SV=4	139198	470.21	1.92455e-43	5	NKPGPNIESGNEDDDASFK	Phospho (ST)	79.9663@S:9	2112.86	1057.44	2112.86	1057.44	0.0009	206	224	2	104.18	74.54	4.7743e-10	24.4874	1	Mascot	K	I	D:\Users\massUser\Documents\JobRequest\ResultFiles\20180121\20180121180044128294^10.242.16.57^niinae@com\ManualInputFile\180120TN_07_SUS316L_1.raw
673	ZRAB2_HUMAN	Zinc finger Ran-binding domain-containing protein 2 OS=Homo sapiens GN=ZRANB2 PE=1 SV=2	37838.2	118.719	2.71313e-08	6	EVEDKESEGEEEDEDEDLSK	Phospho (ST)	79.9663@S:7	2418.9	807.306	2418.9	807.306	0.0013	147	166	3	104.12	101.73	3.64022e-10	23.2467	1	Mascot	K	Y	D:\Users\massUser\Documents\JobRequest\ResultFiles\20180121\20180121180044128294^10.242.16.57^niinae@com\ManualInputFile\180120TN_02_Ctrl.raw
587	NUDC_HUMAN	Nuclear migration protein nudC OS=Homo sapiens GN=NUDC PE=1 SV=1	38276.2	103.9	8.22867e-07	1	NGSLDSPGKQDTEEDEEEDEK	Phospho (ST)	79.9663@T:12	2429.92	810.982	2429.92	810.982	0.0006	134	154	3	103.9	40.62	4.05343e-10	22.2123	1	Mascot	K	D	D:\Users\massUser\Documents\JobRequest\ResultFiles\20180121\20180121180044128294^10.242.16.57^niinae@com\ManualInputFile\180120TN_04_Ti2_1.raw
1100	KANK1_HUMAN	KN motif and ankyrin repeat domain-containing protein 1 OS=Homo sapiens GN=KANK1 PE=1 SV=3	149021	43.4493	0.912851	1	SYSAGNASQLEQLSR	Phospho (ST)	79.9663@S:3	1689.74	845.876	1689.74	845.875	0.0013	323	337	2	103.66	12.71	5.317e-10	27.9555	0	Mascot	R	A	D:\Users\massUser\Documents\JobRequest\ResultFiles\20180121\20180121180044128294^10.242.16.57^niinae@com\ManualInputFile\180120TN_04_Ti2_1.raw
1093	KANK1_HUMAN	KN motif and ankyrin repeat domain-containing protein 1 OS=Homo sapiens GN=KANK1 PE=1 SV=3	149021	43.3593	0.931966	1	SYSAGNASQLEQLSR	Phospho (ST)	79.9663@S:3	1689.74	845.876	1689.74	845.875	0.002	323	337	2	103.57	12.63	5.29648e-10	27.7993	0	Mascot	R	A	D:\Users\massUser\Documents\JobRequest\ResultFiles\20180121\20180121180044128294^10.242.16.57^niinae@com\ManualInputFile\180120TN_07_SUS316L_1.raw
448	NUCKS_HUMAN	Nuclear ubiquitous casein and cyclin-dependent kinase substrate 1 OS=Homo sapiens GN=NUCKS1 PE=1 SV=1	27280	176.988	4.04148e-14	4	VVDYSQFQESDDADEDYGR	Phospho (ST)	79.9663@S:10	2316.87	1159.44	2316.87	1159.44	0.0006	10	28	2	103.34	46	3.98564e-10	27.9838	0	Mascot	K	D	D:\Users\massUser\Documents\JobRequest\ResultFiles\20180121\20180121180044128294^10.242.16.57^niinae@com\ManualInputFile\180120TN_02_Ctrl.raw
715	UBP10_HUMAN	Ubiquitin carboxyl-terminal hydrolase 10 OS=Homo sapiens GN=USP10 PE=1 SV=2	87707	103.19	9.69014e-07	3	NHSVNEEEQEEQGEGSEDEWEQVGPR	Phospho (ST)	79.9663@S:16	3106.21	1036.41	3106.21	1036.41	0.0008	561	586	3	103.19	75.65	6.30849e-10	26.6401	0	Mascot	K	N	D:\Users\massUser\Documents\JobRequest\ResultFiles\20180121\20180121180044128294^10.242.16.57^niinae@com\ManualInputFile\180120TN_10_PEEK_PK-450_1.raw
95	IF2P_HUMAN	Eukaryotic translation initiation factor 5B OS=Homo sapiens GN=EIF5B PE=1 SV=4	139198	453.21	9.64561e-42	5	NKPGPNIESGNEDDDASFK	Phospho (ST)	79.9663@S:9	2112.86	1057.44	2112.86	1057.44	-0.0014	206	224	2	103.15	76.88	6.31845e-10	24.6283	1	Mascot	K	I	D:\Users\massUser\Documents\JobRequest\ResultFiles\20180121\20180121180044128294^10.242.16.57^niinae@com\ManualInputFile\180120TN_04_Ti2_1.raw
719	BYST_HUMAN	Bystin OS=Homo sapiens GN=BYSL PE=1 SV=3	49798.1	102.96	1.02172e-06	1	MPQDGSDDEDEEWPTLEK	Oxidation (M);Phospho (ST)	15.9949@M:1,79.9663@S:6	2215.82	1108.91	2215.81	1108.91	0.0013	93	110	2	102.96	91.43	3.64194e-10	29.1912	0	Mascot	R	A	D:\Users\massUser\Documents\JobRequest\ResultFiles\20180121\20180121180044128294^10.242.16.57^niinae@com\ManualInputFile\180120TN_10_PEEK_PK-450_1.raw
600	IF4G2_HUMAN	Eukaryotic translation initiation factor 4 gamma 2 OS=Homo sapiens GN=EIF4G2 PE=1 SV=1	102810	102.88	1.04071e-06	1	TQTPPLGQTPQLGLK	Phospho (ST)	79.9663@T:3	1657.85	829.93	1657.84	829.929	0.0014	506	520	2	102.88	19.49	5.33262e-10	28.7026	0	Mascot	R	T	D:\Users\massUser\Documents\JobRequest\ResultFiles\20180121\20180121180044128294^10.242.16.57^niinae@com\ManualInputFile\180120TN_04_Ti2_1.raw
239	HUWE1_HUMAN	E3 ubiquitin-protein ligase HUWE1 OS=Homo sapiens GN=HUWE1 PE=1 SV=3	485523	228.58	2.80111e-19	3	GSGTASDDEFENLR	Phospho (ST)	79.9663@S:6	1576.61	789.31	1576.6	789.309	0.0019	1902	1915	2	102.82	26.58	2.8993e-10	27.2908	0	Mascot	R	I	D:\Users\massUser\Documents\JobRequest\ResultFiles\20180121\20180121180044128294^10.242.16.57^niinae@com\ManualInputFile\180120TN_07_SUS316L_1.raw
508	MORC2_HUMAN	MORC family CW-type zinc finger protein 2 OS=Homo sapiens GN=MORC2 PE=1 SV=2	118548	148.71	2.7185e-11	2	DSNELSDSAGEEDSADLK	2 Phospho (ST)	79.9663@S:6,79.9663@S:8	2040.71	1021.36	2040.71	1021.36	-0.0005	772	789	2	102.78	24.71	2.08256e-10	26.3029	0	Mascot	K	R	D:\Users\massUser\Documents\JobRequest\ResultFiles\20180121\20180121180044128294^10.242.16.57^niinae@com\ManualInputFile\180120TN_10_PEEK_PK-450_1.raw
68	IF2P_HUMAN	Eukaryotic translation initiation factor 5B OS=Homo sapiens GN=EIF5B PE=1 SV=4	139198	470.21	1.92455e-43	5	QSFDDNDSEELEDK	Phospho (ST)	79.9663@S:8	1749.63	875.82	1749.63	875.82	0.0008	106	119	2	102.77	61.12	3.51416e-10	25.5524	0	Mascot	K	D	D:\Users\massUser\Documents\JobRequest\ResultFiles\20180121\20180121180044128294^10.242.16.57^niinae@com\ManualInputFile\180120TN_07_SUS316L_1.raw
1382	S12A4_HUMAN	Solute carrier family 12 member 4 OS=Homo sapiens GN=SLC12A4 PE=1 SV=2	121712	42.3893	1.1652	1	LESLYSDEEDESAVGADK	Phospho (ST)	79.9663@S:6	2035.82	1018.92	2035.81	1018.91	0.0011	962	979	2	102.6	9.09	5.79766e-10	28.1587	0	Mascot	R	I	D:\Users\massUser\Documents\JobRequest\ResultFiles\20180121\20180121180044128294^10.242.16.57^niinae@com\ManualInputFile\180120TN_02_Ctrl.raw
222	TOP2A_HUMAN	DNA topoisomerase 2-alpha OS=Homo sapiens GN=TOP2A PE=1 SV=3	175017	283.129	9.82653e-25	5	NENTEGSPQEDGVELEGLK	Phospho (ST)	79.9663@S:7	2123.89	1062.95	2123.89	1062.95	0.0026	1241	1259	2	102.25	22.34	6.99903e-10	28.1877	0	Mascot	K	Q	D:\Users\massUser\Documents\JobRequest\ResultFiles\20180121\20180121180044128294^10.242.16.57^niinae@com\ManualInputFile\180120TN_02_Ctrl.raw
879	FNBP4_HUMAN	Formin-binding protein 4 OS=Homo sapiens GN=FNBP4 PE=1 SV=3	110654	82.8993	0.00010361	2	ATGGLCLLGAYADSDDDDNDVSEK	Carbamidomethyl (C);Phospho (ST)	57.0215@C:6,79.9663@S:14	2580.02	861.015	2580.02	861.014	0.0029	103	126	3	102.21	35.97	8.23608e-10	31.3391	0	Mascot	K	L	D:\Users\massUser\Documents\JobRequest\ResultFiles\20180121\20180121180044128294^10.242.16.57^niinae@com\ManualInputFile\180120TN_10_PEEK_PK-450_1.raw
610	U520_HUMAN	U5 small nuclear ribonucleoprotein 200 kDa helicase OS=Homo sapiens GN=SNRNP200 PE=1 SV=2	246006	102.19	1.21992e-06	1	EEASDDDMEGDEAVVR	Oxidation (M);Phospho (ST)	79.9663@S:4,15.9949@M:8	1861.66	931.836	1861.66	931.835	0.0005	222	237	2	102.19	102.19	2.80836e-10	23.9499	0	Mascot	R	C	D:\Users\massUser\Documents\JobRequest\ResultFiles\20180121\20180121180044128294^10.242.16.57^niinae@com\ManualInputFile\180120TN_04_Ti2_1.raw
361	FIP1_HUMAN	Pre-mRNA 3'-end-processing factor FIP1 OS=Homo sapiens GN=FIP1L1 PE=1 SV=1	66600.6	161.38	1.47004e-12	3	DHSPTPSVFNSDEER	Phospho (ST)	79.9663@S:3	1795.71	898.861	1795.7	898.86	0.0017	490	504	2	102.1	34.51	5.76516e-10	25.5643	0	Mascot	R	Y	D:\Users\massUser\Documents\JobRequest\ResultFiles\20180121\20180121180044128294^10.242.16.57^niinae@com\ManualInputFile\180120TN_07_SUS316L_1.raw
251	NUCKS_HUMAN	Nuclear ubiquitous casein and cyclin-dependent kinase substrate 1 OS=Homo sapiens GN=NUCKS1 PE=1 SV=1	27280	203.369	9.29973e-17	5	KVVDYSQFQESDDADEDYGR	Phospho (ST)	79.9663@S:11	2444.97	815.996	2444.96	815.995	0.0021	9	28	3	102.05	50.77	7.67194e-10	26.8777	1	Mascot	R	D	D:\Users\massUser\Documents\JobRequest\ResultFiles\20180121\20180121180044128294^10.242.16.57^niinae@com\ManualInputFile\180120TN_04_Ti2_1.raw
239	FIP1_HUMAN	Pre-mRNA 3'-end-processing factor FIP1 OS=Homo sapiens GN=FIP1L1 PE=1 SV=1	66600.6	203.93	8.17203e-17	2	DHSPTPSVFNSDEER	Phospho (ST)	79.9663@S:3	1795.7	898.86	1795.7	898.86	-0.0002	490	504	2	102.01	34.43	5.00457e-10	25.7471	0	Mascot	R	Y	D:\Users\massUser\Documents\JobRequest\ResultFiles\20180121\20180121180044128294^10.242.16.57^niinae@com\ManualInputFile\180120TN_04_Ti2_1.raw
262	UTP18_HUMAN	U3 small nucleolar RNA-associated protein 18 homolog OS=Homo sapiens GN=UTP18 PE=1 SV=3	62420.6	200.99	1.60816e-16	2	TSSDDESEEDEDDLLQR	2 Phospho (ST)	79.9663@S:3,79.9663@S:7	2141.72	1071.87	2141.72	1071.87	0.0011	204	220	2	101.99	101.99	2.27668e-10	28.8999	0	Mascot	K	T	D:\Users\massUser\Documents\JobRequest\ResultFiles\20180121\20180121180044128294^10.242.16.57^niinae@com\ManualInputFile\180120TN_04_Ti2_1.raw
241	FIP1_HUMAN	Pre-mRNA 3'-end-processing factor FIP1 OS=Homo sapiens GN=FIP1L1 PE=1 SV=1	66600.6	203.93	8.17203e-17	2	ERDHSPTPSVFNSDEER	Phospho (ST)	79.9663@S:5	2080.85	694.624	2080.85	694.624	0.0016	488	504	3	101.92	36.11	8.67628e-10	24.1792	1	Mascot	R	Y	D:\Users\massUser\Documents\JobRequest\ResultFiles\20180121\20180121180044128294^10.242.16.57^niinae@com\ManualInputFile\180120TN_04_Ti2_1.raw
455	ARI1A_HUMAN	AT-rich interactive domain-containing protein 1A OS=Homo sapiens GN=ARID1A PE=1 SV=3	242805	130.05	1.99678e-09	2	SNSVGIQDAFNDGSDSTFQK	Phospho (ST)	79.9663@S:3	2195.9	732.975	2195.9	732.974	0.0035	1182	1201	3	101.83	14.48	8.75954e-10	29.6724	0	Mascot	R	R	D:\Users\massUser\Documents\JobRequest\ResultFiles\20180121\20180121180044128294^10.242.16.57^niinae@com\ManualInputFile\180120TN_04_Ti2_1.raw
611	USO1_HUMAN	General vesicular transport factor p115 OS=Homo sapiens GN=USO1 PE=1 SV=2	108740	101.8	1.33453e-06	1	DLGHPVEEEDELESGDQEDEDDESEDPGK	Phospho (ST)	79.9663@S:14	3322.24	1108.42	3322.23	1108.42	0.0048	929	957	3	101.8	51.85	5.78107e-10	26.7402	0	Mascot	K	D	D:\Users\massUser\Documents\JobRequest\ResultFiles\20180121\20180121180044128294^10.242.16.57^niinae@com\ManualInputFile\180120TN_07_SUS316L_1.raw
446	NUDC_HUMAN	Nuclear migration protein nudC OS=Homo sapiens GN=NUDC PE=1 SV=1	38276.2	178.45	2.88622e-14	2	NGSLDSPGKQDTEEDEEEDEKDK	Phospho (ST)	79.9663@S:3	2673.05	892.023	2673.05	892.022	0.0025	134	156	3	101.74	10.86	8.60802e-10	22.0692	2	Mascot	K	G	D:\Users\massUser\Documents\JobRequest\ResultFiles\20180121\20180121180044128294^10.242.16.57^niinae@com\ManualInputFile\180120TN_02_Ctrl.raw
1476	BD1L1_HUMAN	Biorientation of chromosomes in cell division protein 1-like 1 OS=Homo sapiens GN=BOD1L1 PE=1 SV=2	332433	34.3383	7.43876	2	YYSDSDDELTVEQR	2 Phospho (ST)	79.9663@S:3,79.9663@S:5	1878.66	940.337	1878.66	940.337	0.0001	480	493	2	101.53	12.8	2.77714e-10	28.255	0	Mascot	K	R	D:\Users\massUser\Documents\JobRequest\ResultFiles\20180121\20180121180044128294^10.242.16.57^niinae@com\ManualInputFile\180120TN_02_Ctrl.raw
567	MDN1_HUMAN	Midasin OS=Homo sapiens GN=MDN1 PE=1 SV=2	638008	135.59	5.57609e-10	2	MHDGELEEQEEDDEKSDSEGGDLDK	Oxidation (M);2 Phospho (ST)	15.9949@M:1,79.9663@S:16,79.9663@S:18	3011.04	1004.69	3011.04	1004.69	-0.0028	4737	4761	3	101.49	101.49	3.76076e-10	24.1538	1	Mascot	K	H	D:\Users\massUser\Documents\JobRequest\ResultFiles\20180121\20180121180044128294^10.242.16.57^niinae@com\ManualInputFile\180120TN_10_PEEK_PK-450_1.raw
730	G3BP1_HUMAN	Ras GTPase-activating protein-binding protein 1 OS=Homo sapiens GN=G3BP1 PE=1 SV=1	52189.1	109.689	2.1697e-07	2	YQDEVFGGFVTEPQEESEEEVEEPEER	Phospho (ST)	79.9663@S:17	3295.33	1099.45	3295.32	1099.45	0.0019	133	159	3	101.47	42.91	1.37224e-09	31.8821	0	Mascot	R	Q	D:\Users\massUser\Documents\JobRequest\ResultFiles\20180121\20180121180044128294^10.242.16.57^niinae@com\ManualInputFile\180120TN_02_Ctrl.raw
1159	MATR3_HUMAN	Matrin-3 OS=Homo sapiens GN=MATR3 PE=1 SV=2	95078	54.0086	0.0802547	3	DTSENADGQSDENKDDYTIPDEYR	Phospho (ST)	79.9663@S:10	2856.09	953.038	2856.09	953.037	0.0031	757	780	3	101.42	101.42	7.06685e-10	27.2901	1	Mascot	K	I	D:\Users\massUser\Documents\JobRequest\ResultFiles\20180121\20180121180044128294^10.242.16.57^niinae@com\ManualInputFile\180120TN_10_PEEK_PK-450_1.raw
615	UBP10_HUMAN	Ubiquitin carboxyl-terminal hydrolase 10 OS=Homo sapiens GN=USP10 PE=1 SV=2	87707	101.25	1.51471e-06	2	NHSVNEEEQEEQGEGSEDEWEQVGPR	Phospho (ST)	79.9663@S:16	3106.21	1036.41	3106.21	1036.41	0.0058	561	586	3	101.25	57.85	9.97359e-10	26.5625	0	Mascot	K	N	D:\Users\massUser\Documents\JobRequest\ResultFiles\20180121\20180121180044128294^10.242.16.57^niinae@com\ManualInputFile\180120TN_07_SUS316L_1.raw
616	CTNA1_HUMAN	Catenin alpha-1 OS=Homo sapiens GN=CTNNA1 PE=1 SV=1	100693	101.23	1.5217e-06	1	TPEELDDSDFETEDFDVR	Phospho (ST)	79.9663@S:8	2237.85	1119.93	2237.85	1119.93	-0.0004	634	651	2	101.23	45.84	5.65017e-10	31.1223	0	Mascot	R	S	D:\Users\massUser\Documents\JobRequest\ResultFiles\20180121\20180121180044128294^10.242.16.57^niinae@com\ManualInputFile\180120TN_04_Ti2_1.raw
192	TOP2A_HUMAN	DNA topoisomerase 2-alpha OS=Homo sapiens GN=TOP2A PE=1 SV=3	175017	302.499	1.13606e-26	5	NENTEGSPQEDGVELEGLK	Phospho (ST)	79.9663@S:7	2123.89	1062.95	2123.89	1062.95	0.0018	1241	1259	2	101.21	28.92	8.8171e-10	28.1099	0	Mascot	K	Q	D:\Users\massUser\Documents\JobRequest\ResultFiles\20180121\20180121180044128294^10.242.16.57^niinae@com\ManualInputFile\180120TN_10_PEEK_PK-450_1.raw
791	SSF1_HUMAN	Suppressor of SWI4 1 homolog OS=Homo sapiens GN=PPAN PE=2 SV=1	53445.9	101.2	1.53225e-06	1	VGGSDEEASGIPSR	Phospho (ST)	79.9663@S:4	1439.59	720.805	1439.59	720.804	0.0017	356	369	2	101.2	59.54	6.22034e-10	23.7915	0	Mascot	R	T	D:\Users\massUser\Documents\JobRequest\ResultFiles\20180121\20180121180044128294^10.242.16.57^niinae@com\ManualInputFile\180120TN_02_Ctrl.raw
258	RSF1_HUMAN	Remodeling and spacing factor 1 OS=Homo sapiens GN=RSF1 PE=1 SV=2	165260	245.22	6.07197e-21	4	IESDEEEDFENVGK	Phospho (ST)	79.9663@S:3	1718.66	860.336	1718.66	860.335	0.0018	1343	1356	2	101.19	101.19	6.04459e-10	27.652	0	Mascot	R	V	D:\Users\massUser\Documents\JobRequest\ResultFiles\20180121\20180121180044128294^10.242.16.57^niinae@com\ManualInputFile\180120TN_10_PEEK_PK-450_1.raw
295	NOP58_HUMAN	Nucleolar protein 58 OS=Homo sapiens GN=NOP58 PE=1 SV=1	60053.7	219.96	2.03859e-18	4	HIKEEPLSEEEPCTSTAIASPEK	Carbamidomethyl (C);Phospho (ST)	79.9663@S:8,57.0215@C:13	2661.19	888.07	2661.19	888.07	0.0008	495	517	3	101.17	72.55	1.33289e-09	25.2714	1	Mascot	K	K	D:\Users\massUser\Documents\JobRequest\ResultFiles\20180121\20180121180044128294^10.242.16.57^niinae@com\ManualInputFile\180120TN_02_Ctrl.raw
1125	VPS50_HUMAN	Syndetin OS=Homo sapiens GN=VPS50 PE=1 SV=3	111959	41.4593	1.44344	1	SAYQEYDSDSDVPEELKR	Phospho (ST)	79.9663@S:8	2209.91	737.643	2209.91	737.642	0.0025	552	569	3	101.02	24.27	9.52768e-10	27.082	1	Mascot	K	D	D:\Users\massUser\Documents\JobRequest\ResultFiles\20180121\20180121180044128294^10.242.16.57^niinae@com\ManualInputFile\180120TN_04_Ti2_1.raw
1123	HAP28_HUMAN	28 kDa heat- and acid-stable phosphoprotein OS=Homo sapiens GN=PDAP1 PE=1 SV=1	20617.6	40.7193	1.71159	1	SLDSDESEDEEDDYQQK	2 Phospho (ST)	79.9663@S:4,79.9663@S:7	2190.71	1096.36	2190.7	1096.36	0.0025	57	73	2	100.93	12.41	2.62351e-10	25.3914	0	Mascot	K	R	D:\Users\massUser\Documents\JobRequest\ResultFiles\20180121\20180121180044128294^10.242.16.57^niinae@com\ManualInputFile\180120TN_07_SUS316L_1.raw
742	TMX1_HUMAN	Thioredoxin-related transmembrane protein 1 OS=Homo sapiens GN=TMX1 PE=1 SV=1	32170	100.83	1.66851e-06	1	KVEEEQEADEEDVSEEEAESK	Phospho (ST)	79.9663@S:14	2516.98	840.001	2516.98	840.001	0.0015	234	254	3	100.83	42.78	9.25163e-10	23.458	1	Mascot	K	E	D:\Users\massUser\Documents\JobRequest\ResultFiles\20180121\20180121180044128294^10.242.16.57^niinae@com\ManualInputFile\180120TN_10_PEEK_PK-450_1.raw
495	LARP1_HUMAN	La-related protein 1 OS=Homo sapiens GN=LARP1 PE=1 SV=2	123833	157.97	3.22352e-12	5	ESPRPLQLPGAEGPAISDGEEGGGEPGAGGGAAGAAGAGR	Phospho (ST)	79.9663@S:17	3606.64	1203.22	3606.63	1203.22	0.0082	74	113	3	100.64	36.35	1.61377e-09	28.3708	1	Mascot	R	R	D:\Users\massUser\Documents\JobRequest\ResultFiles\20180121\20180121180044128294^10.242.16.57^niinae@com\ManualInputFile\180120TN_02_Ctrl.raw
117	ABCF1_HUMAN	ATP-binding cassette sub-family F member 1 OS=Homo sapiens GN=ABCF1 PE=1 SV=2	96322.6	395.32	5.93376e-36	8	AEQGSEEEGEGEEEEEEGGESK	Phospho (ST)	79.9663@S:5	2432.85	1217.43	2432.85	1217.43	0.0027	224	245	2	100.59	90.16	5.32513e-10	22.5172	0	Mascot	K	A	D:\Users\massUser\Documents\JobRequest\ResultFiles\20180121\20180121180044128294^10.242.16.57^niinae@com\ManualInputFile\180120TN_04_Ti2_1.raw
359	DHX16_HUMAN	Putative pre-mRNA-splicing factor ATP-dependent RNA helicase DHX16 OS=Homo sapiens GN=DHX16 PE=1 SV=2	119874	162.99	1.01468e-12	2	LLEDSEESSEETVSR	2 Phospho (ST)	79.9663@S:5,79.9663@S:8	1868.7	935.356	1868.7	935.356	0.0013	99	113	2	100.43	17.63	6.65713e-10	26.2441	0	Mascot	R	A	D:\Users\massUser\Documents\JobRequest\ResultFiles\20180121\20180121180044128294^10.242.16.57^niinae@com\ManualInputFile\180120TN_07_SUS316L_1.raw
618	UBE4B_HUMAN	Ubiquitin conjugation factor E4 B OS=Homo sapiens GN=UBE4B PE=1 SV=1	147460	100.43	1.82949e-06	1	SQSSEGVSSLSSSPSNSLETQSQSLSR	Phospho (ST)	79.9663@S:4	2835.25	946.089	2835.24	946.087	0.0046	76	102	3	100.43	9.83	1.51257e-09	27.6904	0	Mascot	R	S	D:\Users\massUser\Documents\JobRequest\ResultFiles\20180121\20180121180044128294^10.242.16.57^niinae@com\ManualInputFile\180120TN_04_Ti2_1.raw
51	HS90B_HUMAN	Heat shock protein HSP 90-beta OS=Homo sapiens GN=HSP90AB1 PE=1 SV=4	83554.2	543.32	9.40437e-51	7	IEDVGSDEEDDSGKDK	Phospho (ST)	79.9663@S:6	1816.69	909.352	1816.69	909.352	-0.0001	250	265	2	100.38	43.37	6.45935e-10	21.4204	1	Mascot	K	K	D:\Users\massUser\Documents\JobRequest\ResultFiles\20180121\20180121180044128294^10.242.16.57^niinae@com\ManualInputFile\180120TN_04_Ti2_1.raw
135	HS90B_HUMAN	Heat shock protein HSP 90-beta OS=Homo sapiens GN=HSP90AB1 PE=1 SV=4	83554.2	443.48	9.06421e-41	6	IEDVGSDEEDDSGKDK	Phospho (ST)	79.9663@S:6	1816.69	909.352	1816.69	909.352	0.0003	250	265	2	100.36	15.13	6.39712e-10	21.375	1	Mascot	K	K	D:\Users\massUser\Documents\JobRequest\ResultFiles\20180121\20180121180044128294^10.242.16.57^niinae@com\ManualInputFile\180120TN_02_Ctrl.raw
798	DCAF8_HUMAN	DDB1- and CUL4-associated factor 8 OS=Homo sapiens GN=DCAF8 PE=1 SV=1	67495.4	100.35	1.8635e-06	1	VHDRSEEEEEEEEEEEEEQPR	Phospho (ST)	79.9663@S:5	2751.03	918.017	2751.03	918.017	0.0001	95	115	3	100.35	100.35	1.01944e-09	23.3132	1	Mascot	R	R	D:\Users\massUser\Documents\JobRequest\ResultFiles\20180121\20180121180044128294^10.242.16.57^niinae@com\ManualInputFile\180120TN_02_Ctrl.raw
609	KTN1_HUMAN	Kinectin OS=Homo sapiens GN=KTN1 PE=1 SV=1	156464	102.44	1.15167e-06	1	EIQNGNLHESDSESVPR	Phospho (ST)	79.9663@S:10	1989.85	995.93	1989.84	995.929	0.0026	66	82	2	100.33	33.23	1.3022e-09	24.1377	0	Mascot	K	D	D:\Users\massUser\Documents\JobRequest\ResultFiles\20180121\20180121180044128294^10.242.16.57^niinae@com\ManualInputFile\180120TN_04_Ti2_1.raw
414	PGRC1_HUMAN	Membrane-associated progesterone receptor component 1 OS=Homo sapiens GN=PGRMC1 PE=1 SV=3	21771.8	187.799	3.35274e-15	5	GDQPAASGDSDDDEPPPLPR	Phospho (ST)	79.9663@S:10	2114.85	1058.43	2114.84	1058.43	0.0027	48	67	2	100.09	23.45	9.89285e-10	26.1018	0	Mascot	R	L	D:\Users\massUser\Documents\JobRequest\ResultFiles\20180121\20180121180044128294^10.242.16.57^niinae@com\ManualInputFile\180120TN_02_Ctrl.raw
378	TBA1C_HUMAN	Tubulin alpha-1C chain OS=Homo sapiens GN=TUBA1C PE=1 SV=1	50547.7	157.51	3.58369e-12	3	TIGGGDDSFNTFFSETGAGK	Phospho (ST)	79.9663@S:8	2086.85	1044.43	2086.85	1044.43	0.0024	41	60	2	100.07	27.59	1.11193e-09	32.2946	0	Mascot	K	H	D:\Users\massUser\Documents\JobRequest\ResultFiles\20180121\20180121180044128294^10.242.16.57^niinae@com\ManualInputFile\180120TN_04_Ti2_1.raw
624	SC22B_HUMAN	Vesicle-trafficking protein SEC22b OS=Homo sapiens GN=SEC22B PE=1 SV=4	24805.6	99.86	2.08607e-06	1	NLGSINTELQDVQR	Phospho (ST)	79.9663@S:4	1665.77	833.894	1665.77	833.893	0.0018	134	147	2	99.86	44.26	1.48201e-09	29.7477	0	Mascot	R	I	D:\Users\massUser\Documents\JobRequest\ResultFiles\20180121\20180121180044128294^10.242.16.57^niinae@com\ManualInputFile\180120TN_04_Ti2_1.raw
630	BAZ1B_HUMAN	Tyrosine-protein kinase BAZ1B OS=Homo sapiens GN=BAZ1B PE=1 SV=2	172392	99.7	2.16436e-06	2	LAEDEGDSEPEAVGQSR	Phospho (ST)	79.9663@S:8	1867.75	934.881	1867.75	934.881	-0.0001	1461	1477	2	99.7	83.61	1.09831e-09	23.8705	0	Mascot	R	G	D:\Users\massUser\Documents\JobRequest\ResultFiles\20180121\20180121180044128294^10.242.16.57^niinae@com\ManualInputFile\180120TN_07_SUS316L_1.raw
389	XRN2_HUMAN	5'-3' exoribonuclease 2 OS=Homo sapiens GN=XRN2 PE=1 SV=1	109426	181.64	1.38462e-14	3	AEDSDSEPEPEDNVR	2 Phospho (ST)	79.9663@S:4,79.9663@S:6	1847.61	924.814	1847.61	924.814	0.0006	496	510	2	99.7	99.7	3.85747e-10	23.9925	0	Mascot	K	L	D:\Users\massUser\Documents\JobRequest\ResultFiles\20180121\20180121180044128294^10.242.16.57^niinae@com\ManualInputFile\180120TN_10_PEEK_PK-450_1.raw
807	TOIP1_HUMAN	Torsin-1A-interacting protein 1 OS=Homo sapiens GN=TOR1AIP1 PE=1 SV=2	66379.3	99.48	2.27683e-06	1	VNFSEEGETEEDDQDSSHSSVTTVK	Phospho (ST)	79.9663@T:9	2835.13	946.05	2835.12	946.049	0.0032	212	236	3	99.48	5.84	1.52172e-09	25.1756	0	Mascot	K	A	D:\Users\massUser\Documents\JobRequest\ResultFiles\20180121\20180121180044128294^10.242.16.57^niinae@com\ManualInputFile\180120TN_02_Ctrl.raw
1033	PHIP_HUMAN	PH-interacting protein OS=Homo sapiens GN=PHIP PE=1 SV=2	208327	50.6593	0.17354	1	TAFYNEDDSEEEQR	Phospho (ST)	79.9663@S:9	1811.65	906.833	1811.65	906.833	-0.0007	1775	1788	2	99.25	75.36	8.20067e-10	25.55	0	Mascot	R	Q	D:\Users\massUser\Documents\JobRequest\ResultFiles\20180121\20180121180044128294^10.242.16.57^niinae@com\ManualInputFile\180120TN_04_Ti2_1.raw
632	NCK1_HUMAN	Cytoplasmic protein NCK1 OS=Homo sapiens GN=NCK1 PE=1 SV=1	43065.5	99.07	2.50225e-06	1	RKPSVPDSASPADDSFVDPGER	Phospho (ST)	79.9663@S:8	2408.07	803.696	2408.06	803.696	0.0019	82	103	3	99.07	99.07	1.88297e-09	25.5998	2	Mascot	K	L	D:\Users\massUser\Documents\JobRequest\ResultFiles\20180121\20180121180044128294^10.242.16.57^niinae@com\ManualInputFile\180120TN_07_SUS316L_1.raw
626	TEBP_HUMAN	Prostaglandin E synthase 3 OS=Homo sapiens GN=PTGES3 PE=1 SV=1	18970.5	99.04	2.51959e-06	1	DWEDDSDEDMSNFDR	Phospho (ST)	79.9663@S:6	1954.62	978.319	1954.62	978.317	0.0029	108	122	2	99.04	62.21	2.37003e-10	30.0262	0	Mascot	K	F	D:\Users\massUser\Documents\JobRequest\ResultFiles\20180121\20180121180044128294^10.242.16.57^niinae@com\ManualInputFile\180120TN_04_Ti2_1.raw
264	UTP18_HUMAN	U3 small nucleolar RNA-associated protein 18 homolog OS=Homo sapiens GN=UTP18 PE=1 SV=3	62420.6	200.99	1.60816e-16	2	RKTSSDDESEEDEDDLLQR	2 Phospho (ST)	79.9663@S:5,79.9663@S:9	2425.92	809.646	2425.92	809.646	0.0017	202	220	3	99	99	1.15192e-09	25.5611	2	Mascot	K	T	D:\Users\massUser\Documents\JobRequest\ResultFiles\20180121\20180121180044128294^10.242.16.57^niinae@com\ManualInputFile\180120TN_04_Ti2_1.raw
124	TCOF_HUMAN	Treacle protein OS=Homo sapiens GN=TCOF1 PE=1 SV=3	152243	370.42	1.83371e-33	6	LDSSPSVSSTLAAK	Phospho (ST)	79.9663@S:4	1441.67	721.843	1441.67	721.842	0.0009	1225	1238	2	98.99	13.11	1.27445e-09	25.5462	0	Mascot	K	D	D:\Users\massUser\Documents\JobRequest\ResultFiles\20180121\20180121180044128294^10.242.16.57^niinae@com\ManualInputFile\180120TN_07_SUS316L_1.raw
438	COPB2_HUMAN	Coatomer subunit beta' OS=Homo sapiens GN=COPB2 PE=1 SV=2	103278	135.85	5.25206e-10	2	STAQQELDGKPASPTPVIVASHTANK	Phospho (ST)	79.9663@S:13	2726.33	909.783	2726.33	909.783	0.0005	847	872	3	98.96	32.57	1.63904e-09	25.3182	1	Mascot	R	E	D:\Users\massUser\Documents\JobRequest\ResultFiles\20180121\20180121180044128294^10.242.16.57^niinae@com\ManualInputFile\180120TN_04_Ti2_1.raw
633	ARI1A_HUMAN	AT-rich interactive domain-containing protein 1A OS=Homo sapiens GN=ARID1A PE=1 SV=3	242805	98.9	2.60214e-06	1	SNSVGIQDAFNDGSDSTFQK	Phospho (ST)	79.9663@S:3	2195.91	732.976	2195.9	732.974	0.0049	1182	1201	3	98.9	11.61	1.66828e-09	29.5395	0	Mascot	R	R	D:\Users\massUser\Documents\JobRequest\ResultFiles\20180121\20180121180044128294^10.242.16.57^niinae@com\ManualInputFile\180120TN_07_SUS316L_1.raw
1349	BNIP2_HUMAN	BCL2/adenovirus E1B 19 kDa protein-interacting protein 2 OS=Homo sapiens GN=BNIP2 PE=1 SV=1	36166.2	38.5893	2.79512	1	KGSITEYTAAEEK	Phospho (ST)	79.9663@S:3	1505.67	753.84	1505.66	753.84	0.0003	112	124	2	98.8	29.48	1.48963e-09	23.6549	1	Mascot	R	E	D:\Users\massUser\Documents\JobRequest\ResultFiles\20180121\20180121180044128294^10.242.16.57^niinae@com\ManualInputFile\180120TN_10_PEEK_PK-450_1.raw
821	DEK_HUMAN	Protein DEK OS=Homo sapiens GN=DEK PE=1 SV=1	42933	98.72	2.71225e-06	2	EESEEEEDEDDEEEEEEEK	Phospho (ST)	79.9663@S:3	2464.78	1233.4	2464.78	1233.4	-0.0002	30	48	2	98.72	98.72	4.22971e-10	23.3421	0	Mascot	R	E	D:\Users\massUser\Documents\JobRequest\ResultFiles\20180121\20180121180044128294^10.242.16.57^niinae@com\ManualInputFile\180120TN_02_Ctrl.raw
354	RD23B_HUMAN	UV excision repair protein RAD23 homolog B OS=Homo sapiens GN=RAD23B PE=1 SV=1	43201.6	170.04	2.00138e-13	2	PAETPVATSPTATDSTSGDSSR	Phospho (ST)	79.9663@S:9	2213.93	738.986	2213.93	738.985	0.0025	152	173	3	98.68	98.68	2.35125e-09	23.3934	0	Mascot	K	S	D:\Users\massUser\Documents\JobRequest\ResultFiles\20180121\20180121180044128294^10.242.16.57^niinae@com\ManualInputFile\180120TN_04_Ti2_1.raw
133	SRRM1_HUMAN	Serine/arginine repetitive matrix protein 1 OS=Homo sapiens GN=SRRM1 PE=1 SV=2	102331	379.33	2.35684e-34	9	KETESEAEDNLDDLEK	2 Phospho (ST)	79.9663@T:3,79.9663@S:5	2023.76	1012.89	2023.75	1012.88	0.0014	870	885	2	98.59	98.59	1.07226e-09	27.8538	1	Mascot	K	H	D:\Users\massUser\Documents\JobRequest\ResultFiles\20180121\20180121180044128294^10.242.16.57^niinae@com\ManualInputFile\180120TN_04_Ti2_1.raw
203	COIL_HUMAN	Coilin OS=Homo sapiens GN=COIL PE=1 SV=1	63254.2	217.18	3.86661e-18	4	AFQLEEGEETEPDCK	Carbamidomethyl (C);Phospho (ST)	79.9663@T:10,57.0215@C:14	1860.72	931.365	1860.71	931.364	0.0039	113	127	2	98.57	98.57	1.19536e-09	27.1843	0	Mascot	R	Y	D:\Users\massUser\Documents\JobRequest\ResultFiles\20180121\20180121180044128294^10.242.16.57^niinae@com\ManualInputFile\180120TN_04_Ti2_1.raw
317	RD23B_HUMAN	UV excision repair protein RAD23 homolog B OS=Homo sapiens GN=RAD23B PE=1 SV=1	43201.6	177.95	3.2384e-14	2	PAETPVATSPTATDSTSGDSSR	Phospho (ST)	79.9663@S:9	2213.93	738.985	2213.93	738.985	-0.0004	152	173	3	98.56	98.56	2.31961e-09	23.3355	0	Mascot	K	S	D:\Users\massUser\Documents\JobRequest\ResultFiles\20180121\20180121180044128294^10.242.16.57^niinae@com\ManualInputFile\180120TN_07_SUS316L_1.raw
187	CALX_HUMAN	Calnexin OS=Homo sapiens GN=CANX PE=1 SV=2	67982	260.87	1.65322e-22	4	QKSDAEEDGGTVSQEEEDR	Phospho (ST)	79.9663@S:3	2187.84	1094.93	2187.84	1094.93	0.0002	552	570	2	98.53	70.64	1.35372e-09	21.9652	1	Mascot	K	K	D:\Users\massUser\Documents\JobRequest\ResultFiles\20180121\20180121180044128294^10.242.16.57^niinae@com\ManualInputFile\180120TN_04_Ti2_1.raw
72	HS90B_HUMAN	Heat shock protein HSP 90-beta OS=Homo sapiens GN=HSP90AB1 PE=1 SV=4	83554.2	556.84	4.18148e-52	6	IEDVGSDEEDDSGK	Phospho (ST)	79.9663@S:6	1573.57	787.791	1573.57	787.791	0.0012	250	263	2	98.53	65.32	7.50505e-10	22.5026	0	Mascot	K	D	D:\Users\massUser\Documents\JobRequest\ResultFiles\20180121\20180121180044128294^10.242.16.57^niinae@com\ManualInputFile\180120TN_10_PEEK_PK-450_1.raw
732	PLEC_HUMAN	Plectin OS=Homo sapiens GN=PLEC PE=1 SV=3	533462	102.009	1.27175e-06	3	SSSVGSSSSYPISPAVSR	2 Phospho (ST)	79.9663@S:3,79.9663@S:6	1913.78	957.899	1913.78	957.898	0.0014	4384	4401	2	98.52	32.79	1.56774e-09	27.8755	0	Mascot	R	T	D:\Users\massUser\Documents\JobRequest\ResultFiles\20180121\20180121180044128294^10.242.16.57^niinae@com\ManualInputFile\180120TN_10_PEEK_PK-450_1.raw
470	EF1B_HUMAN	Elongation factor 1-beta OS=Homo sapiens GN=EEF1B2 PE=1 SV=3	24919.3	126.389	4.63874e-09	2	YGPADVEDTTGSGATDSKDDDDIDLFGSDDEEESEEAK	Phospho (ST)	79.9663@S:28	4103.59	1026.9	4103.58	1026.9	0.0091	79	116	4	98.28	31.74	2.1026e-09	29.537	1	Mascot	K	R	D:\Users\massUser\Documents\JobRequest\ResultFiles\20180121\20180121180044128294^10.242.16.57^niinae@com\ManualInputFile\180120TN_04_Ti2_1.raw
827	NOTC2_HUMAN	Neurogenic locus notch homolog protein 2 OS=Homo sapiens GN=NOTCH2 PE=1 SV=3	279082	98.19	3.06429e-06	1	AEDEALLSEEDDPIDR	Phospho (ST)	79.9663@S:8	1895.77	948.89	1895.77	948.891	-0.0018	1771	1786	2	98.19	98.19	1.39569e-09	28.8035	0	Mascot	K	R	D:\Users\massUser\Documents\JobRequest\ResultFiles\20180121\20180121180044128294^10.242.16.57^niinae@com\ManualInputFile\180120TN_02_Ctrl.raw
265	DNLI1_HUMAN	DNA ligase 1 OS=Homo sapiens GN=LIG1 PE=1 SV=1	102301	207.94	3.24586e-17	3	VLGSEGEEEDEALSPAK	Phospho (ST)	79.9663@S:14	1838.78	920.398	1838.78	920.398	-0.0006	63	79	2	97.88	89.65	2.2077e-09	25.7434	0	Mascot	R	G	D:\Users\massUser\Documents\JobRequest\ResultFiles\20180121\20180121180044128294^10.242.16.57^niinae@com\ManualInputFile\180120TN_07_SUS316L_1.raw
762	PP4R2_HUMAN	Serine/threonine-protein phosphatase 4 regulatory subunit 2 OS=Homo sapiens GN=PPP4R2 PE=1 SV=3	47268	97.86	3.30621e-06	1	NHSDSSTSESEVSSVSPLK	Phospho (ST)	79.9663@S:16	2055.86	1028.94	2055.86	1028.94	0.0014	211	229	2	97.86	97.86	2.1606e-09	23.9831	0	Mascot	K	N	D:\Users\massUser\Documents\JobRequest\ResultFiles\20180121\20180121180044128294^10.242.16.57^niinae@com\ManualInputFile\180120TN_10_PEEK_PK-450_1.raw
764	MED24_HUMAN	Mediator of RNA polymerase II transcription subunit 24 OS=Homo sapiens GN=MED24 PE=1 SV=1	111716	97.85	3.31383e-06	1	LLSSNEDDANILSSPTDR	Phospho (ST)	79.9663@S:4	2025.89	1013.95	2025.89	1013.95	0.0029	860	877	2	97.85	97.85	2.24761e-09	29.7688	0	Mascot	R	S	D:\Users\massUser\Documents\JobRequest\ResultFiles\20180121\20180121180044128294^10.242.16.57^niinae@com\ManualInputFile\180120TN_10_PEEK_PK-450_1.raw
340	PGRC1_HUMAN	Membrane-associated progesterone receptor component 1 OS=Homo sapiens GN=PGRMC1 PE=1 SV=3	21771.8	171.639	1.38484e-13	5	GDQPAASGDSDDDEPPPLPR	Phospho (ST)	79.9663@S:10	2114.84	1058.43	2114.84	1058.43	0.0005	48	67	2	97.69	12.06	1.6596e-09	26.2052	0	Mascot	R	L	D:\Users\massUser\Documents\JobRequest\ResultFiles\20180121\20180121180044128294^10.242.16.57^niinae@com\ManualInputFile\180120TN_04_Ti2_1.raw
641	UHRF1_HUMAN	E3 ubiquitin-protein ligase UHRF1 OS=Homo sapiens GN=UHRF1 PE=1 SV=1	91296.6	97.62	3.49406e-06	1	ERDSELSDTDSGCCLGQSESDK	2 Carbamidomethyl (C);Phospho (ST)	79.9663@S:7,57.0215@C:13,57.0215@C:14	2553.95	852.324	2553.95	852.323	0.0036	85	106	3	97.62	13.19	1.45305e-09	24.3595	1	Mascot	K	S	D:\Users\massUser\Documents\JobRequest\ResultFiles\20180121\20180121180044128294^10.242.16.57^niinae@com\ManualInputFile\180120TN_04_Ti2_1.raw
643	CND3_HUMAN	Condensin complex subunit 3 OS=Homo sapiens GN=NCAPG PE=1 SV=1	115345	97.6	3.51018e-06	1	TLHCEGTEINSDDEQESK	Carbamidomethyl (C);Phospho (ST)	57.0215@C:4,79.9663@S:11	2170.84	1086.43	2170.84	1086.43	0.0029	664	681	2	97.6	36.96	1.68567e-09	22.6239	0	Mascot	K	E	D:\Users\massUser\Documents\JobRequest\ResultFiles\20180121\20180121180044128294^10.242.16.57^niinae@com\ManualInputFile\180120TN_04_Ti2_1.raw
1361	RBM5_HUMAN	RNA-binding protein 5 OS=Homo sapiens GN=RBM5 PE=1 SV=2	92610.1	37.3193	3.74455	1	RGLVAAYSGDSDNEEELVER	Phospho (ST)	79.9663@S:11	2288	763.673	2288	763.673	0.0023	614	633	3	97.53	26.01	2.79917e-09	27.632	1	Mascot	K	L	D:\Users\massUser\Documents\JobRequest\ResultFiles\20180121\20180121180044128294^10.242.16.57^niinae@com\ManualInputFile\180120TN_10_PEEK_PK-450_1.raw
830	CBX8_HUMAN	Chromobox protein homolog 8 OS=Homo sapiens GN=CBX8 PE=1 SV=3	43483.5	97.19	3.85771e-06	1	RQDSDLVQCGVTSPSSAEATGK	Carbamidomethyl (C);Phospho (ST)	79.9663@S:4,57.0215@C:9	2372.03	791.685	2372.03	791.684	0.0026	253	274	3	97.19	59.41	2.90298e-09	24.9888	1	Mascot	R	L	D:\Users\massUser\Documents\JobRequest\ResultFiles\20180121\20180121180044128294^10.242.16.57^niinae@com\ManualInputFile\180120TN_02_Ctrl.raw
563	G3BP1_HUMAN	Ras GTPase-activating protein-binding protein 1 OS=Homo sapiens GN=G3BP1 PE=1 SV=1	52189.1	108.469	2.87343e-07	2	YQDEVFGGFVTEPQEESEEEVEEPEER	Phospho (ST)	79.9663@S:17	3295.32	1099.45	3295.32	1099.45	0.0002	133	159	3	97.15	41.63	3.59483e-09	31.7817	0	Mascot	R	Q	D:\Users\massUser\Documents\JobRequest\ResultFiles\20180121\20180121180044128294^10.242.16.57^niinae@com\ManualInputFile\180120TN_07_SUS316L_1.raw
644	RBM33_HUMAN	RNA-binding protein 33 OS=Homo sapiens GN=RBM33 PE=1 SV=3	130191	97.14	3.90238e-06	1	DIKEESDEEEEDDEESGR	Phospho (ST)	79.9663@S:6	2218.79	1110.4	2218.79	1110.4	0.0006	200	217	2	97.14	95.96	1.04326e-09	22.4061	1	Mascot	K	L	D:\Users\massUser\Documents\JobRequest\ResultFiles\20180121\20180121180044128294^10.242.16.57^niinae@com\ManualInputFile\180120TN_04_Ti2_1.raw
831	DDX24_HUMAN	ATP-dependent RNA helicase DDX24 OS=Homo sapiens GN=DDX24 PE=1 SV=1	96898.7	96.92	4.10516e-06	1	AQAVSEEEEEEEGK	Phospho (ST)	79.9663@S:5	1642.62	822.32	1642.62	822.32	-0.0001	78	91	2	96.92	96.92	1.60556e-09	22.8512	0	Mascot	K	S	D:\Users\massUser\Documents\JobRequest\ResultFiles\20180121\20180121180044128294^10.242.16.57^niinae@com\ManualInputFile\180120TN_02_Ctrl.raw
637	GPN1_HUMAN	GPN-loop GTPase 1 OS=Homo sapiens GN=GPN1 PE=1 SV=1	41827.7	96.87	4.15269e-06	1	GTLDEEDEEADSDTDDIDHR	Phospho (ST)	79.9663@S:12	2355.85	786.291	2355.85	786.291	0.0019	327	346	3	96.87	28.69	1.31577e-09	25.0627	0	Mascot	R	V	D:\Users\massUser\Documents\JobRequest\ResultFiles\20180121\20180121180044128294^10.242.16.57^niinae@com\ManualInputFile\180120TN_07_SUS316L_1.raw
832	IPP2M_HUMAN	Protein phosphatase inhibitor 2-like protein 3 OS=Homo sapiens GN=PPP1R2P3 PE=1 SV=1	23091.1	96.77	4.24942e-06	1	IQEQESSGEEDSDLSPEER	2 Phospho (ST)	79.9663@S:6,79.9663@S:7	2322.84	1162.43	2322.84	1162.43	0.0022	116	134	2	96.77	47.99	1.47264e-09	25.6267	0	Mascot	R	E	D:\Users\massUser\Documents\JobRequest\ResultFiles\20180121\20180121180044128294^10.242.16.57^niinae@com\ManualInputFile\180120TN_02_Ctrl.raw
648	DHX16_HUMAN	Putative pre-mRNA-splicing factor ATP-dependent RNA helicase DHX16 OS=Homo sapiens GN=DHX16 PE=1 SV=2	119874	96.51	4.51159e-06	1	LLEDSEESSEETVSR	2 Phospho (ST)	79.9663@S:5,79.9663@S:8	1868.69	935.354	1868.7	935.356	-0.0035	99	113	2	96.51	16.88	1.39598e-09	26.3473	0	Mascot	R	A	D:\Users\massUser\Documents\JobRequest\ResultFiles\20180121\20180121180044128294^10.242.16.57^niinae@com\ManualInputFile\180120TN_04_Ti2_1.raw
1205	GOGA4_HUMAN	Golgin subfamily A member 4 OS=Homo sapiens GN=GOLGA4 PE=1 SV=1	261892	34.03	7.98601	2	TSSFTEQLDEGTPNR	Phospho (ST)	79.9663@S:3	1760.73	881.371	1760.73	881.37	0.0019	39	53	2	96.47	96.47	2.50221e-09	27.0781	0	Mascot	R	E	D:\Users\massUser\Documents\JobRequest\ResultFiles\20180121\20180121180044128294^10.242.16.57^niinae@com\ManualInputFile\180120TN_04_Ti2_1.raw
134	HS90B_HUMAN	Heat shock protein HSP 90-beta OS=Homo sapiens GN=HSP90AB1 PE=1 SV=4	83554.2	443.48	9.06421e-41	6	PKIEDVGSDEEDDSGK	Phospho (ST)	79.9663@S:8	1798.72	900.365	1798.71	900.365	0.0011	248	263	2	96.37	47.94	2.08761e-09	23.1377	1	Mascot	K	D	D:\Users\massUser\Documents\JobRequest\ResultFiles\20180121\20180121180044128294^10.242.16.57^niinae@com\ManualInputFile\180120TN_02_Ctrl.raw
1292	RFC1_HUMAN	Replication factor C subunit 1 OS=Homo sapiens GN=RFC1 PE=1 SV=4	128688	43.1293	0.982653	1	IIYDSDSESEETLQVK	2 Phospho (ST)	79.9663@S:5,79.9663@S:7	2014.81	1008.41	2014.81	1008.41	0.0007	65	80	2	96.23	22.6	3.02555e-09	28.9696	0	Mascot	R	N	D:\Users\massUser\Documents\JobRequest\ResultFiles\20180121\20180121180044128294^10.242.16.57^niinae@com\ManualInputFile\180120TN_10_PEEK_PK-450_1.raw
96	IF2P_HUMAN	Eukaryotic translation initiation factor 5B OS=Homo sapiens GN=EIF5B PE=1 SV=4	139198	479.009	2.53747e-44	8	QSFDDNDSEELEDK	Phospho (ST)	79.9663@S:8	1749.63	875.82	1749.63	875.82	0.0003	106	119	2	96.1	65.89	1.55874e-09	25.6076	0	Mascot	K	D	D:\Users\massUser\Documents\JobRequest\ResultFiles\20180121\20180121180044128294^10.242.16.57^niinae@com\ManualInputFile\180120TN_10_PEEK_PK-450_1.raw
779	KRI1_HUMAN	Protein KRI1 homolog OS=Homo sapiens GN=KRI1 PE=1 SV=3	83003.7	95.89	5.20391e-06	1	AFVEDSEDEDGAGEGGSSLLQK	Phospho (ST)	79.9663@S:6	2318.95	1160.48	2318.94	1160.48	0.0074	166	187	2	95.89	74.16	3.63261e-09	28.2207	0	Mascot	R	R	D:\Users\massUser\Documents\JobRequest\ResultFiles\20180121\20180121180044128294^10.242.16.57^niinae@com\ManualInputFile\180120TN_10_PEEK_PK-450_1.raw
782	RRP12_HUMAN	RRP12-like protein OS=Homo sapiens GN=RRP12 PE=1 SV=2	145037	95.88	5.21591e-06	1	GDSIEEILADSEDEEDNEEEER	Phospho (ST)	79.9663@S:11	2630.99	878.003	2630.99	878.003	0.0016	1070	1091	3	95.88	27.46	2.55644e-09	30.9213	0	Mascot	K	S	D:\Users\massUser\Documents\JobRequest\ResultFiles\20180121\20180121180044128294^10.242.16.57^niinae@com\ManualInputFile\180120TN_10_PEEK_PK-450_1.raw
783	TIM_HUMAN	Protein timeless homolog OS=Homo sapiens GN=TIMELESS PE=1 SV=2	139598	95.86	5.23998e-06	1	QLLDSDEEQEEDEGR	Phospho (ST)	79.9663@S:5	1870.71	936.363	1870.71	936.362	0.0004	1169	1183	2	95.86	95.86	2.06237e-09	25.7229	0	Mascot	R	N	D:\Users\massUser\Documents\JobRequest\ResultFiles\20180121\20180121180044128294^10.242.16.57^niinae@com\ManualInputFile\180120TN_10_PEEK_PK-450_1.raw
234	NOP58_HUMAN	Nucleolar protein 58 OS=Homo sapiens GN=NOP58 PE=1 SV=1	60053.7	204.25	7.59154e-17	4	HIKEEPLSEEEPCTSTAIASPEK	Carbamidomethyl (C);Phospho (ST)	79.9663@S:8,57.0215@C:13	2661.19	888.071	2661.19	888.07	0.0033	495	517	3	95.67	61.01	4.82414e-09	25.3886	1	Mascot	K	K	D:\Users\massUser\Documents\JobRequest\ResultFiles\20180121\20180121180044128294^10.242.16.57^niinae@com\ManualInputFile\180120TN_04_Ti2_1.raw
655	ASUN_HUMAN	Protein asunder homolog OS=Homo sapiens GN=ASUN PE=1 SV=2	81143.7	95.47	5.73231e-06	1	GKEELAEAEIIKDSPDSPEPPNK	Phospho (ST)	79.9663@S:17	2572.2	644.056	2572.19	644.056	0.0017	610	632	4	95.47	23.45	4.83865e-09	26.5073	2	Mascot	R	K	D:\Users\massUser\Documents\JobRequest\ResultFiles\20180121\20180121180044128294^10.242.16.57^niinae@com\ManualInputFile\180120TN_04_Ti2_1.raw
1467	CBPD_HUMAN	Carboxypeptidase D OS=Homo sapiens GN=CPD PE=1 SV=2	153919	34.9593	6.44763	1	SLLSHEFQDETDTEEETLYSSK	2 Phospho (ST)	79.9663@T:11,79.9663@T:13	2747.08	916.699	2747.08	916.7	-0.0017	1358	1379	3	95.17	45.85	3.46661e-09	30.5665	0	Mascot	K	H	D:\Users\massUser\Documents\JobRequest\ResultFiles\20180121\20180121180044128294^10.242.16.57^niinae@com\ManualInputFile\180120TN_02_Ctrl.raw
790	ASUN_HUMAN	Protein asunder homolog OS=Homo sapiens GN=ASUN PE=1 SV=2	81143.7	95.02	6.35814e-06	1	GKEELAEAEIIKDSPDSPEPPNK	Phospho (ST)	79.9663@S:17	2572.2	644.057	2572.19	644.056	0.0027	610	632	4	95.02	16.35	5.14657e-09	26.3437	2	Mascot	R	K	D:\Users\massUser\Documents\JobRequest\ResultFiles\20180121\20180121180044128294^10.242.16.57^niinae@com\ManualInputFile\180120TN_10_PEEK_PK-450_1.raw
649	NUP50_HUMAN	Nuclear pore complex protein Nup50 OS=Homo sapiens GN=NUP50 PE=1 SV=2	50512.3	94.99	6.40221e-06	1	VAAETQSPSLFGSTK	Phospho (ST)	79.9663@S:7	1601.74	801.875	1601.73	801.874	0.0022	215	229	2	94.99	22.65	3.42313e-09	27.0096	0	Mascot	K	L	D:\Users\massUser\Documents\JobRequest\ResultFiles\20180121\20180121180044128294^10.242.16.57^niinae@com\ManualInputFile\180120TN_07_SUS316L_1.raw
791	NGDN_HUMAN	Neuroguidin OS=Homo sapiens GN=NGDN PE=1 SV=1	35872	94.93	6.49127e-06	1	LSSEDEEEDEAEDDQSEASGKK	2 Phospho (ST)	79.9663@S:2,79.9663@S:3	2585.91	862.976	2585.91	862.976	0.0013	141	162	3	94.93	94.93	1.68717e-09	23.8545	1	Mascot	K	S	D:\Users\massUser\Documents\JobRequest\ResultFiles\20180121\20180121180044128294^10.242.16.57^niinae@com\ManualInputFile\180120TN_10_PEEK_PK-450_1.raw
201	HTSF1_HUMAN	HIV Tat-specific factor 1 OS=Homo sapiens GN=HTATSF1 PE=1 SV=1	86370.8	298.759	2.68782e-26	6	VFDDESDEKEDEEYADEK	Phospho (ST)	79.9663@S:6	2270.83	1136.42	2270.83	1136.42	0.0061	637	654	2	94.78	94.78	1.67993e-09	25.3536	1	Mascot	K	G	D:\Users\massUser\Documents\JobRequest\ResultFiles\20180121\20180121180044128294^10.242.16.57^niinae@com\ManualInputFile\180120TN_10_PEEK_PK-450_1.raw
797	TEBP_HUMAN	Prostaglandin E synthase 3 OS=Homo sapiens GN=PTGES3 PE=1 SV=1	18970.5	94.69	6.86009e-06	1	DWEDDSDEDMSNFDR	Phospho (ST)	79.9663@S:6	1954.62	978.318	1954.62	978.317	0.0017	108	122	2	94.69	62.47	5.434e-10	29.7701	0	Mascot	K	F	D:\Users\massUser\Documents\JobRequest\ResultFiles\20180121\20180121180044128294^10.242.16.57^niinae@com\ManualInputFile\180120TN_10_PEEK_PK-450_1.raw
211	HS90A_HUMAN	Heat shock protein HSP 90-alpha OS=Homo sapiens GN=HSP90AA1 PE=1 SV=5	85005.8	263.15	9.7798e-23	4	ESEDKPEIEDVGSDEEEEK	Phospho (ST)	79.9663@S:13	2271.88	1136.95	2271.88	1136.95	0.0003	251	269	2	94.64	35.94	3.8822e-09	24.6499	1	Mascot	K	K	D:\Users\massUser\Documents\JobRequest\ResultFiles\20180121\20180121180044128294^10.242.16.57^niinae@com\ManualInputFile\180120TN_07_SUS316L_1.raw
1393	HAP28_HUMAN	28 kDa heat- and acid-stable phosphoprotein OS=Homo sapiens GN=PDAP1 PE=1 SV=1	20617.6	34.3493	7.41994	1	SLDSDESEDEEDDYQQK	2 Phospho (ST)	79.9663@S:4,79.9663@S:7	2190.7	1096.36	2190.7	1096.36	-0.0007	57	73	2	94.56	8.32	9.79846e-10	25.2943	0	Mascot	K	R	D:\Users\massUser\Documents\JobRequest\ResultFiles\20180121\20180121180044128294^10.242.16.57^niinae@com\ManualInputFile\180120TN_10_PEEK_PK-450_1.raw
847	ARI1A_HUMAN	AT-rich interactive domain-containing protein 1A OS=Homo sapiens GN=ARID1A PE=1 SV=3	242805	94.52	7.13395e-06	1	SNSVGIQDAFNDGSDSTFQK	Phospho (ST)	79.9663@S:3	2195.9	732.975	2195.9	732.974	0.0008	1182	1201	3	94.52	14.29	4.67968e-09	29.5696	0	Mascot	R	R	D:\Users\massUser\Documents\JobRequest\ResultFiles\20180121\20180121180044128294^10.242.16.57^niinae@com\ManualInputFile\180120TN_02_Ctrl.raw
800	DCAF8_HUMAN	DDB1- and CUL4-associated factor 8 OS=Homo sapiens GN=DCAF8 PE=1 SV=1	67495.4	94.47	7.21655e-06	1	VHDRSEEEEEEEEEEEEEQPR	Phospho (ST)	79.9663@S:5	2751.03	918.018	2751.03	918.017	0.0015	95	115	3	94.47	94.47	3.93e-09	23.3578	1	Mascot	R	R	D:\Users\massUser\Documents\JobRequest\ResultFiles\20180121\20180121180044128294^10.242.16.57^niinae@com\ManualInputFile\180120TN_10_PEEK_PK-450_1.raw
652	SURF2_HUMAN	Surfeit locus protein 2 OS=Homo sapiens GN=SURF2 PE=1 SV=3	30085.2	94.38	7.36766e-06	1	DLGSTEDGDGTDDFLTDKEDEK	Phospho (ST)	79.9663@T:16	2480.96	827.995	2480.96	827.994	0.0028	180	201	3	94.38	52.88	3.90287e-09	27.7727	1	Mascot	K	A	D:\Users\massUser\Documents\JobRequest\ResultFiles\20180121\20180121180044128294^10.242.16.57^niinae@com\ManualInputFile\180120TN_07_SUS316L_1.raw
197	RSF1_HUMAN	Remodeling and spacing factor 1 OS=Homo sapiens GN=RSF1 PE=1 SV=2	165260	223.46	9.10605e-19	5	IESDEEEDFENVGK	Phospho (ST)	79.9663@S:3	1718.66	860.336	1718.66	860.335	0.0015	1343	1356	2	94.34	94.34	2.853e-09	27.7886	0	Mascot	R	V	D:\Users\massUser\Documents\JobRequest\ResultFiles\20180121\20180121180044128294^10.242.16.57^niinae@com\ManualInputFile\180120TN_04_Ti2_1.raw
760	ERCC6_HUMAN	DNA excision repair protein ERCC-6 OS=Homo sapiens GN=ERCC6 PE=1 SV=1	169452	98.27	3.00836e-06	1	LEDDSEESDAEFDEGFK	2 Phospho (ST)	79.9663@S:5,79.9663@S:8	2120.71	1061.36	2120.7	1061.36	0.0034	482	498	2	94.34	94.34	1.49092e-09	30.1053	0	Mascot	K	V	D:\Users\massUser\Documents\JobRequest\ResultFiles\20180121\20180121180044128294^10.242.16.57^niinae@com\ManualInputFile\180120TN_10_PEEK_PK-450_1.raw
426	LA_HUMAN	Lupus La protein OS=Homo sapiens GN=SSB PE=1 SV=2	46979.2	185.77	5.34971e-15	2	FASDDEHDEHDENGATGPVK	Phospho (ST)	79.9663@S:3	2248.86	1125.44	2248.85	1125.43	0.0019	364	383	2	94.3	90.11	3.08374e-09	22.4197	0	Mascot	K	R	D:\Users\massUser\Documents\JobRequest\ResultFiles\20180121\20180121180044128294^10.242.16.57^niinae@com\ManualInputFile\180120TN_02_Ctrl.raw
600	KAP2_HUMAN	cAMP-dependent protein kinase type II-alpha regulatory subunit OS=Homo sapiens GN=PRKAR2A PE=1 SV=2	45832.1	128.93	2.58422e-09	3	VADAKGDSESEEDEDLEVPVPSR	2 Phospho (ST)	79.9663@S:8,79.9663@S:10	2632.05	1317.03	2632.05	1317.03	0.0041	71	93	2	94.03	81.72	5.00139e-09	27.999	1	Mascot	R	F	D:\Users\massUser\Documents\JobRequest\ResultFiles\20180121\20180121180044128294^10.242.16.57^niinae@com\ManualInputFile\180120TN_02_Ctrl.raw
1274	PHIP_HUMAN	PH-interacting protein OS=Homo sapiens GN=PHIP PE=1 SV=2	208327	51.7393	0.135332	1	TAFYNEDDSEEEQR	Phospho (ST)	79.9663@S:9	1811.65	906.834	1811.65	906.833	0.0008	1775	1788	2	93.71	72.44	3.02175e-09	25.468	0	Mascot	R	Q	D:\Users\massUser\Documents\JobRequest\ResultFiles\20180121\20180121180044128294^10.242.16.57^niinae@com\ManualInputFile\180120TN_02_Ctrl.raw
411	F10A1_HUMAN	Hsc70-interacting protein OS=Homo sapiens GN=ST13 PE=1 SV=2	41476.5	146.16	4.89024e-11	2	ADEPSSEESDLEIDK	Phospho (ST)	79.9663@S:9	1742.68	872.346	1742.68	872.346	0.0005	71	85	2	93.71	34.52	4.06446e-09	26.2527	0	Mascot	K	E	D:\Users\massUser\Documents\JobRequest\ResultFiles\20180121\20180121180044128294^10.242.16.57^niinae@com\ManualInputFile\180120TN_04_Ti2_1.raw
284	HUWE1_HUMAN	E3 ubiquitin-protein ligase HUWE1 OS=Homo sapiens GN=HUWE1 PE=1 SV=3	485523	236.46	4.56383e-20	3	DGGSGNSTIIVSR	2 Phospho (ST)	79.9663@S:4,79.9663@S:7	1421.56	711.787	1421.56	711.787	0	2359	2371	2	93.7	19.36	2.58081e-09	26.2533	0	Mascot	R	S	D:\Users\massUser\Documents\JobRequest\ResultFiles\20180121\20180121180044128294^10.242.16.57^niinae@com\ManualInputFile\180120TN_10_PEEK_PK-450_1.raw
748	PLEC_HUMAN	Plectin OS=Homo sapiens GN=PLEC PE=1 SV=3	533462	82.2293	0.000120893	3	SSSVGSSSSYPISPAVSR	2 Phospho (ST)	79.9663@S:3,79.9663@S:6	1913.78	957.898	1913.78	957.898	0.0007	4384	4401	2	93.63	32.48	4.40014e-09	28.0757	0	Mascot	R	T	D:\Users\massUser\Documents\JobRequest\ResultFiles\20180121\20180121180044128294^10.242.16.57^niinae@com\ManualInputFile\180120TN_04_Ti2_1.raw
627	TEBP_HUMAN	Prostaglandin E synthase 3 OS=Homo sapiens GN=PTGES3 PE=1 SV=1	18970.5	99.04	2.51959e-06	1	DWEDDSDEDMSNFDR	Oxidation (M);Phospho (ST)	79.9663@S:6,15.9949@M:10	1970.62	986.315	1970.62	986.315	0.0007	108	122	2	93.62	59.66	5.64863e-10	27.8557	0	Mascot	K	F	D:\Users\massUser\Documents\JobRequest\ResultFiles\20180121\20180121180044128294^10.242.16.57^niinae@com\ManualInputFile\180120TN_04_Ti2_1.raw
1214	CBPD_HUMAN	Carboxypeptidase D OS=Homo sapiens GN=CPD PE=1 SV=2	153919	33.3893	9.25551	1	SLLSHEFQDETDTEEETLYSSK	Phospho (ST)	79.9663@T:11	2667.12	890.047	2667.11	890.044	0.0078	1358	1379	3	93.6	11.88	7.11521e-09	29.5588	0	Mascot	K	H	D:\Users\massUser\Documents\JobRequest\ResultFiles\20180121\20180121180044128294^10.242.16.57^niinae@com\ManualInputFile\180120TN_04_Ti2_1.raw
60	TCOF_HUMAN	Treacle protein OS=Homo sapiens GN=TCOF1 PE=1 SV=3	152243	455.89	5.20391e-42	6	LDSSPSVSSTLAAK	Phospho (ST)	79.9663@S:4	1441.67	721.843	1441.67	721.842	0.0009	1225	1238	2	93.51	12.81	4.50113e-09	25.7285	0	Mascot	K	D	D:\Users\massUser\Documents\JobRequest\ResultFiles\20180121\20180121180044128294^10.242.16.57^niinae@com\ManualInputFile\180120TN_04_Ti2_1.raw
853	SURF2_HUMAN	Surfeit locus protein 2 OS=Homo sapiens GN=SURF2 PE=1 SV=3	30085.2	93.43	9.16917e-06	1	DLGSTEDGDGTDDFLTDKEDEK	Phospho (ST)	79.9663@T:16	2480.96	827.994	2480.96	827.994	0.0021	180	201	3	93.43	43.95	4.85718e-09	27.8633	1	Mascot	K	A	D:\Users\massUser\Documents\JobRequest\ResultFiles\20180121\20180121180044128294^10.242.16.57^niinae@com\ManualInputFile\180120TN_02_Ctrl.raw
130	HS90B_HUMAN	Heat shock protein HSP 90-beta OS=Homo sapiens GN=HSP90AB1 PE=1 SV=4	83554.2	370.31	1.88074e-33	5	IEDVGSDEEDDSGK	Phospho (ST)	79.9663@S:6	1573.57	787.792	1573.57	787.791	0.0016	250	263	2	93.42	63.94	2.47968e-09	22.5344	0	Mascot	K	D	D:\Users\massUser\Documents\JobRequest\ResultFiles\20180121\20180121180044128294^10.242.16.57^niinae@com\ManualInputFile\180120TN_07_SUS316L_1.raw
290	EF1D_HUMAN	Elongation factor 1-delta OS=Homo sapiens GN=EEF1D PE=1 SV=5	31216.8	191.15	1.54999e-15	3	KPATPAEDDEDDDIDLFGSDNEEEDK	Phospho (ST)	79.9663@S:19	2988.16	997.06	2988.16	997.059	0.0033	144	169	3	93.16	74.23	5.79671e-09	28.7217	1	Mascot	K	E	D:\Users\massUser\Documents\JobRequest\ResultFiles\20180121\20180121180044128294^10.242.16.57^niinae@com\ManualInputFile\180120TN_07_SUS316L_1.raw
51	AHNK_HUMAN	Neuroblast differentiation-associated protein AHNAK OS=Homo sapiens GN=AHNAK PE=1 SV=2	629213	664.679	6.87702e-63	10	LKSEDGVEGDLGETQSR	Phospho (ST)	79.9663@S:3	1898.82	950.417	1898.83	950.42	-0.0066	133	149	2	93.14	92.27	6.40581e-09	24.6313	1	Mascot	R	T	D:\Users\massUser\Documents\JobRequest\ResultFiles\20180121\20180121180044128294^10.242.16.57^niinae@com\ManualInputFile\180120TN_07_SUS316L_1.raw
1500	RBM5_HUMAN	RNA-binding protein 5 OS=Homo sapiens GN=RBM5 PE=1 SV=2	92610.1	32.8193	10.5536	2	RGLVAAYSGDSDNEEELVER	Phospho (ST)	79.9663@S:11	2288	763.673	2288	763.673	0.002	614	633	3	93.03	23.41	7.93891e-09	27.7305	1	Mascot	K	L	D:\Users\massUser\Documents\JobRequest\ResultFiles\20180121\20180121180044128294^10.242.16.57^niinae@com\ManualInputFile\180120TN_02_Ctrl.raw
286	MARCS_HUMAN	Myristoylated alanine-rich C-kinase substrate OS=Homo sapiens GN=MARCKS PE=1 SV=4	31706.9	191.56	1.41036e-15	3	EAPAEGEAAEPGSPTAAEGEAASAASSTSSPK	Phospho (ST)	79.9663@T:15	2994.26	999.096	2994.26	999.094	0.0032	106	137	3	92.99	92.99	9.89615e-09	26.5453	0	Mascot	K	A	D:\Users\massUser\Documents\JobRequest\ResultFiles\20180121\20180121180044128294^10.242.16.57^niinae@com\ManualInputFile\180120TN_07_SUS316L_1.raw
186	HTSF1_HUMAN	HIV Tat-specific factor 1 OS=Homo sapiens GN=HTATSF1 PE=1 SV=1	86370.8	303.859	8.30616e-27	7	LFEESDDKEDEDADGK	Phospho (ST)	79.9663@S:5	1920.72	961.365	1920.71	961.365	0.0001	672	687	2	92.93	92.93	4.22745e-09	24.3647	1	Mascot	K	E	D:\Users\massUser\Documents\JobRequest\ResultFiles\20180121\20180121180044128294^10.242.16.57^niinae@com\ManualInputFile\180120TN_07_SUS316L_1.raw
859	RIOK2_HUMAN	Serine/threonine-protein kinase RIO2 OS=Homo sapiens GN=RIOK2 PE=1 SV=2	63699.4	92.89	1.03832e-05	1	EGSEFSFSDGEVAEK	3 Phospho (ST)	79.9663@S:3,79.9663@S:6,79.9663@S:8	1856.58	929.299	1856.58	929.299	0.0003	330	344	2	92.89	92.89	1.208e-09	32.0131	0	Mascot	K	A	D:\Users\massUser\Documents\JobRequest\ResultFiles\20180121\20180121180044128294^10.242.16.57^niinae@com\ManualInputFile\180120TN_02_Ctrl.raw
264	DNLI1_HUMAN	DNA ligase 1 OS=Homo sapiens GN=LIG1 PE=1 SV=1	102301	207.94	3.24586e-17	3	AETPTESVSEPEVATK	Phospho (ST)	79.9663@T:3	1753.77	877.891	1753.77	877.89	0.0014	193	208	2	92.87	29.17	6.68759e-09	24.729	0	Mascot	K	Q	D:\Users\massUser\Documents\JobRequest\ResultFiles\20180121\20180121180044128294^10.242.16.57^niinae@com\ManualInputFile\180120TN_07_SUS316L_1.raw
400	RANB3_HUMAN	Ran-binding protein 3 OS=Homo sapiens GN=RANBP3 PE=1 SV=1	60515.4	142.69	1.08725e-10	2	VLSPPKLNEVSSDANR	Phospho (ST)	79.9663@S:3	1804.87	602.632	1804.87	602.631	0.0009	331	346	3	92.84	92.44	6.49995e-09	26.9046	1	Mascot	R	E	D:\Users\massUser\Documents\JobRequest\ResultFiles\20180121\20180121180044128294^10.242.16.57^niinae@com\ManualInputFile\180120TN_07_SUS316L_1.raw
371	RANB3_HUMAN	Ran-binding protein 3 OS=Homo sapiens GN=RANBP3 PE=1 SV=1	60515.4	158.84	2.63833e-12	2	VLSPPKLNEVSSDANR	Phospho (ST)	79.9663@S:3	1804.87	602.632	1804.87	602.631	0.0023	331	346	3	92.82	92.75	6.50383e-09	27.1132	1	Mascot	R	E	D:\Users\massUser\Documents\JobRequest\ResultFiles\20180121\20180121180044128294^10.242.16.57^niinae@com\ManualInputFile\180120TN_04_Ti2_1.raw
353	NPM_HUMAN	Nucleophosmin OS=Homo sapiens GN=NPM1 PE=1 SV=2	32725.9	200.77	1.69173e-16	4	CGSGPVHISGQHLVAVEEDAESEDEEEEDVK	Carbamidomethyl (C);Phospho (ST)	57.0215@C:1,79.9663@S:22	3459.43	865.866	3459.43	865.865	0.0039	104	134	4	92.78	53.41	9.70103e-09	27.2942	0	Mascot	K	L	D:\Users\massUser\Documents\JobRequest\ResultFiles\20180121\20180121180044128294^10.242.16.57^niinae@com\ManualInputFile\180120TN_02_Ctrl.raw
583	MK67I_HUMAN	MKI67 FHA domain-interacting nucleolar phosphoprotein OS=Homo sapiens GN=NIFK PE=1 SV=1	34372.1	133.6	8.81718e-10	2	SQVAELNDDDKDDEIVFK	Phospho (ST)	79.9663@S:1	2158.93	1080.47	2158.93	1080.47	0.0019	247	264	2	92.7	92.7	7.22308e-09	28.3126	1	Mascot	K	Q	D:\Users\massUser\Documents\JobRequest\ResultFiles\20180121\20180121180044128294^10.242.16.57^niinae@com\ManualInputFile\180120TN_10_PEEK_PK-450_1.raw
261	HDGF_HUMAN	Hepatoma-derived growth factor OS=Homo sapiens GN=HDGF PE=1 SV=1	26885.9	240.52	1.79197e-20	5	KGNAEGSSDEEGKLVIDEPAK	2 Phospho (ST)	79.9663@S:7,79.9663@S:8	2331.99	778.337	2331.99	778.336	0.0025	126	146	3	92.33	92.33	8.56717e-09	25.4656	2	Mascot	K	E	D:\Users\massUser\Documents\JobRequest\ResultFiles\20180121\20180121180044128294^10.242.16.57^niinae@com\ManualInputFile\180120TN_02_Ctrl.raw
862	RRAGC_HUMAN	Ras-related GTP-binding protein C OS=Homo sapiens GN=RRAGC PE=1 SV=1	44595	92.3	1.18941e-05	1	MSPNETLFLESTNK	Oxidation (M);Phospho (ST)	15.9949@M:1,79.9663@S:11	1705.73	853.872	1705.73	853.871	0.002	85	98	2	92.3	13.86	6.50672e-09	28.7202	0	Mascot	K	I	D:\Users\massUser\Documents\JobRequest\ResultFiles\20180121\20180121180044128294^10.242.16.57^niinae@com\ManualInputFile\180120TN_02_Ctrl.raw
663	CTNA1_HUMAN	Catenin alpha-1 OS=Homo sapiens GN=CTNNA1 PE=1 SV=1	100693	92.15	1.2312e-05	1	TPEELDDSDFETEDFDVR	Phospho (ST)	79.9663@S:8	2237.85	1119.93	2237.85	1119.93	-0.0016	634	651	2	92.15	43.42	4.93725e-09	30.9596	0	Mascot	R	S	D:\Users\massUser\Documents\JobRequest\ResultFiles\20180121\20180121180044128294^10.242.16.57^niinae@com\ManualInputFile\180120TN_07_SUS316L_1.raw
227	NUP98_HUMAN	Nuclear pore complex protein Nup98-Nup96 OS=Homo sapiens GN=NUP98 PE=1 SV=4	198597	204.599	7.006e-17	4	YGLQDSDEEEEEHPSK	Phospho (ST)	79.9663@S:6	1970.74	986.377	1970.74	986.378	-0.0021	883	898	2	92.03	35.92	3.79101e-09	23.7704	0	Mascot	K	T	D:\Users\massUser\Documents\JobRequest\ResultFiles\20180121\20180121180044128294^10.242.16.57^niinae@com\ManualInputFile\180120TN_04_Ti2_1.raw
538	PRR12_HUMAN	Proline-rich protein 12 OS=Homo sapiens GN=PRR12 PE=1 SV=2	130652	144.78	6.71939e-11	2	KQETAAVCGETDEEAGESGGEGIFR	Carbamidomethyl (C);2 Phospho (ST)	57.0215@C:8,79.9663@T:11,79.9663@S:18	2786.08	929.701	2786.08	929.7	0.0042	730	754	3	92.01	33.36	6.92457e-09	27.9241	1	Mascot	K	E	D:\Users\massUser\Documents\JobRequest\ResultFiles\20180121\20180121180044128294^10.242.16.57^niinae@com\ManualInputFile\180120TN_02_Ctrl.raw
401	NUDC_HUMAN	Nuclear migration protein nudC OS=Homo sapiens GN=NUDC PE=1 SV=1	38276.2	141.87	1.3132e-10	2	NGSLDSPGKQDTEEDEEEDEK	Phospho (ST)	79.9663@T:12	2429.92	810.982	2429.92	810.982	0.0009	134	154	3	91.97	23.68	6.25801e-09	22.1866	1	Mascot	K	D	D:\Users\massUser\Documents\JobRequest\ResultFiles\20180121\20180121180044128294^10.242.16.57^niinae@com\ManualInputFile\180120TN_07_SUS316L_1.raw
369	NUP98_HUMAN	Nuclear pore complex protein Nup98-Nup96 OS=Homo sapiens GN=NUP98 PE=1 SV=4	198597	160.619	1.75146e-12	4	YGLQDSDEEEEEHPSK	Phospho (ST)	79.9663@S:6	1970.74	986.379	1970.74	986.378	0.0013	883	898	2	91.92	32.72	4.1132e-09	23.7274	0	Mascot	K	T	D:\Users\massUser\Documents\JobRequest\ResultFiles\20180121\20180121180044128294^10.242.16.57^niinae@com\ManualInputFile\180120TN_07_SUS316L_1.raw
868	SH24A_HUMAN	SH2 domain-containing protein 4A OS=Homo sapiens GN=SH2D4A PE=1 SV=1	52922.3	91.71	1.36248e-05	1	TLSSSAQEDIIR	Phospho (ST)	79.9663@S:3	1398.64	700.328	1398.64	700.327	0.0014	313	324	2	91.71	13.26	7.85825e-09	27.377	0	Mascot	R	W	D:\Users\massUser\Documents\JobRequest\ResultFiles\20180121\20180121180044128294^10.242.16.57^niinae@com\ManualInputFile\180120TN_02_Ctrl.raw
979	ABLM1_HUMAN	Actin-binding LIM protein 1 OS=Homo sapiens GN=ABLIM1 PE=1 SV=3	89512.8	79.7586	0.000213536	3	TLSPTPSAEGYQDVR	Phospho (ST)	79.9663@S:3	1699.75	850.88	1699.75	850.88	0.0011	429	443	2	91.71	11.87	8.26297e-09	26.1161	0	Mascot	R	D	D:\Users\massUser\Documents\JobRequest\ResultFiles\20180121\20180121180044128294^10.242.16.57^niinae@com\ManualInputFile\180120TN_02_Ctrl.raw
394	FIP1_HUMAN	Pre-mRNA 3'-end-processing factor FIP1 OS=Homo sapiens GN=FIP1L1 PE=1 SV=1	66600.6	180.78	1.68783e-14	3	DHSPTPSVFNSDEER	Phospho (ST)	79.9663@S:3	1795.71	599.576	1795.7	599.576	0.0015	490	504	3	91.68	12.44	6.38451e-09	25.568	0	Mascot	R	Y	D:\Users\massUser\Documents\JobRequest\ResultFiles\20180121\20180121180044128294^10.242.16.57^niinae@com\ManualInputFile\180120TN_10_PEEK_PK-450_1.raw
869	SIM13_HUMAN	Small integral membrane protein 13 OS=Homo sapiens GN=SMIM13 PE=3 SV=1	10401.3	91.64	1.38462e-05	1	ELVGDTGSQEGDHEPSGSETEEDTSSSPHR	2 Phospho (ST)	79.9663@S:16,79.9663@S:18	3315.23	1106.08	3315.24	1106.09	-0.0067	43	72	3	91.64	15.69	6.78633e-09	23.813	0	Mascot	R	I	D:\Users\massUser\Documents\JobRequest\ResultFiles\20180121\20180121180044128294^10.242.16.57^niinae@com\ManualInputFile\180120TN_02_Ctrl.raw
430	LA_HUMAN	Lupus La protein OS=Homo sapiens GN=SSB PE=1 SV=2	46979.2	185.77	5.34971e-15	2	TKFASDDEHDEHDENGATGPVK	Phospho (ST)	79.9663@S:5	2478	827.008	2478	827.006	0.0037	362	383	3	91.47	6.97	1.02651e-08	21.5678	1	Mascot	K	R	D:\Users\massUser\Documents\JobRequest\ResultFiles\20180121\20180121180044128294^10.242.16.57^niinae@com\ManualInputFile\180120TN_02_Ctrl.raw
381	PGRC1_HUMAN	Membrane-associated progesterone receptor component 1 OS=Homo sapiens GN=PGRMC1 PE=1 SV=3	21771.8	183.899	8.23001e-15	5	GDQPAASGDSDDDEPPPLPR	Phospho (ST)	79.9663@S:10	2114.85	1058.43	2114.84	1058.43	0.0022	48	67	2	91.41	18.25	7.44453e-09	26.0378	0	Mascot	R	L	D:\Users\massUser\Documents\JobRequest\ResultFiles\20180121\20180121180044128294^10.242.16.57^niinae@com\ManualInputFile\180120TN_10_PEEK_PK-450_1.raw
518	F10A1_HUMAN	Hsc70-interacting protein OS=Homo sapiens GN=ST13 PE=1 SV=2	41476.5	149.04	2.51959e-11	2	ADEPSSEESDLEIDK	Phospho (ST)	79.9663@S:9	1742.68	872.347	1742.68	872.346	0.0019	71	85	2	91.35	33.75	7.43817e-09	26.1675	0	Mascot	K	E	D:\Users\massUser\Documents\JobRequest\ResultFiles\20180121\20180121180044128294^10.242.16.57^niinae@com\ManualInputFile\180120TN_02_Ctrl.raw
276	DNLI1_HUMAN	DNA ligase 1 OS=Homo sapiens GN=LIG1 PE=1 SV=1	102301	240.97	1.61559e-20	5	VLGSEGEEEDEALSPAK	Phospho (ST)	79.9663@S:14	1838.78	920.399	1838.78	920.398	0.0001	63	79	2	91.29	78.18	1.02537e-08	25.7955	0	Mascot	R	G	D:\Users\massUser\Documents\JobRequest\ResultFiles\20180121\20180121180044128294^10.242.16.57^niinae@com\ManualInputFile\180120TN_10_PEEK_PK-450_1.raw
187	HTSF1_HUMAN	HIV Tat-specific factor 1 OS=Homo sapiens GN=HTATSF1 PE=1 SV=1	86370.8	303.859	8.30616e-27	7	VFDDESDEKEDEEYADEK	Phospho (ST)	79.9663@S:6	2270.83	1136.42	2270.83	1136.42	-0.0004	637	654	2	91.01	91.01	4.55688e-09	25.2906	1	Mascot	K	G	D:\Users\massUser\Documents\JobRequest\ResultFiles\20180121\20180121180044128294^10.242.16.57^niinae@com\ManualInputFile\180120TN_07_SUS316L_1.raw
878	UBP10_HUMAN	Ubiquitin carboxyl-terminal hydrolase 10 OS=Homo sapiens GN=USP10 PE=1 SV=2	87707	91	1.60446e-05	2	NHSVNEEEQEEQGEGSEDEWEQVGPR	Phospho (ST)	79.9663@S:16	3106.2	1036.41	3106.21	1036.41	-0.0016	561	586	3	91	63.45	1.02866e-08	26.7278	0	Mascot	K	N	D:\Users\massUser\Documents\JobRequest\ResultFiles\20180121\20180121180044128294^10.242.16.57^niinae@com\ManualInputFile\180120TN_02_Ctrl.raw
330	SCAFB_HUMAN	Protein SCAF11 OS=Homo sapiens GN=SCAF11 PE=1 SV=2	166319	208.6	2.78824e-17	3	SSSNDSVDEETAESDTSPVLEK	Phospho (ST)	79.9663@S:6	2404.97	802.663	2404.96	802.662	0.0015	400	421	3	90.91	5.83	9.65044e-09	26.5262	0	Mascot	K	E	D:\Users\massUser\Documents\JobRequest\ResultFiles\20180121\20180121180044128294^10.242.16.57^niinae@com\ManualInputFile\180120TN_02_Ctrl.raw
609	KI21A_HUMAN	Kinesin-like protein KIF21A OS=Homo sapiens GN=KIF21A PE=1 SV=2	188374	128.39	2.92637e-09	2	KLSSSDAPAQDTGSSAAAVETDASR	Phospho (ST)	79.9663@S:5	2501.09	834.705	2501.09	834.705	0	851	875	3	90.88	90.88	1.51884e-08	24.6406	1	Mascot	R	T	D:\Users\massUser\Documents\JobRequest\ResultFiles\20180121\20180121180044128294^10.242.16.57^niinae@com\ManualInputFile\180120TN_02_Ctrl.raw
554	DHX16_HUMAN	Putative pre-mRNA-splicing factor ATP-dependent RNA helicase DHX16 OS=Homo sapiens GN=DHX16 PE=1 SV=2	119874	140.06	1.99219e-10	2	LLEDSEESSEETVSR	2 Phospho (ST)	79.9663@S:5,79.9663@S:8	1868.7	935.356	1868.7	935.356	0.0005	99	113	2	90.87	14.85	5.56556e-09	26.2671	0	Mascot	R	A	D:\Users\massUser\Documents\JobRequest\ResultFiles\20180121\20180121180044128294^10.242.16.57^niinae@com\ManualInputFile\180120TN_02_Ctrl.raw
69	IF2P_HUMAN	Eukaryotic translation initiation factor 5B OS=Homo sapiens GN=EIF5B PE=1 SV=4	139198	470.21	1.92455e-43	5	PGPNIESGNEDDDASFK	Phospho (ST)	79.9663@S:7	1870.72	936.37	1870.73	936.37	-0.0008	208	224	2	90.65	68.49	7.57675e-09	26.1058	0	Mascot	K	I	D:\Users\massUser\Documents\JobRequest\ResultFiles\20180121\20180121180044128294^10.242.16.57^niinae@com\ManualInputFile\180120TN_07_SUS316L_1.raw
464	LARP1_HUMAN	La-related protein 1 OS=Homo sapiens GN=LARP1 PE=1 SV=2	123833	165.079	6.27191e-13	4	ESPRPLQLPGAEGPAISDGEEGGGEPGAGGGAAGAAGAGR	Phospho (ST)	79.9663@S:17	3606.63	1203.22	3606.63	1203.22	0.0013	74	113	3	90.65	33.79	1.51965e-08	28.3283	1	Mascot	R	R	D:\Users\massUser\Documents\JobRequest\ResultFiles\20180121\20180121180044128294^10.242.16.57^niinae@com\ManualInputFile\180120TN_10_PEEK_PK-450_1.raw
682	SCAFB_HUMAN	Protein SCAF11 OS=Homo sapiens GN=SCAF11 PE=1 SV=2	166319	90.6	1.75926e-05	1	SSSNDSVDEETAESDTSPVLEK	Phospho (ST)	79.9663@S:6	2404.97	802.663	2404.96	802.662	0.0024	400	421	3	90.6	5.81	1.0408e-08	26.6022	0	Mascot	K	E	D:\Users\massUser\Documents\JobRequest\ResultFiles\20180121\20180121180044128294^10.242.16.57^niinae@com\ManualInputFile\180120TN_04_Ti2_1.raw
684	HNRH1_HUMAN	Heterogeneous nuclear ribonucleoprotein H OS=Homo sapiens GN=HNRNPH1 PE=1 SV=4	49483.5	90.59	1.76331e-05	1	HTGPNSPDTANDGFVR	Phospho (ST)	79.9663@S:6	1763.73	882.871	1763.73	882.87	0.002	99	114	2	90.59	45.78	9.90823e-09	23.8301	0	Mascot	K	L	D:\Users\massUser\Documents\JobRequest\ResultFiles\20180121\20180121180044128294^10.242.16.57^niinae@com\ManualInputFile\180120TN_04_Ti2_1.raw
674	DDX24_HUMAN	ATP-dependent RNA helicase DDX24 OS=Homo sapiens GN=DDX24 PE=1 SV=1	96898.7	90.37	1.85494e-05	1	AQAVSEEEEEEEGK	Phospho (ST)	79.9663@S:5	1642.63	822.32	1642.62	822.32	0.0005	78	91	2	90.37	90.37	7.34666e-09	22.8503	0	Mascot	K	S	D:\Users\massUser\Documents\JobRequest\ResultFiles\20180121\20180121180044128294^10.242.16.57^niinae@com\ManualInputFile\180120TN_07_SUS316L_1.raw
445	TLE3_HUMAN	Transducin-like enhancer protein 3 OS=Homo sapiens GN=TLE3 PE=1 SV=2	84162.4	168.73	2.70601e-13	2	DAPTSPASVASSSSTPSSK	Phospho (ST)	79.9663@S:5	1842.79	922.402	1842.79	922.402	0.0009	282	300	2	90.32	10.66	1.20766e-08	23.9475	0	Mascot	K	T	D:\Users\massUser\Documents\JobRequest\ResultFiles\20180121\20180121180044128294^10.242.16.57^niinae@com\ManualInputFile\180120TN_10_PEEK_PK-450_1.raw
888	HECD1_HUMAN	E3 ubiquitin-protein ligase HECTD1 OS=Homo sapiens GN=HECTD1 PE=1 SV=3	292225	90.31	1.88074e-05	1	KGSSSSVCSVASSSDISLGSTK	Carbamidomethyl (C);Phospho (ST)	79.9663@S:6,57.0215@C:8	2209.98	737.667	2209.98	737.666	0.0017	1382	1403	3	90.31	90.31	1.53167e-08	26.1262	1	Mascot	R	T	D:\Users\massUser\Documents\JobRequest\ResultFiles\20180121\20180121180044128294^10.242.16.57^niinae@com\ManualInputFile\180120TN_02_Ctrl.raw
1238	ARI4B_HUMAN	AT-rich interactive domain-containing protein 4B OS=Homo sapiens GN=ARID4B PE=1 SV=2	148803	54.8993	0.0653733	3	DIEVLSEDTDYEEDEVTKK	2 Phospho (ST)	79.9663@S:6,79.9663@T:9	2415.95	806.324	2415.95	806.324	0.0018	785	803	3	90.24	59.54	1.22065e-08	28.818	1	Mascot	K	R	D:\Users\massUser\Documents\JobRequest\ResultFiles\20180121\20180121180044128294^10.242.16.57^niinae@com\ManualInputFile\180120TN_02_Ctrl.raw
829	NELFE_HUMAN	Negative elongation factor E OS=Homo sapiens GN=NELFE PE=1 SV=3	43327.8	90.2	1.92899e-05	2	SISADDDLQESSR	Phospho (ST)	79.9663@S:3	1501.59	751.803	1501.59	751.804	-0.0011	113	125	2	90.2	15.25	6.01645e-09	24.6333	0	Mascot	R	R	D:\Users\massUser\Documents\JobRequest\ResultFiles\20180121\20180121180044128294^10.242.16.57^niinae@com\ManualInputFile\180120TN_10_PEEK_PK-450_1.raw
890	LYN_HUMAN	Tyrosine-protein kinase Lyn OS=Homo sapiens GN=LYN PE=1 SV=3	58993	90.16	1.94684e-05	1	GKDSLSDDGVDLK	Phospho (ST)	79.9663@S:6	1427.62	714.816	1427.62	714.816	0	8	20	2	90.16	25.12	1.02648e-08	25.2665	1	Mascot	K	T	D:\Users\massUser\Documents\JobRequest\ResultFiles\20180121\20180121180044128294^10.242.16.57^niinae@com\ManualInputFile\180120TN_02_Ctrl.raw
1258	GIT1_HUMAN	ARF GTPase-activating protein GIT1 OS=Homo sapiens GN=GIT1 PE=1 SV=2	85030.1	29.8293	21.0087	1	HGSGADSDYENTQSGDPLLGLEGK	Phospho (ST)	79.9663@S:3	2526.06	843.026	2526.05	843.025	0.0016	590	613	3	90.04	19.4	1.51102e-08	29.3171	0	Mascot	R	R	D:\Users\massUser\Documents\JobRequest\ResultFiles\20180121\20180121180044128294^10.242.16.57^niinae@com\ManualInputFile\180120TN_04_Ti2_1.raw
382	TACC2_HUMAN	Transforming acidic coiled-coil-containing protein 2 OS=Homo sapiens GN=TACC2 PE=1 SV=3	311632	149.28	2.38413e-11	3	SSDSEEAFETPESTTPVK	Phospho (ST)	79.9663@S:2	2019.82	1010.92	2019.82	1010.92	0.0017	1946	1963	2	89.85	89.85	1.04549e-08	26.6519	0	Mascot	R	A	D:\Users\massUser\Documents\JobRequest\ResultFiles\20180121\20180121180044128294^10.242.16.57^niinae@com\ManualInputFile\180120TN_07_SUS316L_1.raw
798	TEBP_HUMAN	Prostaglandin E synthase 3 OS=Homo sapiens GN=PTGES3 PE=1 SV=1	18970.5	94.69	6.86009e-06	1	DWEDDSDEDMSNFDR	Oxidation (M);Phospho (ST)	79.9663@S:6,15.9949@M:10	1970.61	986.314	1970.62	986.315	-0.0018	108	122	2	89.8	59.83	1.04713e-09	27.6808	0	Mascot	K	F	D:\Users\massUser\Documents\JobRequest\ResultFiles\20180121\20180121180044128294^10.242.16.57^niinae@com\ManualInputFile\180120TN_10_PEEK_PK-450_1.raw
625	CAAP1_HUMAN	Caspase activity and apoptosis inhibitor 1 OS=Homo sapiens GN=CAAP1 PE=1 SV=2	38971.1	99.7	2.16436e-06	1	RRSTDSSSVSGSLQQETK	Phospho (ST)	79.9663@T:4	2031.92	678.314	2031.92	678.315	-0.0006	87	104	3	89.78	89.78	1.50957e-08	22.024	2	Mascot	K	Y	D:\Users\massUser\Documents\JobRequest\ResultFiles\20180121\20180121180044128294^10.242.16.57^niinae@com\ManualInputFile\180120TN_04_Ti2_1.raw
629	CD2B2_HUMAN	CD2 antigen cytoplasmic tail-binding protein 2 OS=Homo sapiens GN=CD2BP2 PE=1 SV=1	37737.3	98.69	2.73105e-06	1	HSLDSDEEEDDDDGGSSK	Phospho (ST)	79.9663@S:5	2015.68	672.899	2015.68	672.899	0.0007	45	62	3	89.72	13.06	4.63969e-09	21.3356	0	Mascot	K	Y	D:\Users\massUser\Documents\JobRequest\ResultFiles\20180121\20180121180044128294^10.242.16.57^niinae@com\ManualInputFile\180120TN_04_Ti2_1.raw
86	BCLF1_HUMAN	Bcl-2-associated transcription factor 1 OS=Homo sapiens GN=BCLAF1 PE=1 SV=2	106173	455.068	6.28841e-42	14	AEGEWEDQEALDYFSDK	Phospho (ST)	79.9663@S:15	2110.81	1056.41	2110.8	1056.41	0.0025	371	387	2	89.71	77.04	1.03698e-08	31.4253	0	Mascot	R	E	D:\Users\massUser\Documents\JobRequest\ResultFiles\20180121\20180121180044128294^10.242.16.57^niinae@com\ManualInputFile\180120TN_04_Ti2_1.raw
594	TMX1_HUMAN	Thioredoxin-related transmembrane protein 1 OS=Homo sapiens GN=TMX1 PE=1 SV=1	32170	129.79	2.11997e-09	2	KVEEEQEADEEDVSEEEAESK	Phospho (ST)	79.9663@S:14	2516.98	1259.5	2516.98	1259.5	0.0001	234	254	2	89.64	36.52	1.2168e-08	23.4619	1	Mascot	K	E	D:\Users\massUser\Documents\JobRequest\ResultFiles\20180121\20180121180044128294^10.242.16.57^niinae@com\ManualInputFile\180120TN_02_Ctrl.raw
403	HN1_HUMAN	Hematological and neurological expressed 1 protein OS=Homo sapiens GN=HN1 PE=1 SV=3	16004.9	140.46	1.8169e-10	2	NSSEASSGDFLDLK	Phospho (ST)	79.9663@S:3	1548.64	775.325	1548.63	775.324	0.0009	86	99	2	89.64	89.64	1.01581e-08	29.9818	0	Mascot	R	G	D:\Users\massUser\Documents\JobRequest\ResultFiles\20180121\20180121180044128294^10.242.16.57^niinae@com\ManualInputFile\180120TN_07_SUS316L_1.raw
684	DNJC2_HUMAN	DnaJ homolog subfamily C member 2 OS=Homo sapiens GN=DNAJC2 PE=1 SV=4	72464.8	89.63	2.19953e-05	1	NASASFQELEDKK	2 Phospho (ST)	79.9663@S:3,79.9663@S:5	1625.64	813.827	1625.64	813.826	0.0023	45	57	2	89.63	89.63	9.14701e-09	26.0924	1	Mascot	R	E	D:\Users\massUser\Documents\JobRequest\ResultFiles\20180121\20180121180044128294^10.242.16.57^niinae@com\ManualInputFile\180120TN_07_SUS316L_1.raw
288	HIRP3_HUMAN	HIRA-interacting protein 3 OS=Homo sapiens GN=HIRIP3 PE=1 SV=3	62262.1	220.52	1.79197e-18	4	RLLGDSDSEEEQK	2 Phospho (ST)	79.9663@S:6,79.9663@S:8	1664.63	833.324	1664.63	833.324	0.0009	284	296	2	89.62	84.75	9.1681e-09	24.1665	1	Mascot	K	E	D:\Users\massUser\Documents\JobRequest\ResultFiles\20180121\20180121180044128294^10.242.16.57^niinae@com\ManualInputFile\180120TN_02_Ctrl.raw
765	AT2B1_HUMAN	Plasma membrane calcium-transporting ATPase 1 OS=Homo sapiens GN=ATP2B1 PE=1 SV=3	139637	96.99	4.03952e-06	1	IEDSEPHIPLIDDTDAEDDAPTK	Phospho (ST)	79.9663@S:4	2615.12	872.714	2615.12	872.713	0.0044	1190	1212	3	89.53	58.26	1.7383e-08	29.8886	0	Mascot	R	R	D:\Users\massUser\Documents\JobRequest\ResultFiles\20180121\20180121180044128294^10.242.16.57^niinae@com\ManualInputFile\180120TN_10_PEEK_PK-450_1.raw
526	BASI_HUMAN	Basigin OS=Homo sapiens GN=BSG PE=1 SV=2	42573.2	114.57	7.05229e-08	2	RKPEDVLDDDDAGSAPLK	Phospho (ST)	79.9663@S:14	2019.92	674.313	2019.91	674.312	0.001	349	366	3	89.5	89.5	1.73352e-08	25.8595	2	Mascot	R	S	D:\Users\massUser\Documents\JobRequest\ResultFiles\20180121\20180121180044128294^10.242.16.57^niinae@com\ManualInputFile\180120TN_04_Ti2_1.raw
687	WWTR1_HUMAN	WW domain-containing transcription regulator protein 1 OS=Homo sapiens GN=WWTR1 PE=1 SV=1	44244.4	89.45	2.29261e-05	1	SHSSPASLQLGTGAGAAGSPAQQHAHLR	Phospho (ST)	79.9663@S:4	2773.31	694.335	2773.3	694.333	0.0043	87	114	4	89.45	89.45	1.95222e-08	24.374	0	Mascot	R	Q	D:\Users\massUser\Documents\JobRequest\ResultFiles\20180121\20180121180044128294^10.242.16.57^niinae@com\ManualInputFile\180120TN_07_SUS316L_1.raw
40	AHNK_HUMAN	Neuroblast differentiation-associated protein AHNAK OS=Homo sapiens GN=AHNAK PE=1 SV=2	629213	664.679	6.87702e-63	10	GGVTGSPEASISGSK	Phospho (ST)	79.9663@S:6	1412.62	707.316	1412.62	707.317	-0.0002	5726	5740	2	89.24	25.42	1.28059e-08	23.872	0	Mascot	K	G	D:\Users\massUser\Documents\JobRequest\ResultFiles\20180121\20180121180044128294^10.242.16.57^niinae@com\ManualInputFile\180120TN_07_SUS316L_1.raw
302	BAZ1B_HUMAN	Tyrosine-protein kinase BAZ1B OS=Homo sapiens GN=BAZ1B PE=1 SV=2	172392	214.46	7.23319e-18	4	LAEDEGDSEPEAVGQSR	Phospho (ST)	79.9663@S:8	1867.75	934.88	1867.75	934.881	-0.0009	1461	1477	2	89.21	81.39	1.15752e-08	23.8647	0	Mascot	R	G	D:\Users\massUser\Documents\JobRequest\ResultFiles\20180121\20180121180044128294^10.242.16.57^niinae@com\ManualInputFile\180120TN_02_Ctrl.raw
1466	SEPT2_HUMAN	Septin-2 OS=Homo sapiens GN=SEPT2 PE=1 SV=1	41689.3	28.8993	26.0256	1	IYHLPDAESDEDEDFK	Phospho (ST)	79.9663@S:9	2001.79	668.269	2001.79	668.27	-0.003	210	225	3	89.11	62.91	1.23358e-08	27.9119	0	Mascot	K	E	D:\Users\massUser\Documents\JobRequest\ResultFiles\20180121\20180121180044128294^10.242.16.57^niinae@com\ManualInputFile\180120TN_10_PEEK_PK-450_1.raw
396	FIP1_HUMAN	Pre-mRNA 3'-end-processing factor FIP1 OS=Homo sapiens GN=FIP1L1 PE=1 SV=1	66600.6	180.78	1.68783e-14	3	ERDHSPTPSVFNSDEER	Phospho (ST)	79.9663@S:5	2080.85	694.624	2080.85	694.624	0.0017	488	504	3	89.1	18.55	1.62395e-08	24.0938	1	Mascot	R	Y	D:\Users\massUser\Documents\JobRequest\ResultFiles\20180121\20180121180044128294^10.242.16.57^niinae@com\ManualInputFile\180120TN_10_PEEK_PK-450_1.raw
645	MPP8_HUMAN	M-phase phosphoprotein 8 OS=Homo sapiens GN=MPHOSPH8 PE=1 SV=2	97636	121.34	1.48364e-08	3	GAEAFGDSEEDGEDVFEVEK	Phospho (ST)	79.9663@S:8	2237.85	1119.93	2237.85	1119.93	0.0022	44	63	2	88.96	88.96	9.84695e-09	30.4469	0	Mascot	R	I	D:\Users\massUser\Documents\JobRequest\ResultFiles\20180121\20180121180044128294^10.242.16.57^niinae@com\ManualInputFile\180120TN_10_PEEK_PK-450_1.raw
605	GOGA4_HUMAN	Golgin subfamily A member 4 OS=Homo sapiens GN=GOLGA4 PE=1 SV=1	261892	130.72	1.71131e-09	3	TSSFTEQLDEGTPNR	Phospho (ST)	79.9663@S:3	1760.73	881.371	1760.73	881.37	0.0018	39	53	2	88.95	10.03	1.42632e-08	26.9224	0	Mascot	R	E	D:\Users\massUser\Documents\JobRequest\ResultFiles\20180121\20180121180044128294^10.242.16.57^niinae@com\ManualInputFile\180120TN_10_PEEK_PK-450_1.raw
1471	MK03_HUMAN	Mitogen-activated protein kinase 3 OS=Homo sapiens GN=MAPK3 PE=1 SV=4	43450.2	28.7393	27.0023	1	IADPEHDHTGFLTEYVATR	Phospho (ST);Phospho (Y)	79.9663@T:13,79.9663@Y:15	2330.96	777.994	2330.96	777.994	-0.0015	190	208	3	88.95	39.35	1.71923e-08	28.5318	0	Mascot	R	W	D:\Users\massUser\Documents\JobRequest\ResultFiles\20180121\20180121180044128294^10.242.16.57^niinae@com\ManualInputFile\180120TN_10_PEEK_PK-450_1.raw
46	AHNK_HUMAN	Neuroblast differentiation-associated protein AHNAK OS=Homo sapiens GN=AHNAK PE=1 SV=2	629213	664.679	6.87702e-63	10	LPSGSGAASPTGSAVDIR	Phospho (ST)	79.9663@S:3	1721.8	861.908	1721.8	861.907	0.0024	208	225	2	88.94	17.86	1.71043e-08	26.2195	0	Mascot	R	A	D:\Users\massUser\Documents\JobRequest\ResultFiles\20180121\20180121180044128294^10.242.16.57^niinae@com\ManualInputFile\180120TN_07_SUS316L_1.raw
678	HNRH1_HUMAN	Heterogeneous nuclear ribonucleoprotein H OS=Homo sapiens GN=HNRNPH1 PE=1 SV=4	49483.5	113.56	8.89877e-08	1	HTGPNSPDTANDGFVR	Phospho (ST)	79.9663@S:6	1763.73	882.871	1763.73	882.87	0.0002	99	114	2	88.91	30.19	1.36883e-08	23.7564	0	Mascot	K	L	D:\Users\massUser\Documents\JobRequest\ResultFiles\20180121\20180121180044128294^10.242.16.57^niinae@com\ManualInputFile\180120TN_10_PEEK_PK-450_1.raw
949	PHIP_HUMAN	PH-interacting protein OS=Homo sapiens GN=PHIP PE=1 SV=2	208327	56.4893	0.0453315	2	TAFYNEDDSEEEQR	Phospho (ST)	79.9663@S:9	1811.65	906.833	1811.65	906.833	-0.0001	1775	1788	2	88.89	58.97	9.1031e-09	25.4167	0	Mascot	R	Q	D:\Users\massUser\Documents\JobRequest\ResultFiles\20180121\20180121180044128294^10.242.16.57^niinae@com\ManualInputFile\180120TN_07_SUS316L_1.raw
81	HS90B_HUMAN	Heat shock protein HSP 90-beta OS=Homo sapiens GN=HSP90AB1 PE=1 SV=4	83554.2	556.84	4.18148e-52	6	DDEEKPKIEDVGSDEEDDSGK	Phospho (ST)	79.9663@S:13	2414.95	805.99	2414.95	805.99	0.0007	243	263	3	88.88	59.83	1.37832e-08	23.914	2	Mascot	K	D	D:\Users\massUser\Documents\JobRequest\ResultFiles\20180121\20180121180044128294^10.242.16.57^niinae@com\ManualInputFile\180120TN_10_PEEK_PK-450_1.raw
37	AHNK_HUMAN	Neuroblast differentiation-associated protein AHNAK OS=Homo sapiens GN=AHNAK PE=1 SV=2	629213	619.289	2.37903e-58	8	GGVTGSPEASISGSK	Phospho (ST)	79.9663@S:6	1412.62	707.317	1412.62	707.317	0.0008	5726	5740	2	88.86	25.42	1.28717e-08	23.9678	0	Mascot	K	G	D:\Users\massUser\Documents\JobRequest\ResultFiles\20180121\20180121180044128294^10.242.16.57^niinae@com\ManualInputFile\180120TN_04_Ti2_1.raw
513	HDAC1_HUMAN	Histone deacetylase 1 OS=Homo sapiens GN=HDAC1 PE=1 SV=1	55637.9	152.77	1.06741e-11	2	IACEEEFSDSEEEGEGGR	Carbamidomethyl (C);2 Phospho (ST)	57.0215@C:3,79.9663@S:8,79.9663@S:10	2188.72	1095.37	2188.72	1095.37	0.0013	414	431	2	88.82	88.82	4.13343e-09	26.1108	0	Mascot	R	K	D:\Users\massUser\Documents\JobRequest\ResultFiles\20180121\20180121180044128294^10.242.16.57^niinae@com\ManualInputFile\180120TN_02_Ctrl.raw
895	SH3K1_HUMAN	SH3 domain-containing kinase-binding protein 1 OS=Homo sapiens GN=SH3KBP1 PE=1 SV=2	73252.8	89.01	2.53705e-05	1	SIEVENDFLPVEK	Phospho (ST)	79.9663@S:1	1597.73	799.871	1597.73	799.871	0.0008	230	242	2	88.75	88.75	1.67357e-08	31.2821	0	Mascot	R	T	D:\Users\massUser\Documents\JobRequest\ResultFiles\20180121\20180121180044128294^10.242.16.57^niinae@com\ManualInputFile\180120TN_02_Ctrl.raw
695	F134A_HUMAN	Protein FAM134A OS=Homo sapiens GN=FAM134A PE=1 SV=3	58136.3	88.74	2.69979e-05	1	QALDSEEEEEDVAAK	Phospho (ST)	79.9663@S:5	1741.69	871.854	1741.69	871.854	0.0009	381	395	2	88.74	88.74	1.27645e-08	25.0801	0	Mascot	R	E	D:\Users\massUser\Documents\JobRequest\ResultFiles\20180121\20180121180044128294^10.242.16.57^niinae@com\ManualInputFile\180120TN_04_Ti2_1.raw
832	TMF1_HUMAN	TATA element modulatory factor OS=Homo sapiens GN=TMF1 PE=1 SV=2	123280	89.05	2.5138e-05	1	SVSEINSDDELSGK	Phospho (ST)	79.9663@S:7	1558.64	780.327	1558.64	780.327	0.0003	338	351	2	88.67	32.11	1.16815e-08	25.2158	0	Mascot	R	G	D:\Users\massUser\Documents\JobRequest\ResultFiles\20180121\20180121180044128294^10.242.16.57^niinae@com\ManualInputFile\180120TN_10_PEEK_PK-450_1.raw
691	SF3B2_HUMAN	Splicing factor 3B subunit 2 OS=Homo sapiens GN=SF3B2 PE=1 SV=2	100279	88.64	2.76268e-05	1	SSLGQSASETEEDTVSVSK	2 Phospho (ST)	79.9663@S:6,79.9663@S:8	2099.82	1050.92	2099.82	1050.92	0.0025	302	320	2	88.64	20.72	1.34721e-08	26.347	0	Mascot	R	K	D:\Users\massUser\Documents\JobRequest\ResultFiles\20180121\20180121180044128294^10.242.16.57^niinae@com\ManualInputFile\180120TN_07_SUS316L_1.raw
374	KI67_HUMAN	Proliferation marker protein Ki-67 OS=Homo sapiens GN=MKI67 PE=1 SV=2	360698	188.02	3.18662e-15	4	SGGSGHAVAEPASPEQELDQNK	Phospho (ST)	79.9663@S:13	2286.97	763.332	2286.98	763.332	-0.0016	296	317	3	88.64	47.56	1.98321e-08	24.4706	0	Mascot	K	G	D:\Users\massUser\Documents\JobRequest\ResultFiles\20180121\20180121180044128294^10.242.16.57^niinae@com\ManualInputFile\180120TN_10_PEEK_PK-450_1.raw
897	PYRG1_HUMAN	CTP synthase 1 OS=Homo sapiens GN=CTPS1 PE=1 SV=2	67332.2	88.59	2.79467e-05	2	SGSSSPDSEITELK	2 Phospho (ST)	79.9663@S:4,79.9663@S:5	1595.6	798.808	1595.6	798.808	0.0003	571	584	2	88.59	88.59	7.67879e-09	28.5682	0	Mascot	R	F	D:\Users\massUser\Documents\JobRequest\ResultFiles\20180121\20180121180044128294^10.242.16.57^niinae@com\ManualInputFile\180120TN_02_Ctrl.raw
99	IF2P_HUMAN	Eukaryotic translation initiation factor 5B OS=Homo sapiens GN=EIF5B PE=1 SV=4	139198	479.009	2.53747e-44	8	VEMYSGSDDDDDFNK	2 Phospho (ST)	79.9663@S:5,79.9663@S:7	1895.59	948.8	1895.58	948.8	0.0009	131	145	2	88.53	35.06	2.52506e-09	27.6607	0	Mascot	K	L	D:\Users\massUser\Documents\JobRequest\ResultFiles\20180121\20180121180044128294^10.242.16.57^niinae@com\ManualInputFile\180120TN_10_PEEK_PK-450_1.raw
1458	PLEC_HUMAN	Plectin OS=Homo sapiens GN=PLEC PE=1 SV=3	533462	35.5793	5.58985	2	SSSVGSSSSYPISPAVSR	2 Phospho (ST)	79.9663@S:3,79.9663@S:6	1913.78	957.899	1913.78	957.898	0.0015	4384	4401	2	88.41	30.56	1.62238e-08	27.9668	0	Mascot	R	T	D:\Users\massUser\Documents\JobRequest\ResultFiles\20180121\20180121180044128294^10.242.16.57^niinae@com\ManualInputFile\180120TN_02_Ctrl.raw
700	SSF1_HUMAN	Suppressor of SWI4 1 homolog OS=Homo sapiens GN=PPAN PE=2 SV=1	53445.9	88.4	2.91964e-05	1	VGGSDEEASGIPSR	Phospho (ST)	79.9663@S:4	1439.59	720.804	1439.59	720.804	-0.0002	356	369	2	88.4	58.52	1.07685e-08	23.8475	0	Mascot	R	T	D:\Users\massUser\Documents\JobRequest\ResultFiles\20180121\20180121180044128294^10.242.16.57^niinae@com\ManualInputFile\180120TN_04_Ti2_1.raw
693	COPA_HUMAN	Coatomer subunit alpha OS=Homo sapiens GN=COPA PE=1 SV=2	139797	88.37	2.93988e-05	1	NLSPGAVESDVR	Phospho (ST)	79.9663@S:3	1322.59	662.301	1322.59	662.301	-0.0003	171	182	2	88.37	78.16	1.22259e-08	27.229	0	Mascot	K	G	D:\Users\massUser\Documents\JobRequest\ResultFiles\20180121\20180121180044128294^10.242.16.57^niinae@com\ManualInputFile\180120TN_07_SUS316L_1.raw
204	MARCS_HUMAN	Myristoylated alanine-rich C-kinase substrate OS=Homo sapiens GN=MARCKS PE=1 SV=4	31706.9	304.08	7.8946e-27	5	EAPAEGEAAEPGSPTAAEGEAASAASSTSSPK	Phospho (ST)	79.9663@T:15	2994.27	999.096	2994.26	999.094	0.0044	106	137	3	88.33	88.33	2.88644e-08	26.6347	0	Mascot	K	A	D:\Users\massUser\Documents\JobRequest\ResultFiles\20180121\20180121180044128294^10.242.16.57^niinae@com\ManualInputFile\180120TN_02_Ctrl.raw
467	EF1B_HUMAN	Elongation factor 1-beta OS=Homo sapiens GN=EEF1B2 PE=1 SV=3	24919.3	126.389	4.63874e-09	2	DDDDIDLFGSDDEEESEEAK	Phospho (ST)	79.9663@S:10	2351.83	1176.92	2351.83	1176.92	0.0023	97	116	2	88.32	47.85	8.0241e-09	31.4663	0	Mascot	K	R	D:\Users\massUser\Documents\JobRequest\ResultFiles\20180121\20180121180044128294^10.242.16.57^niinae@com\ManualInputFile\180120TN_04_Ti2_1.raw
825	CD2B2_HUMAN	CD2 antigen cytoplasmic tail-binding protein 2 OS=Homo sapiens GN=CD2BP2 PE=1 SV=1	37737.3	98.54	2.82703e-06	1	HSLDSDEEEDDDDGGSSK	Phospho (ST)	79.9663@S:5	2015.68	672.899	2015.68	672.899	0.0009	45	62	3	88.21	34.03	6.41784e-09	21.2421	0	Mascot	K	Y	D:\Users\massUser\Documents\JobRequest\ResultFiles\20180121\20180121180044128294^10.242.16.57^niinae@com\ManualInputFile\180120TN_02_Ctrl.raw
428	NOP58_HUMAN	Nucleolar protein 58 OS=Homo sapiens GN=NOP58 PE=1 SV=1	60053.7	172.12	1.23974e-13	3	EEPLSEEEPCTSTAIASPEK	Carbamidomethyl (C);Phospho (ST)	79.9663@S:5,57.0215@C:10	2282.95	1142.48	2282.95	1142.48	0.0023	498	517	2	88.21	61.91	1.97821e-08	27.1242	0	Mascot	K	K	D:\Users\massUser\Documents\JobRequest\ResultFiles\20180121\20180121180044128294^10.242.16.57^niinae@com\ManualInputFile\180120TN_10_PEEK_PK-450_1.raw
592	WAC2A_HUMAN	WASH complex subunit 2A OS=Homo sapiens GN=WASHC2A PE=1 SV=3	147266	130.06	1.99219e-09	2	TPSDDEEDNLFAPPK	Phospho (ST)	79.9663@S:3	1753.71	877.862	1753.71	877.861	0.001	331	345	2	88.17	3.22	1.30307e-08	29.5122	0	Mascot	R	L	D:\Users\massUser\Documents\JobRequest\ResultFiles\20180121\20180121180044128294^10.242.16.57^niinae@com\ManualInputFile\180120TN_02_Ctrl.raw
702	CDC5L_HUMAN	Cell division cycle 5-like protein OS=Homo sapiens GN=CDC5L PE=1 SV=2	92421.8	88.14	3.09977e-05	1	GGLNTPLHESDFSGVTPQR	2 Phospho (ST)	79.9663@T:5,79.9663@T:16	2170.91	724.643	2170.91	724.644	-0.0011	381	399	3	88.14	23.29	2.20985e-08	28.2602	0	Mascot	K	Q	D:\Users\massUser\Documents\JobRequest\ResultFiles\20180121\20180121180044128294^10.242.16.57^niinae@com\ManualInputFile\180120TN_04_Ti2_1.raw
1561	MPZL1_HUMAN	Myelin protein zero-like protein 1 OS=Homo sapiens GN=MPZL1 PE=1 SV=1	29235.1	27.8493	33.1436	2	DYTGCSTSESLSPVK	Carbamidomethyl (C);Phospho (ST)	57.0215@C:5,79.9663@S:12	1709.69	855.85	1709.69	855.85	0.0004	199	213	2	88.06	22.66	1.4381e-08	25.6669	0	Mascot	R	Q	D:\Users\massUser\Documents\JobRequest\ResultFiles\20180121\20180121180044128294^10.242.16.57^niinae@com\ManualInputFile\180120TN_02_Ctrl.raw
501	PA24A_HUMAN	Cytosolic phospholipase A2 OS=Homo sapiens GN=PLA2G4A PE=1 SV=2	85697.4	121.05	1.5861e-08	2	CSVSLSNVEAR	Carbamidomethyl (C);Phospho (ST)	57.0215@C:1,79.9663@S:4	1300.55	651.282	1300.55	651.281	0.0009	726	736	2	88.04	22.48	9.81477e-09	26.2774	0	Mascot	R	R	D:\Users\massUser\Documents\JobRequest\ResultFiles\20180121\20180121180044128294^10.242.16.57^niinae@com\ManualInputFile\180120TN_04_Ti2_1.raw
290	AKP13_HUMAN	A-kinase anchor protein 13 OS=Homo sapiens GN=AKAP13 PE=1 SV=2	310381	231.61	1.39422e-19	4	ALQLSNSPGASSAFLK	Phospho (ST)	79.9663@S:7	1669.81	835.912	1669.81	835.911	0.0017	977	992	2	88	24.6	2.2664e-08	29.5558	0	Mascot	K	A	D:\Users\massUser\Documents\JobRequest\ResultFiles\20180121\20180121180044128294^10.242.16.57^niinae@com\ManualInputFile\180120TN_10_PEEK_PK-450_1.raw
695	SRP72_HUMAN	Signal recognition particle subunit SRP72 OS=Homo sapiens GN=SRP72 PE=1 SV=3	75130.2	87.95	3.2384e-05	1	TVSSPPTSPRPGSAATVSASTSNIIPPR	2 Phospho (ST)	79.9663@T:7,79.9663@S:8	2894.36	965.795	2894.36	965.793	0.0044	618	645	3	87.95	87.95	2.72552e-08	27.6753	1	Mascot	K	H	D:\Users\massUser\Documents\JobRequest\ResultFiles\20180121\20180121180044128294^10.242.16.57^niinae@com\ManualInputFile\180120TN_07_SUS316L_1.raw
312	HUWE1_HUMAN	E3 ubiquitin-protein ligase HUWE1 OS=Homo sapiens GN=HUWE1 PE=1 SV=3	485523	211.97	1.2833e-17	3	DGGSGNSTIIVSR	2 Phospho (ST)	79.9663@S:4,79.9663@S:7	1421.56	711.787	1421.56	711.787	0.0004	2359	2371	2	87.92	18.19	1.07355e-08	26.3248	0	Mascot	R	S	D:\Users\massUser\Documents\JobRequest\ResultFiles\20180121\20180121180044128294^10.242.16.57^niinae@com\ManualInputFile\180120TN_02_Ctrl.raw
844	NSRP1_HUMAN	Nuclear speckle splicing regulatory protein 1 OS=Homo sapiens GN=NSRP1 PE=1 SV=1	66578.1	87.91	3.26836e-05	1	PSVFGNDSDDDDETSVSESLQR	Phospho (ST)	79.9663@S:8	2477.97	826.998	2477.97	826.997	0.0023	26	47	3	87.91	30.15	1.69089e-08	29.5905	0	Mascot	K	E	D:\Users\massUser\Documents\JobRequest\ResultFiles\20180121\20180121180044128294^10.242.16.57^niinae@com\ManualInputFile\180120TN_10_PEEK_PK-450_1.raw
574	IMA4_HUMAN	Importin subunit alpha-4 OS=Homo sapiens GN=KPNA3 PE=1 SV=2	58288	134.74	6.78156e-10	2	NVPQEESLEDSDVDADFK	Phospho (ST)	79.9663@S:11	2115.85	706.291	2115.85	706.291	0.0001	50	67	3	87.84	38.34	1.48816e-08	28.5191	0	Mascot	R	A	D:\Users\massUser\Documents\JobRequest\ResultFiles\20180121\20180121180044128294^10.242.16.57^niinae@com\ManualInputFile\180120TN_02_Ctrl.raw
705	SRP72_HUMAN	Signal recognition particle subunit SRP72 OS=Homo sapiens GN=SRP72 PE=1 SV=3	75130.2	87.67	3.45406e-05	1	TVSSPPTSPRPGSAATVSASTSNIIPPR	2 Phospho (ST)	79.9663@S:8,79.9663@S:13	2894.36	965.794	2894.36	965.793	0.0031	618	645	3	87.67	87.67	2.89848e-08	27.8597	1	Mascot	K	H	D:\Users\massUser\Documents\JobRequest\ResultFiles\20180121\20180121180044128294^10.242.16.57^niinae@com\ManualInputFile\180120TN_04_Ti2_1.raw
1254	QSOX2_HUMAN	Sulfhydryl oxidase 2 OS=Homo sapiens GN=QSOX2 PE=1 SV=3	78220.9	27.3193	37.4455	1	DNLLDTYSADQGDSSEGGTLAR	Phospho (ST)	79.9663@S:14	2363.98	789.001	2363.98	788.999	0.0064	565	586	3	87.53	2	2.52543e-08	29.9073	0	Mascot	R	G	D:\Users\massUser\Documents\JobRequest\ResultFiles\20180121\20180121180044128294^10.242.16.57^niinae@com\ManualInputFile\180120TN_07_SUS316L_1.raw
880	CTR9_HUMAN	RNA polymerase-associated protein CTR9 homolog OS=Homo sapiens GN=CTR9 PE=1 SV=1	134332	90.7993	1.68035e-05	2	GGEFDEFVNDDTDDDLPISK	Phospho (ST)	79.9663@T:12	2306.91	769.976	2306.91	769.977	-0.004	914	933	3	87.49	75.91	2.21015e-08	31.7504	0	Mascot	K	K	D:\Users\massUser\Documents\JobRequest\ResultFiles\20180121\20180121180044128294^10.242.16.57^niinae@com\ManualInputFile\180120TN_02_Ctrl.raw
691	NCBP1_HUMAN	Nuclear cap-binding protein subunit 1 OS=Homo sapiens GN=NCBP1 PE=1 SV=1	92863.9	115.84	5.26417e-08	2	TSDANETEDHLESLICK	Carbamidomethyl (C);Phospho (ST)	79.9663@S:2,57.0215@C:16	2040.84	1021.43	2040.83	1021.42	0.0028	21	37	2	87.46	87.46	2.62031e-08	29.7344	0	Mascot	K	V	D:\Users\massUser\Documents\JobRequest\ResultFiles\20180121\20180121180044128294^10.242.16.57^niinae@com\ManualInputFile\180120TN_02_Ctrl.raw
231	HS90A_HUMAN	Heat shock protein HSP 90-alpha OS=Homo sapiens GN=HSP90AA1 PE=1 SV=5	85005.8	278.1	3.12845e-24	4	ESEDKPEIEDVGSDEEEEK	Phospho (ST)	79.9663@S:13	2271.88	1136.95	2271.88	1136.95	0.0006	251	269	2	87.45	38.63	2.08669e-08	24.6887	1	Mascot	K	K	D:\Users\massUser\Documents\JobRequest\ResultFiles\20180121\20180121180044128294^10.242.16.57^niinae@com\ManualInputFile\180120TN_02_Ctrl.raw
910	ARRB1_HUMAN	Beta-arrestin-1 OS=Homo sapiens GN=ARRB1 PE=1 SV=2	47435.4	87.4	3.67561e-05	1	DDKEEEEDGTGSPQLNNR	Phospho (ST)	79.9663@S:12	2111.83	704.951	2111.83	704.95	0.0024	401	418	3	87.4	12.97	1.85609e-08	22.1903	1	Mascot	K	]	D:\Users\massUser\Documents\JobRequest\ResultFiles\20180121\20180121180044128294^10.242.16.57^niinae@com\ManualInputFile\180120TN_02_Ctrl.raw
343	NUCKS_HUMAN	Nuclear ubiquitous casein and cyclin-dependent kinase substrate 1 OS=Homo sapiens GN=NUCKS1 PE=1 SV=1	27280	171.198	1.53299e-13	5	VVDYSQFQESDDADEDYGR	Phospho (ST)	79.9663@S:10	2316.87	1159.44	2316.87	1159.44	0.0008	10	28	2	87.35	36.08	1.56466e-08	27.8587	0	Mascot	K	D	D:\Users\massUser\Documents\JobRequest\ResultFiles\20180121\20180121180044128294^10.242.16.57^niinae@com\ManualInputFile\180120TN_07_SUS316L_1.raw
388	LMNA_HUMAN	Prelamin-A/C OS=Homo sapiens GN=LMNA PE=1 SV=1	74379.8	195.11	6.22773e-16	4	SVGGSGGGSFGDNLVTR	Phospho (ST)	79.9663@S:9	1645.71	823.863	1645.71	823.862	0.0011	628	644	2	87.3	30.03	1.89002e-08	27.6686	0	Mascot	R	S	D:\Users\massUser\Documents\JobRequest\ResultFiles\20180121\20180121180044128294^10.242.16.57^niinae@com\ManualInputFile\180120TN_02_Ctrl.raw
1255	MIC19_HUMAN	MICOS complex subunit MIC19 OS=Homo sapiens GN=CHCHD3 PE=1 SV=1	26421.3	27.0893	39.4821	1	YSGAYGASVSDEELK	Phospho (ST)	79.9663@S:2	1654.68	828.346	1654.68	828.345	0.0022	49	63	2	87.3	18.5	1.64795e-08	26.6879	0	Mascot	R	R	D:\Users\massUser\Documents\JobRequest\ResultFiles\20180121\20180121180044128294^10.242.16.57^niinae@com\ManualInputFile\180120TN_07_SUS316L_1.raw
321	NUCKS_HUMAN	Nuclear ubiquitous casein and cyclin-dependent kinase substrate 1 OS=Homo sapiens GN=NUCKS1 PE=1 SV=1	27280	223.088	9.92066e-19	6	VVDYSQFQESDDADEDYGR	Phospho (ST)	79.9663@S:10	2316.87	773.298	2316.87	773.297	0.0036	10	28	3	87.3	37.79	1.56415e-08	27.8581	0	Mascot	K	D	D:\Users\massUser\Documents\JobRequest\ResultFiles\20180121\20180121180044128294^10.242.16.57^niinae@com\ManualInputFile\180120TN_10_PEEK_PK-450_1.raw
547	ZCH18_HUMAN	Zinc finger CCCH domain-containing protein 18 OS=Homo sapiens GN=ZC3H18 PE=1 SV=2	106544	141.23	1.5217e-10	2	SQDQDSEVNELSR	Phospho (ST)	79.9663@S:6	1585.62	793.819	1585.63	793.82	-0.0012	78	90	2	87.24	48.03	1.37823e-08	24.8272	0	Mascot	K	G	D:\Users\massUser\Documents\JobRequest\ResultFiles\20180121\20180121180044128294^10.242.16.57^niinae@com\ManualInputFile\180120TN_10_PEEK_PK-450_1.raw
493	PARN_HUMAN	Poly(A)-specific ribonuclease PARN OS=Homo sapiens GN=PARN PE=1 SV=1	73918	122.74	1.07481e-08	2	NNSFTAPSTVGK	Phospho (ST)	79.9663@S:3	1301.57	651.79	1301.57	651.79	0.0007	555	566	2	87.1	30.99	1.73536e-08	24.7769	0	Mascot	R	R	D:\Users\massUser\Documents\JobRequest\ResultFiles\20180121\20180121180044128294^10.242.16.57^niinae@com\ManualInputFile\180120TN_04_Ti2_1.raw
375	HN1_HUMAN	Hematological and neurological expressed 1 protein OS=Homo sapiens GN=HN1 PE=1 SV=3	16004.9	187.36	3.70962e-15	3	NSSEASSGDFLDLK	Phospho (ST)	79.9663@S:3	1548.63	775.325	1548.63	775.324	0.0004	86	99	2	87.1	87.1	1.80361e-08	29.9879	0	Mascot	R	G	D:\Users\massUser\Documents\JobRequest\ResultFiles\20180121\20180121180044128294^10.242.16.57^niinae@com\ManualInputFile\180120TN_10_PEEK_PK-450_1.raw
150	IF2P_HUMAN	Eukaryotic translation initiation factor 5B OS=Homo sapiens GN=EIF5B PE=1 SV=4	139198	433.869	8.28839e-40	7	NKPGPNIESGNEDDDASFK	Phospho (ST)	79.9663@S:9	2112.86	1057.44	2112.86	1057.44	0.0004	206	224	2	87.09	60.94	2.41361e-08	24.5147	1	Mascot	K	I	D:\Users\massUser\Documents\JobRequest\ResultFiles\20180121\20180121180044128294^10.242.16.57^niinae@com\ManualInputFile\180120TN_02_Ctrl.raw
1571	CCD43_HUMAN	Coiled-coil domain-containing protein 43 OS=Homo sapiens GN=CCDC43 PE=1 SV=2	25290	26.8493	41.7254	1	AALLAQYADVTDEEDEADEK	Phospho (ST)	79.9663@T:11	2274.94	1138.48	2274.94	1138.48	0.0025	129	148	2	87.06	55.42	2.81408e-08	29.7384	0	Mascot	K	D	D:\Users\massUser\Documents\JobRequest\ResultFiles\20180121\20180121180044128294^10.242.16.57^niinae@com\ManualInputFile\180120TN_02_Ctrl.raw
506	NUP98_HUMAN	Nuclear pore complex protein Nup98-Nup96 OS=Homo sapiens GN=NUP98 PE=1 SV=4	198597	153.729	8.55993e-12	4	YGLQDSDEEEEEHPSK	Phospho (ST)	79.9663@S:6	1970.74	986.378	1970.74	986.378	0.0002	883	898	2	87.02	35.41	1.26117e-08	23.7401	0	Mascot	K	T	D:\Users\massUser\Documents\JobRequest\ResultFiles\20180121\20180121180044128294^10.242.16.57^niinae@com\ManualInputFile\180120TN_02_Ctrl.raw
911	TLE3_HUMAN	Transducin-like enhancer protein 3 OS=Homo sapiens GN=TLE3 PE=1 SV=2	84162.4	86.98	4.04883e-05	1	DAPTSPASVASSSSTPSSK	Phospho (ST)	79.9663@S:5	1842.79	922.401	1842.79	922.402	-0.0004	282	300	2	86.98	8.8	3.05682e-08	23.9817	0	Mascot	K	T	D:\Users\massUser\Documents\JobRequest\ResultFiles\20180121\20180121180044128294^10.242.16.57^niinae@com\ManualInputFile\180120TN_02_Ctrl.raw
237	HUWE1_HUMAN	E3 ubiquitin-protein ligase HUWE1 OS=Homo sapiens GN=HUWE1 PE=1 SV=3	485523	228.58	2.80111e-19	3	DGGSGNSTIIVSR	2 Phospho (ST)	79.9663@S:4,79.9663@S:7	1421.56	711.787	1421.56	711.787	0.0001	2359	2371	2	86.93	18.16	1.22675e-08	26.273	0	Mascot	R	S	D:\Users\massUser\Documents\JobRequest\ResultFiles\20180121\20180121180044128294^10.242.16.57^niinae@com\ManualInputFile\180120TN_07_SUS316L_1.raw
395	HN1_HUMAN	Hematological and neurological expressed 1 protein OS=Homo sapiens GN=HN1 PE=1 SV=3	16004.9	149.48	2.27683e-11	2	NSSEASSGDFLDLK	Phospho (ST)	79.9663@S:3	1548.64	775.325	1548.63	775.324	0.001	86	99	2	86.88	86.88	1.9486e-08	30.1372	0	Mascot	R	G	D:\Users\massUser\Documents\JobRequest\ResultFiles\20180121\20180121180044128294^10.242.16.57^niinae@com\ManualInputFile\180120TN_04_Ti2_1.raw
485	RD23B_HUMAN	UV excision repair protein RAD23 homolog B OS=Homo sapiens GN=RAD23B PE=1 SV=1	43201.6	158.81	2.65662e-12	2	PAETPVATSPTATDSTSGDSSR	Phospho (ST)	79.9663@S:9	2213.93	1107.97	2213.93	1107.97	0.0006	152	173	2	86.87	2.97	3.47446e-08	23.384	0	Mascot	K	S	D:\Users\massUser\Documents\JobRequest\ResultFiles\20180121\20180121180044128294^10.242.16.57^niinae@com\ManualInputFile\180120TN_02_Ctrl.raw
483	NUDC_HUMAN	Nuclear migration protein nudC OS=Homo sapiens GN=NUDC PE=1 SV=1	38276.2	154.17	7.73268e-12	2	NGSLDSPGKQDTEEDEEEDEK	Phospho (ST)	79.9663@T:12	2429.92	810.982	2429.92	810.982	0.0009	134	154	3	86.84	22.84	2.03909e-08	22.1334	1	Mascot	K	D	D:\Users\massUser\Documents\JobRequest\ResultFiles\20180121\20180121180044128294^10.242.16.57^niinae@com\ManualInputFile\180120TN_10_PEEK_PK-450_1.raw
606	GOGA4_HUMAN	Golgin subfamily A member 4 OS=Homo sapiens GN=GOLGA4 PE=1 SV=1	261892	130.72	1.71131e-09	3	EENPESDGEPVVEDGTSVK	Phospho (ST)	79.9663@S:6	2095.85	1048.93	2095.85	1048.93	0.0019	261	279	2	86.8	86.8	2.18331e-08	25.5627	0	Mascot	K	T	D:\Users\massUser\Documents\JobRequest\ResultFiles\20180121\20180121180044128294^10.242.16.57^niinae@com\ManualInputFile\180120TN_10_PEEK_PK-450_1.raw
850	PKN2_HUMAN	Serine/threonine-protein kinase N2 OS=Homo sapiens GN=PKN2 PE=1 SV=1	112820	86.76	4.25922e-05	1	ASSLGEIDESSELR	Phospho (ST)	79.9663@S:3	1571.67	786.844	1571.67	786.843	0.0014	581	594	2	86.76	12	1.75016e-08	27.534	0	Mascot	R	V	D:\Users\massUser\Documents\JobRequest\ResultFiles\20180121\20180121180044128294^10.242.16.57^niinae@com\ManualInputFile\180120TN_10_PEEK_PK-450_1.raw
316	RRP1B_HUMAN	Ribosomal RNA processing protein 1 homolog B OS=Homo sapiens GN=RRP1B PE=1 SV=3	84774.3	178.03	3.17929e-14	3	VGDGDLSAEEIPENEVSLR	Phospho (ST)	79.9663@S:7	2107.93	1054.97	2107.93	1054.97	-0.0004	239	257	2	86.72	86.72	3.00068e-08	29.323	0	Mascot	K	R	D:\Users\massUser\Documents\JobRequest\ResultFiles\20180121\20180121180044128294^10.242.16.57^niinae@com\ManualInputFile\180120TN_07_SUS316L_1.raw
548	PALLD_HUMAN	Palladin OS=Homo sapiens GN=PALLD PE=1 SV=3	151839	141	1.60446e-10	2	IASDEEIQGTK	Phospho (ST)	79.9663@S:3	1269.55	635.782	1269.55	635.782	-0.0006	891	901	2	86.72	80.38	1.80892e-08	23.2924	0	Mascot	R	D	D:\Users\massUser\Documents\JobRequest\ResultFiles\20180121\20180121180044128294^10.242.16.57^niinae@com\ManualInputFile\180120TN_10_PEEK_PK-450_1.raw
707	BAZ1B_HUMAN	Tyrosine-protein kinase BAZ1B OS=Homo sapiens GN=BAZ1B PE=1 SV=2	172392	86.7	4.31847e-05	1	LAEDEGDSEPEAVGQSR	Phospho (ST)	79.9663@S:8	1867.75	934.881	1867.75	934.881	-0.0002	1461	1477	2	86.7	67.5	2.19141e-08	23.9359	0	Mascot	R	G	D:\Users\massUser\Documents\JobRequest\ResultFiles\20180121\20180121180044128294^10.242.16.57^niinae@com\ManualInputFile\180120TN_04_Ti2_1.raw
80	TP53B_HUMAN	Tumor suppressor p53-binding protein 1 OS=Homo sapiens GN=TP53BP1 PE=1 SV=2	215495	427.73	3.40667e-39	8	NSPEDLGLSLTGDSCK	Carbamidomethyl (C);Phospho (ST)	79.9663@S:2,57.0215@C:15	1771.74	886.876	1771.73	886.874	0.0037	499	514	2	86.67	79.08	2.42188e-08	29.5435	0	Mascot	K	L	D:\Users\massUser\Documents\JobRequest\ResultFiles\20180121\20180121180044128294^10.242.16.57^niinae@com\ManualInputFile\180120TN_07_SUS316L_1.raw
349	LA_HUMAN	Lupus La protein OS=Homo sapiens GN=SSB PE=1 SV=2	46979.2	171.11	1.56434e-13	2	FASDDEHDEHDENGATGPVK	Phospho (ST)	79.9663@S:3	2248.86	750.626	2248.85	750.625	0.0032	364	383	3	86.66	86.65	1.75856e-08	22.4204	0	Mascot	K	R	D:\Users\massUser\Documents\JobRequest\ResultFiles\20180121\20180121180044128294^10.242.16.57^niinae@com\ManualInputFile\180120TN_04_Ti2_1.raw
312	HDGF_HUMAN	Hepatoma-derived growth factor OS=Homo sapiens GN=HDGF PE=1 SV=1	26885.9	227.47	3.61684e-19	5	KGNAEGSSDEEGKLVIDEPAK	2 Phospho (ST)	79.9663@S:7,79.9663@S:8	2331.99	778.337	2331.99	778.336	0.0013	126	146	3	86.65	86.65	3.22245e-08	25.4343	2	Mascot	K	E	D:\Users\massUser\Documents\JobRequest\ResultFiles\20180121\20180121180044128294^10.242.16.57^niinae@com\ManualInputFile\180120TN_10_PEEK_PK-450_1.raw
228	SMAP_HUMAN	Small acidic protein OS=Homo sapiens GN=SMAP PE=1 SV=1	20377.2	242.69	1.08725e-20	3	SASPDDDLGSSNWEAADLGNEER	Phospho (ST)	79.9663@S:11	2513.98	839.002	2513.98	839.001	0.0028	15	37	3	86.63	86.63	2.49861e-08	29.7925	0	Mascot	R	K	D:\Users\massUser\Documents\JobRequest\ResultFiles\20180121\20180121180044128294^10.242.16.57^niinae@com\ManualInputFile\180120TN_07_SUS316L_1.raw
443	THUM1_HUMAN	THUMP domain-containing protein 1 OS=Homo sapiens GN=THUMPD1 PE=1 SV=2	39689.9	170.56	1.77554e-13	2	DQQPSGSEGEDDDAEAALKK	2 Phospho (ST)	79.9663@S:5,79.9663@S:7	2248.84	750.621	2248.84	750.621	0.0008	82	101	3	86.6	86.6	1.42205e-08	25.0804	1	Mascot	K	E	D:\Users\massUser\Documents\JobRequest\ResultFiles\20180121\20180121180044128294^10.242.16.57^niinae@com\ManualInputFile\180120TN_10_PEEK_PK-450_1.raw
854	SRC8_HUMAN	Src substrate cortactin OS=Homo sapiens GN=CTTN PE=1 SV=2	61719.6	85.8993	5.19278e-05	2	LPSSPVYEDAASFK	Phospho (ST)	79.9663@S:4	1589.7	795.859	1589.7	795.858	0.001	415	428	2	86.58	11.82	3.2858e-08	28.6369	0	Mascot	R	A	D:\Users\massUser\Documents\JobRequest\ResultFiles\20180121\20180121180044128294^10.242.16.57^niinae@com\ManualInputFile\180120TN_10_PEEK_PK-450_1.raw
1269	SSRP1_HUMAN	FACT complex subunit SSRP1 OS=Homo sapiens GN=SSRP1 PE=1 SV=1	81366.6	26.1693	48.7978	1	EGMNPSYDEYADSDEDQHDAYLER	Oxidation (M);Phospho (ST)	15.9949@M:3,79.9663@S:13	2944.07	982.363	2944.07	982.362	0.0029	432	455	3	86.38	39.41	2.18637e-08	26.7073	0	Mascot	K	M	D:\Users\massUser\Documents\JobRequest\ResultFiles\20180121\20180121180044128294^10.242.16.57^niinae@com\ManualInputFile\180120TN_07_SUS316L_1.raw
1577	PKHA5_HUMAN	Pleckstrin homology domain-containing family A member 5 OS=Homo sapiens GN=PLEKHA5 PE=1 SV=1	128012	26.1293	49.2493	1	SPTPESSTIASYVTLR	Phospho (ST)	79.9663@T:3	1787.84	894.925	1787.83	894.924	0.0019	855	870	2	86.34	86.34	3.08924e-08	31.1129	0	Mascot	K	K	D:\Users\massUser\Documents\JobRequest\ResultFiles\20180121\20180121180044128294^10.242.16.57^niinae@com\ManualInputFile\180120TN_02_Ctrl.raw
536	TEBP_HUMAN	Prostaglandin E synthase 3 OS=Homo sapiens GN=PTGES3 PE=1 SV=1	18970.5	112.54	1.12546e-07	1	DWEDDSDEDMSNFDR	Oxidation (M);Phospho (ST)	79.9663@S:6,15.9949@M:10	1970.62	986.316	1970.62	986.315	0.0016	108	122	2	86.32	51.83	2.91682e-09	27.7035	0	Mascot	K	F	D:\Users\massUser\Documents\JobRequest\ResultFiles\20180121\20180121180044128294^10.242.16.57^niinae@com\ManualInputFile\180120TN_07_SUS316L_1.raw
851	HECW1_HUMAN	E3 ubiquitin-protein ligase HECW1 OS=Homo sapiens GN=HECW1 PE=1 SV=3	180811	86.27	4.76793e-05	1	STSDTDLVTSDSR	Phospho (ST)	79.9663@S:3	1462.58	732.298	1462.58	732.298	-0.0002	66	78	2	86.27	18.6	1.92379e-08	24.206	0	Mascot	R	S	D:\Users\massUser\Documents\JobRequest\ResultFiles\20180121\20180121180044128294^10.242.16.57^niinae@com\ManualInputFile\180120TN_10_PEEK_PK-450_1.raw
852	DDX24_HUMAN	ATP-dependent RNA helicase DDX24 OS=Homo sapiens GN=DDX24 PE=1 SV=1	96898.7	86.26	4.77892e-05	1	AQAVSEEEEEEEGK	Phospho (ST)	79.9663@S:5	1642.62	822.319	1642.62	822.32	-0.0005	78	91	2	86.26	86.26	1.86908e-08	22.8341	0	Mascot	K	S	D:\Users\massUser\Documents\JobRequest\ResultFiles\20180121\20180121180044128294^10.242.16.57^niinae@com\ManualInputFile\180120TN_10_PEEK_PK-450_1.raw
853	SEC62_HUMAN	Translocation protein SEC62 OS=Homo sapiens GN=SEC62 PE=1 SV=1	46175.3	86.21	4.83426e-05	1	EELEQQTDGDCEEDEEEENDGETPK	Carbamidomethyl (C);Phospho (ST)	79.9663@T:7,57.0215@C:11	3033.07	1012.03	3033.07	1012.03	0.0013	369	393	3	86.21	75.38	1.73515e-08	24.5848	0	Mascot	K	S	D:\Users\massUser\Documents\JobRequest\ResultFiles\20180121\20180121180044128294^10.242.16.57^niinae@com\ManualInputFile\180120TN_10_PEEK_PK-450_1.raw
513	TB182_HUMAN	182 kDa tankyrase-1-binding protein OS=Homo sapiens GN=TNKS1BP1 PE=1 SV=4	182711	118.62	2.77543e-08	4	RDSLGAYASQDANEQGQDLGK	Phospho (ST)	79.9663@S:3	2301.99	768.336	2301.99	768.336	0.0007	891	911	3	86.2	7.07	4.44984e-08	25.6975	1	Mascot	K	R	D:\Users\massUser\Documents\JobRequest\ResultFiles\20180121\20180121180044128294^10.242.16.57^niinae@com\ManualInputFile\180120TN_07_SUS316L_1.raw
524	FNBP4_HUMAN	Formin-binding protein 4 OS=Homo sapiens GN=FNBP4 PE=1 SV=3	110654	114.629	6.95665e-08	3	ATGGLCLLGAYADSDDDDNDVSEK	Carbamidomethyl (C);Phospho (ST)	57.0215@C:6,79.9663@S:14	2580.02	861.015	2580.02	861.014	0.0024	103	126	3	86.07	28.11	3.31211e-08	31.5098	0	Mascot	K	L	D:\Users\massUser\Documents\JobRequest\ResultFiles\20180121\20180121180044128294^10.242.16.57^niinae@com\ManualInputFile\180120TN_04_Ti2_1.raw
713	MOCOS_HUMAN	Molybdenum cofactor sulfurase OS=Homo sapiens GN=MOCOS PE=1 SV=2	99084.3	86.02	5.05045e-05	1	SLSPQEDALTGSR	Phospho (ST)	79.9663@S:3	1439.63	720.823	1439.63	720.822	0.0017	528	540	2	86.02	13.28	2.81289e-08	26.402	0	Mascot	R	V	D:\Users\massUser\Documents\JobRequest\ResultFiles\20180121\20180121180044128294^10.242.16.57^niinae@com\ManualInputFile\180120TN_04_Ti2_1.raw
1042	P4K2A_HUMAN	Phosphatidylinositol 4-kinase type 2-alpha OS=Homo sapiens GN=PI4K2A PE=1 SV=1	54387.8	67.1493	0.00389404	2	SSSESYTQSFQSR	Phospho (ST)	79.9663@S:3	1572.61	787.312	1572.61	787.312	-0.0002	460	472	2	85.94	1.58	1.88465e-08	25.4052	0	Mascot	R	K	D:\Users\massUser\Documents\JobRequest\ResultFiles\20180121\20180121180044128294^10.242.16.57^niinae@com\ManualInputFile\180120TN_10_PEEK_PK-450_1.raw
1278	MATR3_HUMAN	Matrin-3 OS=Homo sapiens GN=MATR3 PE=1 SV=2	95078	25.7193	54.1253	3	DTSENADGQSDENKDDYTIPDEYR	Phospho (ST)	79.9663@S:10	2856.09	953.038	2856.09	953.037	0.004	757	780	3	85.93	85.93	2.5527e-08	27.2572	1	Mascot	K	I	D:\Users\massUser\Documents\JobRequest\ResultFiles\20180121\20180121180044128294^10.242.16.57^niinae@com\ManualInputFile\180120TN_07_SUS316L_1.raw
1280	RPRD2_HUMAN	Regulation of nuclear pre-mRNA domain-containing protein 2 OS=Homo sapiens GN=RPRD2 PE=1 SV=1	156380	25.6993	54.3751	1	SFNYSPNSSTSEVSSTSASK	Phospho (ST)	79.9663@S:5	2145.87	1073.94	2145.87	1073.94	-0.0018	589	608	2	85.91	7.69	3.12867e-08	25.8436	0	Mascot	K	A	D:\Users\massUser\Documents\JobRequest\ResultFiles\20180121\20180121180044128294^10.242.16.57^niinae@com\ManualInputFile\180120TN_07_SUS316L_1.raw
703	MYCB2_HUMAN	E3 ubiquitin-protein ligase MYCBP2 OS=Homo sapiens GN=MYCBP2 PE=1 SV=3	517856	85.84	5.26417e-05	2	VNSGDTEVGSSLLR	Phospho (ST)	79.9663@S:3	1512.68	757.35	1512.68	757.348	0.0025	3465	3478	2	85.84	40.14	2.95798e-08	27.8626	0	Mascot	R	H	D:\Users\massUser\Documents\JobRequest\ResultFiles\20180121\20180121180044128294^10.242.16.57^niinae@com\ManualInputFile\180120TN_07_SUS316L_1.raw
754	G3BP1_HUMAN	Ras GTPase-activating protein-binding protein 1 OS=Homo sapiens GN=G3BP1 PE=1 SV=1	52189.1	98.3993	2.92012e-06	2	YQDEVFGGFVTEPQEESEEEVEEPEER	Phospho (ST)	79.9663@S:17	3295.33	1099.45	3295.32	1099.45	0.0019	133	159	3	85.77	39.99	4.97918e-08	31.7928	0	Mascot	R	Q	D:\Users\massUser\Documents\JobRequest\ResultFiles\20180121\20180121180044128294^10.242.16.57^niinae@com\ManualInputFile\180120TN_10_PEEK_PK-450_1.raw
706	ASUN_HUMAN	Protein asunder homolog OS=Homo sapiens GN=ASUN PE=1 SV=2	81143.7	85.73	5.39921e-05	1	GKEELAEAEIIKDSPDSPEPPNK	Phospho (ST)	79.9663@S:17	2572.2	644.057	2572.19	644.056	0.0028	610	632	4	85.73	18.27	4.357e-08	26.3051	2	Mascot	R	K	D:\Users\massUser\Documents\JobRequest\ResultFiles\20180121\20180121180044128294^10.242.16.57^niinae@com\ManualInputFile\180120TN_07_SUS316L_1.raw
858	SRPRA_HUMAN	Signal recognition particle receptor subunit alpha OS=Homo sapiens GN=SRPRA PE=1 SV=2	70223.4	85.71	5.42413e-05	1	GTGSGGQLQDLDCSSSDDEGAAQNSTKPSATK	Carbamidomethyl (C);3 Phospho (ST)	57.0215@C:13,79.9663@S:14,79.9663@S:15,79.9663@S:16	3408.27	1137.1	3408.27	1137.1	0.001	283	314	3	85.71	5.53	2.90017e-08	26.142	1	Mascot	R	G	D:\Users\massUser\Documents\JobRequest\ResultFiles\20180121\20180121180044128294^10.242.16.57^niinae@com\ManualInputFile\180120TN_10_PEEK_PK-450_1.raw
859	NOTC2_HUMAN	Neurogenic locus notch homolog protein 2 OS=Homo sapiens GN=NOTCH2 PE=1 SV=3	279082	85.68	5.46173e-05	1	AEDEALLSEEDDPIDR	Phospho (ST)	79.9663@S:8	1895.77	948.89	1895.77	948.891	-0.0008	1771	1786	2	85.68	85.68	2.50116e-08	28.7547	0	Mascot	K	R	D:\Users\massUser\Documents\JobRequest\ResultFiles\20180121\20180121180044128294^10.242.16.57^niinae@com\ManualInputFile\180120TN_10_PEEK_PK-450_1.raw
1410	MATR3_HUMAN	Matrin-3 OS=Homo sapiens GN=MATR3 PE=1 SV=2	95078	40.1586	1.94747	4	RDSFDDRGPSLNPVLDYDHGSR	Phospho (ST)	79.9663@S:10	2597.13	650.29	2597.13	650.29	0.0027	186	207	4	85.66	85.66	4.7266e-08	27.6716	2	Mascot	R	S	D:\Users\massUser\Documents\JobRequest\ResultFiles\20180121\20180121180044128294^10.242.16.57^niinae@com\ManualInputFile\180120TN_02_Ctrl.raw
660	PARN_HUMAN	Poly(A)-specific ribonuclease PARN OS=Homo sapiens GN=PARN PE=1 SV=1	73918	118.72	2.71225e-08	2	NNSFTAPSTVGK	Phospho (ST)	79.9663@S:3	1301.57	651.79	1301.57	651.79	-0.0003	555	566	2	85.63	37.72	2.61218e-08	24.688	0	Mascot	R	R	D:\Users\massUser\Documents\JobRequest\ResultFiles\20180121\20180121180044128294^10.242.16.57^niinae@com\ManualInputFile\180120TN_10_PEEK_PK-450_1.raw
1311	S12A4_HUMAN	Solute carrier family 12 member 4 OS=Homo sapiens GN=SLC12A4 PE=1 SV=2	121712	25.3993	58.264	1	LESLYSDEEDESAVGADK	Phospho (ST)	79.9663@S:6	2035.81	1018.91	2035.81	1018.91	-0.0038	962	979	2	85.61	30.68	2.78911e-08	28.2063	0	Mascot	R	I	D:\Users\massUser\Documents\JobRequest\ResultFiles\20180121\20180121180044128294^10.242.16.57^niinae@com\ManualInputFile\180120TN_04_Ti2_1.raw
644	MFAP1_HUMAN	Microfibrillar-associated protein 1 OS=Homo sapiens GN=MFAP1 PE=1 SV=2	51926.6	121.54	1.41687e-08	3	MEREDSSEEEEEEIDDEEIER	Oxidation (M);2 Phospho (ST)	15.9949@M:1,79.9663@S:6,79.9663@S:7	2801.97	934.996	2801.96	934.995	0.0027	127	147	3	85.6	85.6	1.51483e-08	26.9381	1	Mascot	R	R	D:\Users\massUser\Documents\JobRequest\ResultFiles\20180121\20180121180044128294^10.242.16.57^niinae@com\ManualInputFile\180120TN_10_PEEK_PK-450_1.raw
709	NED4L_HUMAN	E3 ubiquitin-protein ligase NEDD4-like OS=Homo sapiens GN=NEDD4L PE=1 SV=2	112204	85.59	5.57609e-05	1	SLSSPTVTLSAPLEGAK	Phospho (ST)	79.9663@S:4	1736.86	869.437	1736.86	869.437	-0.001	446	462	2	85.59	85.59	3.27128e-08	29.6966	0	Mascot	R	D	D:\Users\massUser\Documents\JobRequest\ResultFiles\20180121\20180121180044128294^10.242.16.57^niinae@com\ManualInputFile\180120TN_07_SUS316L_1.raw
718	CDA7L_HUMAN	Cell division cycle-associated 7-like protein OS=Homo sapiens GN=CDCA7L PE=1 SV=2	53085.9	85.58	5.58895e-05	1	ASLVSEEEEDEEEDK	Phospho (ST)	79.9663@S:5	1816.68	909.346	1816.68	909.346	0.001	113	127	2	85.58	20.74	2.04754e-08	27.1265	0	Mascot	K	A	D:\Users\massUser\Documents\JobRequest\ResultFiles\20180121\20180121180044128294^10.242.16.57^niinae@com\ManualInputFile\180120TN_04_Ti2_1.raw
721	RD23A_HUMAN	UV excision repair protein RAD23 homolog A OS=Homo sapiens GN=RAD23A PE=1 SV=1	39641.7	85.49	5.70598e-05	1	EDKSPSEESAPTTSPESVSGSVPSSGSSGR	Phospho (ST)	79.9663@T:13	3001.27	1001.43	3001.27	1001.43	0.0026	120	149	3	85.49	85.49	4.47743e-08	24.5116	1	Mascot	R	E	D:\Users\massUser\Documents\JobRequest\ResultFiles\20180121\20180121180044128294^10.242.16.57^niinae@com\ManualInputFile\180120TN_04_Ti2_1.raw
311	PRC2A_HUMAN	Protein PRRC2A OS=Homo sapiens GN=PRRC2A PE=1 SV=3	229180	185.23	6.05801e-15	3	SDSGGSSSEPFDR	Phospho (ST)	79.9663@S:3	1406.5	704.257	1406.5	704.257	0.0006	759	771	2	85.47	19.51	1.05003e-08	24.2241	0	Mascot	R	H	D:\Users\massUser\Documents\JobRequest\ResultFiles\20180121\20180121180044128294^10.242.16.57^niinae@com\ManualInputFile\180120TN_04_Ti2_1.raw
861	SPB1_HUMAN	pre-rRNA processing protein FTSJ3 OS=Homo sapiens GN=FTSJ3 PE=1 SV=2	96898.3	92.52	1.13065e-05	1	ALDISLSSGEEDEGDEEDSTAGTTK	2 Phospho (ST)	79.9663@S:7,79.9663@S:8	2715.02	906.015	2715.02	906.014	0.0031	329	353	3	85.44	85.44	2.74329e-08	29.7007	0	Mascot	K	Q	D:\Users\massUser\Documents\JobRequest\ResultFiles\20180121\20180121180044128294^10.242.16.57^niinae@com\ManualInputFile\180120TN_02_Ctrl.raw
471	LA_HUMAN	Lupus La protein OS=Homo sapiens GN=SSB PE=1 SV=2	46979.2	158.43	2.89955e-12	2	TKFASDDEHDEHDENGATGPVK	Phospho (ST)	79.9663@S:5	2478	827.007	2478	827.006	0.0021	362	383	3	85.42	6.35	4.14828e-08	21.4273	1	Mascot	K	R	D:\Users\massUser\Documents\JobRequest\ResultFiles\20180121\20180121180044128294^10.242.16.57^niinae@com\ManualInputFile\180120TN_10_PEEK_PK-450_1.raw
917	LUZP1_HUMAN	Leucine zipper protein 1 OS=Homo sapiens GN=LUZP1 PE=1 SV=2	120772	85.39	5.83888e-05	1	EKPDSDDDLDIASLVTAK	Phospho (ST)	79.9663@S:5	2010.91	1006.46	2010.9	1006.46	0.0017	655	672	2	85.39	73.28	3.90242e-08	31.0905	1	Mascot	R	L	D:\Users\massUser\Documents\JobRequest\ResultFiles\20180121\20180121180044128294^10.242.16.57^niinae@com\ManualInputFile\180120TN_02_Ctrl.raw
828	PP6R3_HUMAN	Serine/threonine-protein phosphatase 6 regulatory subunit 3 OS=Homo sapiens GN=PPP6R3 PE=1 SV=2	98577	97.26	3.79603e-06	1	IQQFDDGGSDEEDIWEEK	Phospho (ST)	79.9663@S:9	2218.86	1110.44	2218.86	1110.44	0.0009	609	626	2	85.22	85.22	2.58523e-08	30.3027	0	Mascot	R	H	D:\Users\massUser\Documents\JobRequest\ResultFiles\20180121\20180121180044128294^10.242.16.57^niinae@com\ManualInputFile\180120TN_02_Ctrl.raw
384	SMAP_HUMAN	Small acidic protein OS=Homo sapiens GN=SMAP PE=1 SV=1	20377.2	154.41	7.31695e-12	2	RSASPDDDLGSSNWEAADLGNEERK	Phospho (ST)	79.9663@S:4	2798.18	933.734	2798.18	933.733	0.0022	14	38	3	85.22	5.55	5.15542e-08	27.3704	2	Mascot	K	Q	D:\Users\massUser\Documents\JobRequest\ResultFiles\20180121\20180121180044128294^10.242.16.57^niinae@com\ManualInputFile\180120TN_04_Ti2_1.raw
72	AHNK_HUMAN	Neuroblast differentiation-associated protein AHNAK OS=Homo sapiens GN=AHNAK PE=1 SV=2	629213	574.89	6.55134e-54	10	ASLGSLEGEAEAEASSPK	Phospho (ST)	79.9663@S:5	1811.78	906.896	1811.78	906.899	-0.0046	5748	5765	2	85.2	85.2	3.86554e-08	30.6838	0	Mascot	K	G	D:\Users\massUser\Documents\JobRequest\ResultFiles\20180121\20180121180044128294^10.242.16.57^niinae@com\ManualInputFile\180120TN_02_Ctrl.raw
926	CND3_HUMAN	Condensin complex subunit 3 OS=Homo sapiens GN=NCAPG PE=1 SV=1	115345	85.06	6.29985e-05	1	TLHCEGTEINSDDEQESK	Carbamidomethyl (C);Phospho (ST)	57.0215@C:4,79.9663@S:11	2170.84	724.62	2170.84	724.619	0.0008	664	681	3	85.06	22.31	3.16567e-08	22.5381	0	Mascot	K	E	D:\Users\massUser\Documents\JobRequest\ResultFiles\20180121\20180121180044128294^10.242.16.57^niinae@com\ManualInputFile\180120TN_02_Ctrl.raw
927	XPC_HUMAN	DNA repair protein complementing XP-C cells OS=Homo sapiens GN=XPC PE=1 SV=4	106743	85.02	6.35814e-05	1	SEAAAPHTDAGGGLSSDEEEGTSSQAEAAR	2 Phospho (ST)	79.9663@S:15,79.9663@S:16	3047.17	1016.73	3047.17	1016.73	0.0007	869	898	3	85.02	13.5	3.52548e-08	24.6941	0	Mascot	K	I	D:\Users\massUser\Documents\JobRequest\ResultFiles\20180121\20180121180044128294^10.242.16.57^niinae@com\ManualInputFile\180120TN_02_Ctrl.raw
766	SSFA2_HUMAN	Sperm-specific antigen 2 OS=Homo sapiens GN=SSFA2 PE=1 SV=3	139554	106.65	4.36848e-07	2	SQSLPTTLLSPVR	Phospho (ST)	79.9663@S:3	1477.76	739.885	1477.75	739.884	0.001	737	749	2	84.99	15.57	2.64659e-08	30.6063	0	Mascot	R	V	D:\Users\massUser\Documents\JobRequest\ResultFiles\20180121\20180121180044128294^10.242.16.57^niinae@com\ManualInputFile\180120TN_02_Ctrl.raw
730	PLEC_HUMAN	Plectin OS=Homo sapiens GN=PLEC PE=1 SV=3	533462	102.009	1.27175e-06	3	SSSVGSSSSYPISPAVSR	Phospho (ST)	79.9663@S:3	1833.82	917.915	1833.81	917.915	0.0014	4384	4401	2	84.97	84.97	4.68077e-08	26.4534	0	Mascot	R	T	D:\Users\massUser\Documents\JobRequest\ResultFiles\20180121\20180121180044128294^10.242.16.57^niinae@com\ManualInputFile\180120TN_10_PEEK_PK-450_1.raw
1501	SHCBP_HUMAN	SHC SH2 domain-binding protein 1 OS=Homo sapiens GN=SHCBP1 PE=1 SV=3	76725.6	24.7493	67.6706	1	GLFQDEDSCSDCSYR	2 Carbamidomethyl (C);Phospho (ST)	79.9663@S:8,57.0215@C:9,57.0215@C:12	1917.66	959.836	1917.65	959.835	0.0019	35	49	2	84.96	26.06	1.22874e-08	28.2414	0	Mascot	K	D	D:\Users\massUser\Documents\JobRequest\ResultFiles\20180121\20180121180044128294^10.242.16.57^niinae@com\ManualInputFile\180120TN_10_PEEK_PK-450_1.raw
713	TEBP_HUMAN	Prostaglandin E synthase 3 OS=Homo sapiens GN=PTGES3 PE=1 SV=1	18970.5	112.59	1.11258e-07	1	DWEDDSDEDMSNFDR	Oxidation (M);Phospho (ST)	79.9663@S:6,15.9949@M:10	1970.61	986.313	1970.62	986.315	-0.0029	108	122	2	84.93	46.32	3.21366e-09	27.792	0	Mascot	K	F	D:\Users\massUser\Documents\JobRequest\ResultFiles\20180121\20180121180044128294^10.242.16.57^niinae@com\ManualInputFile\180120TN_02_Ctrl.raw
56	HS90B_HUMAN	Heat shock protein HSP 90-beta OS=Homo sapiens GN=HSP90AB1 PE=1 SV=4	83554.2	543.32	9.40437e-51	7	DDEEKPKIEDVGSDEEDDSGK	Phospho (ST)	79.9663@S:13	2414.95	805.991	2414.95	805.99	0.0021	243	263	3	84.75	57.76	3.66787e-08	23.995	2	Mascot	K	D	D:\Users\massUser\Documents\JobRequest\ResultFiles\20180121\20180121180044128294^10.242.16.57^niinae@com\ManualInputFile\180120TN_04_Ti2_1.raw
253	DIDO1_HUMAN	Death-inducer obliterator 1 OS=Homo sapiens GN=DIDO1 PE=1 SV=5	245434	257.44	3.64192e-22	4	QEAIPDLEDSPPVSDSEEQQESAR	2 Phospho (ST)	79.9663@S:10,79.9663@S:14	2815.11	939.378	2815.11	939.378	-0.0003	796	819	3	84.75	24.78	4.90724e-08	29.369	0	Mascot	R	A	D:\Users\massUser\Documents\JobRequest\ResultFiles\20180121\20180121180044128294^10.242.16.57^niinae@com\ManualInputFile\180120TN_10_PEEK_PK-450_1.raw
932	SRPRA_HUMAN	Signal recognition particle receptor subunit alpha OS=Homo sapiens GN=SRPRA PE=1 SV=2	70223.4	84.69	6.86009e-05	1	GTGSGGQLQDLDCSSSDDEGAAQNSTKPSATK	Carbamidomethyl (C);3 Phospho (ST)	57.0215@C:13,79.9663@S:14,79.9663@S:15,79.9663@S:16	3408.28	1137.1	3408.27	1137.1	0.0019	283	314	3	84.69	6.55	3.65097e-08	26.1895	1	Mascot	R	G	D:\Users\massUser\Documents\JobRequest\ResultFiles\20180121\20180121180044128294^10.242.16.57^niinae@com\ManualInputFile\180120TN_02_Ctrl.raw
727	RRP12_HUMAN	RRP12-like protein OS=Homo sapiens GN=RRP12 PE=1 SV=2	145037	84.68	6.87591e-05	1	GDSIEEILADSEDEEDNEEEER	Phospho (ST)	79.9663@S:11	2630.98	1316.5	2630.99	1316.5	-0.002	1070	1091	2	84.68	39.65	3.4211e-08	31.1019	0	Mascot	K	S	D:\Users\massUser\Documents\JobRequest\ResultFiles\20180121\20180121180044128294^10.242.16.57^niinae@com\ManualInputFile\180120TN_04_Ti2_1.raw
657	PELP1_HUMAN	Proline-, glutamic acid- and leucine-rich protein 1 OS=Homo sapiens GN=PELP1 PE=1 SV=2	120879	95.03	6.34351e-06	1	GSPDGSLQTGKPSAPK	Phospho (ST)	79.9663@S:2	1605.74	803.877	1605.74	803.877	-0.0003	480	495	2	84.64	40.79	4.48343e-08	21.9165	1	Mascot	R	K	D:\Users\massUser\Documents\JobRequest\ResultFiles\20180121\20180121180044128294^10.242.16.57^niinae@com\ManualInputFile\180120TN_04_Ti2_1.raw
301	RREB1_HUMAN	Ras-responsive element-binding protein 1 OS=Homo sapiens GN=RREB1 PE=1 SV=3	184157	185.71	5.42413e-15	3	ANSGGVDLDSSGEFASIEK	Phospho (ST)	79.9663@S:3	1961.83	981.921	1961.83	981.92	0.0025	1165	1183	2	84.57	60.65	4.15477e-08	29.4939	0	Mascot	R	M	D:\Users\massUser\Documents\JobRequest\ResultFiles\20180121\20180121180044128294^10.242.16.57^niinae@com\ManualInputFile\180120TN_07_SUS316L_1.raw
934	PRPF3_HUMAN	U4/U6 small nuclear ribonucleoprotein Prp3 OS=Homo sapiens GN=PRPF3 PE=1 SV=2	77652	84.56	7.06854e-05	1	WDEQTSNTKGDDDEESDEEAVKK	Phospho (ST)	79.9663@S:16	2734.08	912.367	2734.08	912.366	0.0014	604	626	3	84.56	50.76	4.91673e-08	22.7554	2	Mascot	K	T	D:\Users\massUser\Documents\JobRequest\ResultFiles\20180121\20180121180044128294^10.242.16.57^niinae@com\ManualInputFile\180120TN_02_Ctrl.raw
86	TP53B_HUMAN	Tumor suppressor p53-binding protein 1 OS=Homo sapiens GN=TP53BP1 PE=1 SV=2	215495	427.73	3.40667e-39	8	TSEIEPKNSPEDLGLSLTGDSCK	Carbamidomethyl (C);Phospho (ST)	79.9663@S:9,57.0215@C:22	2556.13	853.05	2556.13	853.051	-0.0011	492	514	3	84.51	5.07	6.44275e-08	28.5629	1	Mascot	K	L	D:\Users\massUser\Documents\JobRequest\ResultFiles\20180121\20180121180044128294^10.242.16.57^niinae@com\ManualInputFile\180120TN_07_SUS316L_1.raw
1511	ROA2_HUMAN	Heterogeneous nuclear ribonucleoproteins A2/B1 OS=Homo sapiens GN=HNRNPA2B1 PE=1 SV=2	37463.8	24.2493	75.9277	1	GFGDGYNGYGGGPGGGNFGGSPGYGGGR	Phospho (ST)	79.9663@S:21	2574	859.008	2574	859.007	0.0032	239	266	3	84.46	59.62	4.33297e-08	28.9723	0	Mascot	R	G	D:\Users\massUser\Documents\JobRequest\ResultFiles\20180121\20180121180044128294^10.242.16.57^niinae@com\ManualInputFile\180120TN_10_PEEK_PK-450_1.raw
352	LA_HUMAN	Lupus La protein OS=Homo sapiens GN=SSB PE=1 SV=2	46979.2	171.11	1.56434e-13	2	TKFASDDEHDEHDENGATGPVK	Phospho (ST)	79.9663@S:5	2478	620.508	2478	620.507	0.0053	362	383	4	84.45	5.75	5.32999e-08	21.5941	1	Mascot	K	R	D:\Users\massUser\Documents\JobRequest\ResultFiles\20180121\20180121180044128294^10.242.16.57^niinae@com\ManualInputFile\180120TN_04_Ti2_1.raw
713	THUM1_HUMAN	THUMP domain-containing protein 1 OS=Homo sapiens GN=THUMPD1 PE=1 SV=2	39689.9	84.43	7.28333e-05	1	DQQPSGSEGEDDDAEAALKK	2 Phospho (ST)	79.9663@S:5,79.9663@S:7	2248.84	750.621	2248.84	750.621	0.001	82	101	3	84.43	84.43	2.39785e-08	25.064	1	Mascot	K	E	D:\Users\massUser\Documents\JobRequest\ResultFiles\20180121\20180121180044128294^10.242.16.57^niinae@com\ManualInputFile\180120TN_07_SUS316L_1.raw
709	WAC2A_HUMAN	WASH complex subunit 2A OS=Homo sapiens GN=WASHC2A PE=1 SV=3	147266	86.38	4.64868e-05	1	TPSDDEEDNLFAPPK	Phospho (ST)	79.9663@S:3	1753.71	877.861	1753.71	877.861	-0.0003	331	345	2	84.37	16.57	3.01616e-08	29.6012	0	Mascot	R	L	D:\Users\massUser\Documents\JobRequest\ResultFiles\20180121\20180121180044128294^10.242.16.57^niinae@com\ManualInputFile\180120TN_04_Ti2_1.raw
308	HS90A_HUMAN	Heat shock protein HSP 90-alpha OS=Homo sapiens GN=HSP90AA1 PE=1 SV=5	85005.8	187.45	3.63354e-15	3	ESEDKPEIEDVGSDEEEEKK	Phospho (ST)	79.9663@S:13	2399.97	1200.99	2399.97	1200.99	0.0001	251	270	2	84.3	15.2	5.10861e-08	23.7483	2	Mascot	K	D	D:\Users\massUser\Documents\JobRequest\ResultFiles\20180121\20180121180044128294^10.242.16.57^niinae@com\ManualInputFile\180120TN_04_Ti2_1.raw
433	ZCH18_HUMAN	Zinc finger CCCH domain-containing protein 18 OS=Homo sapiens GN=ZC3H18 PE=1 SV=2	106544	183.62	8.77667e-15	3	SQDQDSEVNELSR	Phospho (ST)	79.9663@S:6	1585.63	793.821	1585.63	793.82	0.0009	78	90	2	84.28	43.19	3.06065e-08	24.8015	0	Mascot	K	G	D:\Users\massUser\Documents\JobRequest\ResultFiles\20180121\20180121180044128294^10.242.16.57^niinae@com\ManualInputFile\180120TN_02_Ctrl.raw
118	TP53B_HUMAN	Tumor suppressor p53-binding protein 1 OS=Homo sapiens GN=TP53BP1 PE=1 SV=2	215495	478.62	2.77543e-44	7	TSEIEPKNSPEDLGLSLTGDSCK	Carbamidomethyl (C);Phospho (ST)	79.9663@S:9,57.0215@C:22	2556.13	853.051	2556.13	853.051	0.002	492	514	3	84.27	4.88	6.95846e-08	28.5702	1	Mascot	K	L	D:\Users\massUser\Documents\JobRequest\ResultFiles\20180121\20180121180044128294^10.242.16.57^niinae@com\ManualInputFile\180120TN_10_PEEK_PK-450_1.raw
169	TCOF_HUMAN	Treacle protein OS=Homo sapiens GN=TCOF1 PE=1 SV=3	152243	355.29	5.97489e-32	5	LDSSPSVSSTLAAK	Phospho (ST)	79.9663@S:4	1441.67	721.843	1441.67	721.842	0.0015	1225	1238	2	84.23	2.85	3.94563e-08	25.5852	0	Mascot	K	D	D:\Users\massUser\Documents\JobRequest\ResultFiles\20180121\20180121180044128294^10.242.16.57^niinae@com\ManualInputFile\180120TN_10_PEEK_PK-450_1.raw
20	SRRM2_HUMAN	Serine/arginine repetitive matrix protein 2 OS=Homo sapiens GN=SRRM2 PE=1 SV=2	300179	1028.36	2.94714e-99	24	SSGHSSSELSPDAVEK	Phospho (ST)	79.9663@S:10	1695.7	848.857	1695.7	848.857	0.0001	1378	1393	2	84.21	27.98	4.24833e-08	22.9993	0	Mascot	R	A	D:\Users\massUser\Documents\JobRequest\ResultFiles\20180121\20180121180044128294^10.242.16.57^niinae@com\ManualInputFile\180120TN_04_Ti2_1.raw
180	MAP4_HUMAN	Microtubule-associated protein 4 OS=Homo sapiens GN=MAP4 PE=1 SV=3	121443	307.97	3.22352e-27	4	DMESPTKLDVTLAK	Oxidation (M);Phospho (ST)	15.9949@M:2,79.9663@S:4	1642.76	822.385	1642.75	822.384	0.0027	277	290	2	84.14	18.53	5.60871e-08	26.7871	1	Mascot	K	D	D:\Users\massUser\Documents\JobRequest\ResultFiles\20180121\20180121180044128294^10.242.16.57^niinae@com\ManualInputFile\180120TN_07_SUS316L_1.raw
935	SF3A1_HUMAN	Splicing factor 3A subunit 1 OS=Homo sapiens GN=SF3A1 PE=1 SV=1	88887.5	84.12	7.82222e-05	1	FGESEEVEMEVESDEEDDKQEK	Phospho (ST)	79.9663@S:13	2696.02	899.681	2696.02	899.681	0.0003	317	338	3	84.12	41.13	3.7564e-08	27.6493	1	Mascot	K	A	D:\Users\massUser\Documents\JobRequest\ResultFiles\20180121\20180121180044128294^10.242.16.57^niinae@com\ManualInputFile\180120TN_02_Ctrl.raw
654	NOP56_HUMAN	Nucleolar protein 56 OS=Homo sapiens GN=NOP56 PE=1 SV=4	66407.9	95.95	5.13251e-06	1	EELMSSDLEETAGSTSIPK	Oxidation (M);Phospho (ST)	15.9949@M:4,79.9663@S:6	2118.9	1060.46	2118.89	1060.45	0.0043	515	533	2	84.12	10.16	5.03435e-08	28.0421	0	Mascot	K	R	D:\Users\massUser\Documents\JobRequest\ResultFiles\20180121\20180121180044128294^10.242.16.57^niinae@com\ManualInputFile\180120TN_04_Ti2_1.raw
941	TCAL4_HUMAN	Transcription elongation factor A protein-like 4 OS=Homo sapiens GN=TCEAL4 PE=1 SV=2	24745.9	84.09	7.87644e-05	1	EGKPEIEGKPESEGEPGSETR	Phospho (ST)	79.9663@S:12	2321.01	774.677	2321.01	774.676	0.0019	91	111	3	84.09	61.45	6.23907e-08	22.1009	2	Mascot	R	A	D:\Users\massUser\Documents\JobRequest\ResultFiles\20180121\20180121180044128294^10.242.16.57^niinae@com\ManualInputFile\180120TN_02_Ctrl.raw
346	NUCKS_HUMAN	Nuclear ubiquitous casein and cyclin-dependent kinase substrate 1 OS=Homo sapiens GN=NUCKS1 PE=1 SV=1	27280	171.198	1.53299e-13	5	KVVDYSQFQESDDADEDYGR	Phospho (ST)	79.9663@S:11	2444.97	815.996	2444.96	815.995	0.0024	9	28	3	84.05	36.84	4.86034e-08	26.6614	1	Mascot	R	D	D:\Users\massUser\Documents\JobRequest\ResultFiles\20180121\20180121180044128294^10.242.16.57^niinae@com\ManualInputFile\180120TN_07_SUS316L_1.raw
537	MK67I_HUMAN	MKI67 FHA domain-interacting nucleolar phosphoprotein OS=Homo sapiens GN=NIFK PE=1 SV=1	34372.1	112.01	1.27154e-07	2	SQVAELNDDDKDDEIVFK	Phospho (ST)	79.9663@S:1	2158.93	720.652	2158.93	720.651	0.0028	247	264	3	84.05	84.05	5.3326e-08	28.2661	1	Mascot	K	Q	D:\Users\massUser\Documents\JobRequest\ResultFiles\20180121\20180121180044128294^10.242.16.57^niinae@com\ManualInputFile\180120TN_07_SUS316L_1.raw
714	F134A_HUMAN	Protein FAM134A OS=Homo sapiens GN=FAM134A PE=1 SV=3	58136.3	84.03	7.98601e-05	1	QALDSEEEEEDVAAK	Phospho (ST)	79.9663@S:5	1741.69	871.854	1741.69	871.854	0.0005	381	395	2	84.03	84.03	3.63737e-08	25.0083	0	Mascot	R	E	D:\Users\massUser\Documents\JobRequest\ResultFiles\20180121\20180121180044128294^10.242.16.57^niinae@com\ManualInputFile\180120TN_07_SUS316L_1.raw
623	LMO7_HUMAN	LIM domain only protein 7 OS=Homo sapiens GN=LMO7 PE=1 SV=3	194002	126.899	4.12477e-09	4	MYSFDDVLEEGK	Oxidation (M);Phospho (ST)	15.9949@M:1,79.9663@S:3	1527.58	764.8	1527.58	764.799	0.0008	803	814	2	84.01	12.89	1.90652e-08	31.0532	0	Mascot	R	R	D:\Users\massUser\Documents\JobRequest\ResultFiles\20180121\20180121180044128294^10.242.16.57^niinae@com\ManualInputFile\180120TN_02_Ctrl.raw
1330	LRWD1_HUMAN	Leucine-rich repeat and WD repeat-containing protein 1 OS=Homo sapiens GN=LRWD1 PE=1 SV=2	72070.7	23.7593	84.9963	1	RPDDVPLSLSPSK	Phospho (ST)	79.9663@S:10	1489.72	745.868	1489.72	745.866	0.0029	234	246	2	83.97	23.02	4.28927e-08	26.5841	1	Mascot	K	R	D:\Users\massUser\Documents\JobRequest\ResultFiles\20180121\20180121180044128294^10.242.16.57^niinae@com\ManualInputFile\180120TN_04_Ti2_1.raw
441	THUM1_HUMAN	THUMP domain-containing protein 1 OS=Homo sapiens GN=THUMPD1 PE=1 SV=2	39689.9	170.56	1.77554e-13	2	DQQPSGSEGEDDDAEAALK	2 Phospho (ST)	79.9663@S:5,79.9663@S:7	2120.74	1061.38	2120.75	1061.38	-0.0024	82	100	2	83.96	83.96	1.96877e-08	26.7444	0	Mascot	K	K	D:\Users\massUser\Documents\JobRequest\ResultFiles\20180121\20180121180044128294^10.242.16.57^niinae@com\ManualInputFile\180120TN_10_PEEK_PK-450_1.raw
111	TR150_HUMAN	Thyroid hormone receptor-associated protein 3 OS=Homo sapiens GN=THRAP3 PE=1 SV=2	108658	448.949	2.57277e-41	10	KSPVGKSPPSTGSTYGSSQK	Phospho (ST)	79.9663@S:7	2058.96	687.328	2058.96	687.328	-0.0009	314	333	3	83.95	3.31	6.14143e-08	21.1201	2	Mascot	K	E	D:\Users\massUser\Documents\JobRequest\ResultFiles\20180121\20180121180044128294^10.242.16.57^niinae@com\ManualInputFile\180120TN_02_Ctrl.raw
481	DNJC2_HUMAN	DnaJ homolog subfamily C member 2 OS=Homo sapiens GN=DNAJC2 PE=1 SV=4	72464.8	161.82	1.3284e-12	2	NASASFQELEDK	2 Phospho (ST)	79.9663@S:3,79.9663@S:5	1497.54	749.779	1497.54	749.779	0.0018	45	56	2	83.91	83.91	1.54448e-08	28.0215	0	Mascot	R	K	D:\Users\massUser\Documents\JobRequest\ResultFiles\20180121\20180121180044128294^10.242.16.57^niinae@com\ManualInputFile\180120TN_02_Ctrl.raw
431	NOP58_HUMAN	Nucleolar protein 58 OS=Homo sapiens GN=NOP58 PE=1 SV=1	60053.7	172.12	1.23974e-13	3	HIKEEPLSEEEPCTSTAIASPEK	Carbamidomethyl (C);Phospho (ST)	79.9663@S:8,57.0215@C:13	2661.19	888.071	2661.19	888.07	0.0021	495	517	3	83.91	48.12	7.19405e-08	25.2475	1	Mascot	K	K	D:\Users\massUser\Documents\JobRequest\ResultFiles\20180121\20180121180044128294^10.242.16.57^niinae@com\ManualInputFile\180120TN_10_PEEK_PK-450_1.raw
314	HUWE1_HUMAN	E3 ubiquitin-protein ligase HUWE1 OS=Homo sapiens GN=HUWE1 PE=1 SV=3	485523	211.97	1.2833e-17	3	GSGTASDDEFENLR	Phospho (ST)	79.9663@S:6	1576.61	789.31	1576.6	789.309	0.002	1902	1915	2	83.89	23.87	2.307e-08	27.4477	0	Mascot	R	I	D:\Users\massUser\Documents\JobRequest\ResultFiles\20180121\20180121180044128294^10.242.16.57^niinae@com\ManualInputFile\180120TN_02_Ctrl.raw
552	EF1D_HUMAN	Elongation factor 1-delta OS=Homo sapiens GN=EEF1D PE=1 SV=5	31216.8	110.7	1.71921e-07	2	KPATPAEDDEDDDIDLFGSDNEEEDK	Phospho (ST)	79.9663@S:19	2988.16	997.059	2988.16	997.059	0.0011	144	169	3	83.87	68.39	4.88143e-08	29.3505	1	Mascot	K	E	D:\Users\massUser\Documents\JobRequest\ResultFiles\20180121\20180121180044128294^10.242.16.57^niinae@com\ManualInputFile\180120TN_04_Ti2_1.raw
870	SH24A_HUMAN	SH2 domain-containing protein 4A OS=Homo sapiens GN=SH2D4A PE=1 SV=1	52922.3	83.85	8.32396e-05	1	TLSSSAQEDIIR	Phospho (ST)	79.9663@S:3	1398.64	700.327	1398.64	700.327	0.0008	313	324	2	83.85	12.51	5.0894e-08	27.2358	0	Mascot	R	W	D:\Users\massUser\Documents\JobRequest\ResultFiles\20180121\20180121180044128294^10.242.16.57^niinae@com\ManualInputFile\180120TN_10_PEEK_PK-450_1.raw
665	CD2B2_HUMAN	CD2 antigen cytoplasmic tail-binding protein 2 OS=Homo sapiens GN=CD2BP2 PE=1 SV=1	37737.3	91.98	1.28035e-05	1	HSLDSDEEEDDDDGGSSK	Phospho (ST)	79.9663@S:5	2015.68	672.899	2015.68	672.899	0.0002	45	62	3	83.78	19.76	1.80081e-08	21.1498	0	Mascot	K	Y	D:\Users\massUser\Documents\JobRequest\ResultFiles\20180121\20180121180044128294^10.242.16.57^niinae@com\ManualInputFile\180120TN_07_SUS316L_1.raw
271	DIDO1_HUMAN	Death-inducer obliterator 1 OS=Homo sapiens GN=DIDO1 PE=1 SV=5	245434	194.32	7.47016e-16	3	SPPEGDTTLFLSR	Phospho (ST)	79.9663@S:1	1498.67	750.342	1498.67	750.342	-0.0001	1040	1052	2	83.78	76.1	4.43921e-08	30.0223	0	Mascot	R	L	D:\Users\massUser\Documents\JobRequest\ResultFiles\20180121\20180121180044128294^10.242.16.57^niinae@com\ManualInputFile\180120TN_04_Ti2_1.raw
576	FNBP4_HUMAN	Formin-binding protein 4 OS=Homo sapiens GN=FNBP4 PE=1 SV=3	110654	106.219	4.82392e-07	3	ATGGLCLLGAYADSDDDDNDVSEK	Carbamidomethyl (C);Phospho (ST)	57.0215@C:6,79.9663@S:14	2580.02	861.015	2580.02	861.014	0.0023	103	126	3	83.77	30.98	5.62477e-08	31.3731	0	Mascot	K	L	D:\Users\massUser\Documents\JobRequest\ResultFiles\20180121\20180121180044128294^10.242.16.57^niinae@com\ManualInputFile\180120TN_07_SUS316L_1.raw
615	DHX16_HUMAN	Putative pre-mRNA-splicing factor ATP-dependent RNA helicase DHX16 OS=Homo sapiens GN=DHX16 PE=1 SV=2	119874	125.79	5.32513e-09	2	LLEDSEESSEETVSR	2 Phospho (ST)	79.9663@S:5,79.9663@S:8	1868.7	935.356	1868.7	935.356	0.0014	99	113	2	83.76	16.08	3.09234e-08	26.1889	0	Mascot	R	A	D:\Users\massUser\Documents\JobRequest\ResultFiles\20180121\20180121180044128294^10.242.16.57^niinae@com\ManualInputFile\180120TN_10_PEEK_PK-450_1.raw
275	DNLI1_HUMAN	DNA ligase 1 OS=Homo sapiens GN=LIG1 PE=1 SV=1	102301	223.699	8.61787e-19	4	AETPTESVSEPEVATK	Phospho (ST)	79.9663@T:3	1753.76	877.889	1753.77	877.89	-0.0017	193	208	2	83.73	26.53	5.52854e-08	24.7768	0	Mascot	K	Q	D:\Users\massUser\Documents\JobRequest\ResultFiles\20180121\20180121180044128294^10.242.16.57^niinae@com\ManualInputFile\180120TN_02_Ctrl.raw
718	STRP1_HUMAN	Striatin-interacting protein 1 OS=Homo sapiens GN=STRIP1 PE=1 SV=1	96256	83.73	8.55716e-05	1	AASPPASASDLIEQQQK	Phospho (ST)	79.9663@S:3	1819.84	910.927	1819.84	910.925	0.0032	333	349	2	83.73	38.38	7.98567e-08	27.2329	0	Mascot	R	R	D:\Users\massUser\Documents\JobRequest\ResultFiles\20180121\20180121180044128294^10.242.16.57^niinae@com\ManualInputFile\180120TN_07_SUS316L_1.raw
871	NUP50_HUMAN	Nuclear pore complex protein Nup50 OS=Homo sapiens GN=NUP50 PE=1 SV=2	50512.3	83.7	8.61648e-05	1	VAAETQSPSLFGSTK	Phospho (ST)	79.9663@S:7	1601.74	801.876	1601.73	801.874	0.0028	215	229	2	83.7	16.47	4.64972e-08	27.0655	0	Mascot	K	L	D:\Users\massUser\Documents\JobRequest\ResultFiles\20180121\20180121180044128294^10.242.16.57^niinae@com\ManualInputFile\180120TN_10_PEEK_PK-450_1.raw
152	SRRM1_HUMAN	Serine/arginine repetitive matrix protein 1 OS=Homo sapiens GN=SRRM1 PE=1 SV=2	102331	419.27	2.38963e-38	10	KVELSESEEDK	Phospho (ST)	79.9663@S:5	1371.58	686.798	1371.58	686.798	0.0006	459	469	2	83.65	16.01	3.23639e-08	21.2528	1	Mascot	R	G	D:\Users\massUser\Documents\JobRequest\ResultFiles\20180121\20180121180044128294^10.242.16.57^niinae@com\ManualInputFile\180120TN_10_PEEK_PK-450_1.raw
1597	ROA2_HUMAN	Heterogeneous nuclear ribonucleoproteins A2/B1 OS=Homo sapiens GN=HNRNPA2B1 PE=1 SV=2	37463.8	23.3593	93.1966	1	GFGDGYNGYGGGPGGGNFGGSPGYGGGR	Phospho (ST)	79.9663@S:21	2574	859.006	2574	859.007	-0.0016	239	266	3	83.57	54.38	5.58218e-08	29.0394	0	Mascot	R	G	D:\Users\massUser\Documents\JobRequest\ResultFiles\20180121\20180121180044128294^10.242.16.57^niinae@com\ManualInputFile\180120TN_02_Ctrl.raw
229	SMAP_HUMAN	Small acidic protein OS=Homo sapiens GN=SMAP PE=1 SV=1	20377.2	242.69	1.08725e-20	3	RSASPDDDLGSSNWEAADLGNEER	Phospho (ST)	79.9663@S:4	2670.09	891.036	2670.08	891.035	0.0033	14	37	3	83.57	17.34	6.26347e-08	28.2934	1	Mascot	K	K	D:\Users\massUser\Documents\JobRequest\ResultFiles\20180121\20180121180044128294^10.242.16.57^niinae@com\ManualInputFile\180120TN_07_SUS316L_1.raw
944	RRP12_HUMAN	RRP12-like protein OS=Homo sapiens GN=RRP12 PE=1 SV=2	145037	83.52	8.98111e-05	1	GDSIEEILADSEDEEDNEEEER	Phospho (ST)	79.9663@S:11	2630.99	878.004	2630.99	878.003	0.0026	1070	1091	3	83.52	6.11	4.1573e-08	30.9897	0	Mascot	K	S	D:\Users\massUser\Documents\JobRequest\ResultFiles\20180121\20180121180044128294^10.242.16.57^niinae@com\ManualInputFile\180120TN_02_Ctrl.raw
945	PACN3_HUMAN	Protein kinase C and casein kinase substrate in neurons protein 3 OS=Homo sapiens GN=PACSIN3 PE=1 SV=2	48799	83.48	9.06421e-05	1	DLHQGIEAASDEEDLR	Phospho (ST)	79.9663@S:10	1876.79	626.602	1876.78	626.602	0.0013	267	282	3	83.48	83.48	5.07082e-08	26.3609	0	Mascot	R	W	D:\Users\massUser\Documents\JobRequest\ResultFiles\20180121\20180121180044128294^10.242.16.57^niinae@com\ManualInputFile\180120TN_02_Ctrl.raw
250	DIDO1_HUMAN	Death-inducer obliterator 1 OS=Homo sapiens GN=DIDO1 PE=1 SV=5	245434	218.74	2.69979e-18	3	RNSVERPAEPVAGAATPSLVEQQK	Phospho (ST)	79.9663@S:3	2613.29	872.104	2613.29	872.104	-0.0004	1454	1477	3	83.39	71.01	5.45189e-08	25.1815	2	Mascot	R	M	D:\Users\massUser\Documents\JobRequest\ResultFiles\20180121\20180121180044128294^10.242.16.57^niinae@com\ManualInputFile\180120TN_07_SUS316L_1.raw
357	NIPA_HUMAN	Nuclear-interacting partner of ALK OS=Homo sapiens GN=ZC3HC1 PE=1 SV=1	56366.5	164.79	6.70394e-13	2	SQDATFSPGSEQAEK	Phospho (ST)	79.9663@S:7	1660.66	831.339	1660.66	831.338	0.0009	329	343	2	83.39	14.47	4.05456e-08	23.9034	0	Mascot	R	S	D:\Users\massUser\Documents\JobRequest\ResultFiles\20180121\20180121180044128294^10.242.16.57^niinae@com\ManualInputFile\180120TN_07_SUS316L_1.raw
1520	GBF1_HUMAN	Golgi-specific brefeldin A-resistance guanine nucleotide exchange factor 1 OS=Homo sapiens GN=GBF1 PE=1 SV=2	208367	23.1793	97.1405	1	ADAPDAGAQSDSELPSYHQNDVSLDR	Phospho (ST)	79.9663@S:12	2837.17	946.732	2837.18	946.733	-0.0029	1289	1314	3	83.39	83.39	7.16992e-08	26.9398	0	Mascot	R	G	D:\Users\massUser\Documents\JobRequest\ResultFiles\20180121\20180121180044128294^10.242.16.57^niinae@com\ManualInputFile\180120TN_10_PEEK_PK-450_1.raw
1299	GIT1_HUMAN	ARF GTPase-activating protein GIT1 OS=Homo sapiens GN=GIT1 PE=1 SV=2	85030.1	23.0293	100.554	1	HGSGADSDYENTQSGDPLLGLEGK	Phospho (ST)	79.9663@S:3	2526.06	843.027	2526.05	843.025	0.004	590	613	3	83.24	14.6	7.39817e-08	29.1805	0	Mascot	R	R	D:\Users\massUser\Documents\JobRequest\ResultFiles\20180121\20180121180044128294^10.242.16.57^niinae@com\ManualInputFile\180120TN_07_SUS316L_1.raw
26	SRRM2_HUMAN	Serine/arginine repetitive matrix protein 2 OS=Homo sapiens GN=SRRM2 PE=1 SV=2	300179	1028.36	2.94714e-99	24	SSTPPGESYFGVSSLQLK	Phospho (ST)	79.9663@T:3	1962.9	982.456	1962.9	982.456	0.0006	1041	1058	2	83.23	0.22	6.86859e-08	31.7583	0	Mascot	K	G	D:\Users\massUser\Documents\JobRequest\ResultFiles\20180121\20180121180044128294^10.242.16.57^niinae@com\ManualInputFile\180120TN_04_Ti2_1.raw
460	KI67_HUMAN	Proliferation marker protein Ki-67 OS=Homo sapiens GN=MKI67 PE=1 SV=2	360698	175.369	5.86678e-14	5	SGGSGHAVAEPASPEQELDQNK	Phospho (ST)	79.9663@S:13	2286.98	1144.49	2286.98	1144.49	-0.0001	296	317	2	83.22	54.88	6.86061e-08	24.5644	0	Mascot	K	G	D:\Users\massUser\Documents\JobRequest\ResultFiles\20180121\20180121180044128294^10.242.16.57^niinae@com\ManualInputFile\180120TN_02_Ctrl.raw
543	MPP8_HUMAN	M-phase phosphoprotein 8 OS=Homo sapiens GN=MPHOSPH8 PE=1 SV=2	97636	142.8	1.06006e-10	3	GAEAFGDSEEDGEDVFEVEK	Phospho (ST)	79.9663@S:8	2237.85	1119.93	2237.85	1119.93	0.0014	44	63	2	83.21	83.21	3.72473e-08	30.4498	0	Mascot	R	I	D:\Users\massUser\Documents\JobRequest\ResultFiles\20180121\20180121180044128294^10.242.16.57^niinae@com\ManualInputFile\180120TN_02_Ctrl.raw
1600	SEPT2_HUMAN	Septin-2 OS=Homo sapiens GN=SEPT2 PE=1 SV=1	41689.3	22.9893	101.485	1	IYHLPDAESDEDEDFK	Phospho (ST)	79.9663@S:9	2001.79	668.27	2001.79	668.27	0.0003	210	225	3	83.2	47.43	5.48031e-08	28.0198	0	Mascot	K	E	D:\Users\massUser\Documents\JobRequest\ResultFiles\20180121\20180121180044128294^10.242.16.57^niinae@com\ManualInputFile\180120TN_02_Ctrl.raw
720	PP4R2_HUMAN	Serine/threonine-protein phosphatase 4 regulatory subunit 2 OS=Homo sapiens GN=PPP4R2 PE=1 SV=3	47268	83.17	9.73486e-05	1	NHSDSSTSESEVSSVSPLK	Phospho (ST)	79.9663@S:16	2055.86	1028.94	2055.86	1028.94	0.0002	211	229	2	83.17	19.22	6.65088e-08	23.9697	0	Mascot	K	N	D:\Users\massUser\Documents\JobRequest\ResultFiles\20180121\20180121180044128294^10.242.16.57^niinae@com\ManualInputFile\180120TN_07_SUS316L_1.raw
946	GFPT1_HUMAN	Glutamine--fructose-6-phosphate aminotransferase [isomerizing] 1 OS=Homo sapiens GN=GFPT1 PE=1 SV=3	79554.6	83.13	9.82494e-05	1	VDSTTCLFPVEEK	Carbamidomethyl (C);Phospho (ST)	79.9663@T:4,57.0215@C:6	1603.68	802.849	1603.68	802.849	-0.0011	259	271	2	83.13	83.13	5.39912e-08	29.782	0	Mascot	R	A	D:\Users\massUser\Documents\JobRequest\ResultFiles\20180121\20180121180044128294^10.242.16.57^niinae@com\ManualInputFile\180120TN_02_Ctrl.raw
877	ARI1A_HUMAN	AT-rich interactive domain-containing protein 1A OS=Homo sapiens GN=ARID1A PE=1 SV=3	242805	83.12	9.84759e-05	1	SNSVGIQDAFNDGSDSTFQK	Phospho (ST)	79.9663@S:3	2195.9	732.975	2195.9	732.974	0.0028	1182	1201	3	83.12	10.35	6.55726e-08	29.5309	0	Mascot	R	R	D:\Users\massUser\Documents\JobRequest\ResultFiles\20180121\20180121180044128294^10.242.16.57^niinae@com\ManualInputFile\180120TN_10_PEEK_PK-450_1.raw
1300	SEPT2_HUMAN	Septin-2 OS=Homo sapiens GN=SEPT2 PE=1 SV=1	41689.3	22.8493	104.809	1	IYHLPDAESDEDEDFK	Phospho (ST)	79.9663@S:9	2001.79	668.27	2001.79	668.27	-0.0009	210	225	3	83.06	47.31	5.561e-08	27.8947	0	Mascot	K	E	D:\Users\massUser\Documents\JobRequest\ResultFiles\20180121\20180121180044128294^10.242.16.57^niinae@com\ManualInputFile\180120TN_07_SUS316L_1.raw
177	HTSF1_HUMAN	HIV Tat-specific factor 1 OS=Homo sapiens GN=HTATSF1 PE=1 SV=1	86370.8	262.079	1.25141e-22	6	LFEESDDKEDEDADGK	Phospho (ST)	79.9663@S:5	1920.71	961.365	1920.71	961.365	-0.0006	672	687	2	83.06	83.06	4.15221e-08	24.4544	1	Mascot	K	E	D:\Users\massUser\Documents\JobRequest\ResultFiles\20180121\20180121180044128294^10.242.16.57^niinae@com\ManualInputFile\180120TN_04_Ti2_1.raw
474	MK67I_HUMAN	MKI67 FHA domain-interacting nucleolar phosphoprotein OS=Homo sapiens GN=NIFK PE=1 SV=1	34372.1	125.86	5.23998e-09	2	SQVAELNDDDKDDEIVFK	Phospho (ST)	79.9663@S:1	2158.93	720.652	2158.93	720.651	0.0024	247	264	3	83.02	83.02	6.83472e-08	28.4325	1	Mascot	K	Q	D:\Users\massUser\Documents\JobRequest\ResultFiles\20180121\20180121180044128294^10.242.16.57^niinae@com\ManualInputFile\180120TN_04_Ti2_1.raw
366	HUWE1_HUMAN	E3 ubiquitin-protein ligase HUWE1 OS=Homo sapiens GN=HUWE1 PE=1 SV=3	485523	160.38	1.85067e-12	2	GSGTASDDEFENLR	Phospho (ST)	79.9663@S:6	1576.61	789.31	1576.6	789.309	0.002	1902	1915	2	83	16.23	2.83171e-08	27.5001	0	Mascot	R	I	D:\Users\massUser\Documents\JobRequest\ResultFiles\20180121\20180121180044128294^10.242.16.57^niinae@com\ManualInputFile\180120TN_04_Ti2_1.raw
564	TIM_HUMAN	Protein timeless homolog OS=Homo sapiens GN=TIMELESS PE=1 SV=2	139598	137.51	3.58369e-10	2	QLLDSDEEQEEDEGR	Phospho (ST)	79.9663@S:5	1870.71	936.362	1870.71	936.362	-0.0011	1169	1183	2	82.98	82.98	3.70073e-08	25.7552	0	Mascot	R	N	D:\Users\massUser\Documents\JobRequest\ResultFiles\20180121\20180121180044128294^10.242.16.57^niinae@com\ManualInputFile\180120TN_02_Ctrl.raw
1303	SFSWA_HUMAN	Splicing factor, suppressor of white-apricot homolog OS=Homo sapiens GN=SFSWAP PE=1 SV=3	105157	22.6293	110.255	1	SGVSSDNEDDDDEEDGNYLHPSLFASK	Phospho (ST)	79.9663@S:5	3021.17	1008.06	3021.17	1008.06	0.0024	279	305	3	82.84	82.84	6.18795e-08	29.608	0	Mascot	K	K	D:\Users\massUser\Documents\JobRequest\ResultFiles\20180121\20180121180044128294^10.242.16.57^niinae@com\ManualInputFile\180120TN_07_SUS316L_1.raw
638	TMF1_HUMAN	TATA element modulatory factor OS=Homo sapiens GN=TMF1 PE=1 SV=2	123280	96.16	4.89024e-06	1	SVSEINSDDELSGK	Phospho (ST)	79.9663@S:7	1558.64	780.328	1558.64	780.327	0.0019	338	351	2	82.79	36.72	4.68155e-08	25.1403	0	Mascot	R	G	D:\Users\massUser\Documents\JobRequest\ResultFiles\20180121\20180121180044128294^10.242.16.57^niinae@com\ManualInputFile\180120TN_07_SUS316L_1.raw
372	BASI_HUMAN	Basigin OS=Homo sapiens GN=BSG PE=1 SV=2	42573.2	155.14	6.18486e-12	2	KPEDVLDDDDAGSAPLK	Phospho (ST)	79.9663@S:13	1863.81	622.278	1863.81	622.279	-0.0004	350	366	3	82.76	82.66	7.7066e-08	26.4097	1	Mascot	R	S	D:\Users\massUser\Documents\JobRequest\ResultFiles\20180121\20180121180044128294^10.242.16.57^niinae@com\ManualInputFile\180120TN_07_SUS316L_1.raw
721	UHRF1_HUMAN	E3 ubiquitin-protein ligase UHRF1 OS=Homo sapiens GN=UHRF1 PE=1 SV=1	91296.6	82.76	0.000106987	1	ERDSELSDTDSGCCLGQSESDK	2 Carbamidomethyl (C);Phospho (ST)	79.9663@S:7,57.0215@C:13,57.0215@C:14	2553.95	852.323	2553.95	852.323	0.0007	85	106	3	82.76	15.29	4.18434e-08	24.2453	1	Mascot	K	S	D:\Users\massUser\Documents\JobRequest\ResultFiles\20180121\20180121180044128294^10.242.16.57^niinae@com\ManualInputFile\180120TN_07_SUS316L_1.raw
303	HNRPC_HUMAN	Heterogeneous nuclear ribonucleoproteins C1/C2 OS=Homo sapiens GN=HNRNPC PE=1 SV=4	33706.6	179.47	2.28207e-14	3	MESEGGADDSAEEGDLLDDDDNEDR	Oxidation (M);Phospho (ST)	15.9949@M:1,79.9663@S:10	2793.96	932.327	2793.96	932.326	0.0036	251	275	3	82.73	28.46	2.64001e-08	27.571	0	Mascot	K	G	D:\Users\massUser\Documents\JobRequest\ResultFiles\20180121\20180121180044128294^10.242.16.57^niinae@com\ManualInputFile\180120TN_07_SUS316L_1.raw
881	DHX57_HUMAN	Putative ATP-dependent RNA helicase DHX57 OS=Homo sapiens GN=DHX57 PE=1 SV=2	157103	82.73	0.000107728	1	GLSGEEEDDEPDCCNDER	2 Carbamidomethyl (C);Phospho (ST)	79.9663@S:3,57.0215@C:13,57.0215@C:14	2204.71	1103.36	2204.71	1103.36	-0.0006	130	147	2	82.73	82.73	1.68e-08	24.4439	0	Mascot	R	Y	D:\Users\massUser\Documents\JobRequest\ResultFiles\20180121\20180121180044128294^10.242.16.57^niinae@com\ManualInputFile\180120TN_10_PEEK_PK-450_1.raw
1523	PPBI_HUMAN	Intestinal-type alkaline phosphatase OS=Homo sapiens GN=ALPI PE=1 SV=2	57118.5	22.4793	114.13	1	QVPDSAATATAYLCGVK	Carbamidomethyl (C);Phospho (ST)	79.9663@S:5,57.0215@C:14	1830.82	916.419	1830.82	916.418	0.0008	107	123	2	82.69	31.48	7.72417e-08	29.347	0	Mascot	R	A	D:\Users\massUser\Documents\JobRequest\ResultFiles\20180121\20180121180044128294^10.242.16.57^niinae@com\ManualInputFile\180120TN_10_PEEK_PK-450_1.raw
948	PALMD_HUMAN	Palmdelphin OS=Homo sapiens GN=PALMD PE=1 SV=1	62776.8	82.57	0.000111771	1	SEHQNSSPTCQEDEEDVR	Carbamidomethyl (C);Phospho (ST)	79.9663@S:7,57.0215@C:10	2225.82	742.947	2225.82	742.946	0.0008	379	396	3	82.57	82.57	4.2608e-08	21.1123	0	Mascot	K	Y	D:\Users\massUser\Documents\JobRequest\ResultFiles\20180121\20180121180044128294^10.242.16.57^niinae@com\ManualInputFile\180120TN_02_Ctrl.raw
739	AR6P4_HUMAN	ADP-ribosylation factor-like protein 6-interacting protein 4 OS=Homo sapiens GN=ARL6IP4 PE=1 SV=2	45287.3	82.53	0.000112805	1	SAGEEEDGPVLTDEQK	Phospho (ST)	79.9663@S:1	1782.72	892.368	1782.72	892.367	0.0011	332	347	2	82.53	78.35	6.39448e-08	25.2331	0	Mascot	R	S	D:\Users\massUser\Documents\JobRequest\ResultFiles\20180121\20180121180044128294^10.242.16.57^niinae@com\ManualInputFile\180120TN_04_Ti2_1.raw
409	PRC2A_HUMAN	Protein PRRC2A OS=Homo sapiens GN=PRRC2A PE=1 SV=3	229180	178.24	3.02921e-14	5	SDSGGSSSEPFDR	Phospho (ST)	79.9663@S:3	1406.5	704.257	1406.5	704.257	0.0002	759	771	2	82.49	15.07	2.56455e-08	24.1473	0	Mascot	R	H	D:\Users\massUser\Documents\JobRequest\ResultFiles\20180121\20180121180044128294^10.242.16.57^niinae@com\ManualInputFile\180120TN_10_PEEK_PK-450_1.raw
133	HS90B_HUMAN	Heat shock protein HSP 90-beta OS=Homo sapiens GN=HSP90AB1 PE=1 SV=4	83554.2	370.31	1.88074e-33	5	IEDVGSDEEDDSGKDK	Phospho (ST)	79.9663@S:6	1816.69	909.351	1816.69	909.352	-0.0008	250	265	2	82.47	48.02	3.99199e-08	21.2779	1	Mascot	K	K	D:\Users\massUser\Documents\JobRequest\ResultFiles\20180121\20180121180044128294^10.242.16.57^niinae@com\ManualInputFile\180120TN_07_SUS316L_1.raw
488	BASI_HUMAN	Basigin OS=Homo sapiens GN=BSG PE=1 SV=2	42573.2	158.62	2.77543e-12	2	RKPEDVLDDDDAGSAPLK	Phospho (ST)	79.9663@S:14	2019.92	674.313	2019.91	674.312	0.0011	349	366	3	82.43	82.43	8.82934e-08	25.7723	2	Mascot	R	S	D:\Users\massUser\Documents\JobRequest\ResultFiles\20180121\20180121180044128294^10.242.16.57^niinae@com\ManualInputFile\180120TN_02_Ctrl.raw
740	MYPN_HUMAN	Myopalladin OS=Homo sapiens GN=MYPN PE=1 SV=2	146706	82.43	0.000115433	1	TPVDESDDEIQHDEIPTGK	Phospho (ST)	79.9663@S:6	2203.91	1102.96	2203.92	1102.97	-0.0027	923	941	2	82.43	18.85	7.2292e-08	25.953	0	Mascot	R	C	D:\Users\massUser\Documents\JobRequest\ResultFiles\20180121\20180121180044128294^10.242.16.57^niinae@com\ManualInputFile\180120TN_04_Ti2_1.raw
472	TMX1_HUMAN	Thioredoxin-related transmembrane protein 1 OS=Homo sapiens GN=TMX1 PE=1 SV=1	32170	126.02	5.05045e-09	1	KVEEEQEADEEDVSEEEAESK	Phospho (ST)	79.9663@S:20	2516.98	840.001	2516.98	840.001	0.0018	234	254	3	82.41	17.55	6.51622e-08	22.3971	1	Mascot	K	E	D:\Users\massUser\Documents\JobRequest\ResultFiles\20180121\20180121180044128294^10.242.16.57^niinae@com\ManualInputFile\180120TN_04_Ti2_1.raw
727	TOIP1_HUMAN	Torsin-1A-interacting protein 1 OS=Homo sapiens GN=TOR1AIP1 PE=1 SV=2	66379.3	82.31	0.000118667	1	VNFSEEGETEEDDQDSSHSSVTTVK	2 Phospho (ST)	79.9663@S:4,79.9663@T:9	2915.1	972.706	2915.09	972.704	0.0045	212	236	3	82.31	62.96	5.49303e-08	25.6781	0	Mascot	K	A	D:\Users\massUser\Documents\JobRequest\ResultFiles\20180121\20180121180044128294^10.242.16.57^niinae@com\ManualInputFile\180120TN_07_SUS316L_1.raw
742	TLE3_HUMAN	Transducin-like enhancer protein 3 OS=Homo sapiens GN=TLE3 PE=1 SV=2	84162.4	82.31	0.000118667	1	DAPTSPASVASSSSTPSSK	Phospho (ST)	79.9663@S:5	1842.79	922.402	1842.79	922.402	0.001	282	300	2	82.31	10.23	7.49049e-08	23.9861	0	Mascot	K	T	D:\Users\massUser\Documents\JobRequest\ResultFiles\20180121\20180121180044128294^10.242.16.57^niinae@com\ManualInputFile\180120TN_04_Ti2_1.raw
729	SC22B_HUMAN	Vesicle-trafficking protein SEC22b OS=Homo sapiens GN=SEC22B PE=1 SV=4	24805.6	82.29	0.000119215	1	NLGSINTELQDVQR	Phospho (ST)	79.9663@S:4	1665.77	833.895	1665.77	833.893	0.0025	134	147	2	82.29	39.97	8.23331e-08	29.6131	0	Mascot	R	I	D:\Users\massUser\Documents\JobRequest\ResultFiles\20180121\20180121180044128294^10.242.16.57^niinae@com\ManualInputFile\180120TN_07_SUS316L_1.raw
744	SF3A1_HUMAN	Splicing factor 3A subunit 1 OS=Homo sapiens GN=SF3A1 PE=1 SV=1	88887.5	82.28	0.00011949	1	FGESEEVEMEVESDEEDDKQEK	Oxidation (M);Phospho (ST)	15.9949@M:9,79.9663@S:13	2712.02	905.013	2712.02	905.013	0.0018	317	338	3	82.28	54.22	5.23532e-08	27.2666	1	Mascot	K	A	D:\Users\massUser\Documents\JobRequest\ResultFiles\20180121\20180121180044128294^10.242.16.57^niinae@com\ManualInputFile\180120TN_04_Ti2_1.raw
64	ABCF1_HUMAN	ATP-binding cassette sub-family F member 1 OS=Homo sapiens GN=ABCF1 PE=1 SV=2	96322.6	498.63	2.76904e-46	10	KAEQGSEEEGEGEEEEEEGGESK	Phospho (ST)	79.9663@S:6	2560.94	1281.48	2560.94	1281.48	-0.0011	223	245	2	82.25	82.25	4.85465e-08	21.1337	1	Mascot	K	A	D:\Users\massUser\Documents\JobRequest\ResultFiles\20180121\20180121180044128294^10.242.16.57^niinae@com\ManualInputFile\180120TN_07_SUS316L_1.raw
885	MYPN_HUMAN	Myopalladin OS=Homo sapiens GN=MYPN PE=1 SV=2	146706	82.23	0.000120873	1	TPVDESDDEIQHDEIPTGK	Phospho (ST)	79.9663@S:6	2203.92	1102.97	2203.92	1102.97	0.0033	923	941	2	82.23	24.04	8.37776e-08	25.8278	0	Mascot	R	C	D:\Users\massUser\Documents\JobRequest\ResultFiles\20180121\20180121180044128294^10.242.16.57^niinae@com\ManualInputFile\180120TN_10_PEEK_PK-450_1.raw
730	MPP8_HUMAN	M-phase phosphoprotein 8 OS=Homo sapiens GN=MPHOSPH8 PE=1 SV=2	97636	82.22	0.000121152	2	GAEAFGDSEEDGEDVFEVEK	Phospho (ST)	79.9663@S:8	2237.85	1119.93	2237.85	1119.93	0.0009	44	63	2	82.22	82.22	4.85831e-08	30.3837	0	Mascot	R	I	D:\Users\massUser\Documents\JobRequest\ResultFiles\20180121\20180121180044128294^10.242.16.57^niinae@com\ManualInputFile\180120TN_07_SUS316L_1.raw
750	RHG35_HUMAN	Rho GTPase-activating protein 35 OS=Homo sapiens GN=ARHGAP35 PE=1 SV=3	171946	82.2	0.000121711	2	TSFSVGSDDELGPIR	Phospho (ST)	79.9663@S:7	1658.72	830.368	1658.72	830.367	0.0034	1173	1187	2	82.2	30.11	6.50764e-08	29.9451	0	Mascot	R	K	D:\Users\massUser\Documents\JobRequest\ResultFiles\20180121\20180121180044128294^10.242.16.57^niinae@com\ManualInputFile\180120TN_04_Ti2_1.raw
886	RNF4_HUMAN	E3 ubiquitin-protein ligase RNF4 OS=Homo sapiens GN=RNF4 PE=1 SV=1	21818.8	82.2	0.000121711	1	RLPQDHADSCVVSSDDEELSR	Carbamidomethyl (C);2 Phospho (ST)	57.0215@C:10,79.9663@S:13,79.9663@S:14	2574.01	859.01	2574.01	859.01	-0.0016	82	102	3	82.2	22.88	7.17046e-08	25.2217	1	Mascot	R	D	D:\Users\massUser\Documents\JobRequest\ResultFiles\20180121\20180121180044128294^10.242.16.57^niinae@com\ManualInputFile\180120TN_10_PEEK_PK-450_1.raw
1528	IF5_HUMAN	Eukaryotic translation initiation factor 5 OS=Homo sapiens GN=EIF5 PE=1 SV=2	49648	21.9693	128.351	1	EAEEESSGGEEEDEDENIEVVYSK	2 Phospho (ST)	79.9663@S:6,79.9663@S:7	2861.02	954.682	2861.02	954.681	0.0032	384	407	3	82.18	82.18	4.20712e-08	29.5205	0	Mascot	K	A	D:\Users\massUser\Documents\JobRequest\ResultFiles\20180121\20180121180044128294^10.242.16.57^niinae@com\ManualInputFile\180120TN_10_PEEK_PK-450_1.raw
887	SF3A1_HUMAN	Splicing factor 3A subunit 1 OS=Homo sapiens GN=SF3A1 PE=1 SV=1	88887.5	82.14	0.000123404	1	FGESEEVEMEVESDEEDDKQEK	Phospho (ST)	79.9663@S:13	2696.03	899.682	2696.02	899.681	0.0044	317	338	3	82.14	51.42	5.98723e-08	27.5425	1	Mascot	K	A	D:\Users\massUser\Documents\JobRequest\ResultFiles\20180121\20180121180044128294^10.242.16.57^niinae@com\ManualInputFile\180120TN_10_PEEK_PK-450_1.raw
952	SRP72_HUMAN	Signal recognition particle subunit SRP72 OS=Homo sapiens GN=SRP72 PE=1 SV=3	75130.2	82.12	0.000123974	1	TVSSPPTSPRPGSAATVSASTSNIIPPR	2 Phospho (ST)	79.9663@S:8,79.9663@S:13	2894.36	965.795	2894.36	965.793	0.0052	618	645	3	82.12	82.12	1.09557e-07	27.7937	1	Mascot	K	H	D:\Users\massUser\Documents\JobRequest\ResultFiles\20180121\20180121180044128294^10.242.16.57^niinae@com\ManualInputFile\180120TN_02_Ctrl.raw
895	OSBP1_HUMAN	Oxysterol-binding protein 1 OS=Homo sapiens GN=OSBP PE=1 SV=1	90219.9	82.04	0.000126279	1	MLAESDESGDEESVSQTDK	Oxidation (M);2 Phospho (ST)	15.9949@M:1,79.9663@S:5,79.9663@S:8	2231.77	1116.89	2231.77	1116.89	0.0006	186	204	2	82.04	37.29	2.25062e-08	24.4824	0	Mascot	K	T	D:\Users\massUser\Documents\JobRequest\ResultFiles\20180121\20180121180044128294^10.242.16.57^niinae@com\ManualInputFile\180120TN_10_PEEK_PK-450_1.raw
213	MARCS_HUMAN	Myristoylated alanine-rich C-kinase substrate OS=Homo sapiens GN=MARCKS PE=1 SV=4	31706.9	284.83	6.64247e-25	5	EAPAEGEAAEPGSPTAAEGEAASAASSTSSPK	Phospho (ST)	79.9663@S:13	2994.26	999.095	2994.26	999.094	0.0004	106	137	3	81.99	6.76	1.23637e-07	26.5013	0	Mascot	K	A	D:\Users\massUser\Documents\JobRequest\ResultFiles\20180121\20180121180044128294^10.242.16.57^niinae@com\ManualInputFile\180120TN_10_PEEK_PK-450_1.raw
751	TMF1_HUMAN	TATA element modulatory factor OS=Homo sapiens GN=TMF1 PE=1 SV=2	123280	81.98	0.000128035	1	SVSEINSDDELSGK	Phospho (ST)	79.9663@S:7	1558.64	780.328	1558.64	780.327	0.0015	338	351	2	81.98	37.05	5.57805e-08	25.2962	0	Mascot	R	G	D:\Users\massUser\Documents\JobRequest\ResultFiles\20180121\20180121180044128294^10.242.16.57^niinae@com\ManualInputFile\180120TN_04_Ti2_1.raw
466	TOP2B_HUMAN	DNA topoisomerase 2-beta OS=Homo sapiens GN=TOP2B PE=1 SV=3	184122	174.379	7.36886e-14	4	KVVEAVNSDSDSEFGIPK	2 Phospho (ST)	79.9663@S:8,79.9663@S:10	2079.88	694.301	2079.88	694.301	0.001	1515	1532	3	81.96	26.46	8.50122e-08	28.4761	1	Mascot	K	K	D:\Users\massUser\Documents\JobRequest\ResultFiles\20180121\20180121180044128294^10.242.16.57^niinae@com\ManualInputFile\180120TN_02_Ctrl.raw
660	SRC8_HUMAN	Src substrate cortactin OS=Homo sapiens GN=CTTN PE=1 SV=2	61719.6	94.9793	6.41801e-06	2	TQTPPVSPAPQPTEER	Phospho (ST)	79.9663@T:3	1813.82	907.92	1813.82	907.92	-0.0002	399	414	2	81.93	9.13	9.23342e-08	24.1157	0	Mascot	K	L	D:\Users\massUser\Documents\JobRequest\ResultFiles\20180121\20180121180044128294^10.242.16.57^niinae@com\ManualInputFile\180120TN_04_Ti2_1.raw
295	NPM_HUMAN	Nucleophosmin OS=Homo sapiens GN=NPM1 PE=1 SV=2	32725.9	189.689	2.1697e-15	4	CGSGPVHISGQHLVAVEEDAESEDEEEEDVK	Carbamidomethyl (C);Phospho (ST)	57.0215@C:1,79.9663@S:22	3459.43	1154.15	3459.43	1154.15	0.0018	104	134	3	81.91	50.88	1.19171e-07	27.4235	0	Mascot	K	L	D:\Users\massUser\Documents\JobRequest\ResultFiles\20180121\20180121180044128294^10.242.16.57^niinae@com\ManualInputFile\180120TN_04_Ti2_1.raw
896	ERIC1_HUMAN	Glutamate-rich protein 1 OS=Homo sapiens GN=ERICH1 PE=1 SV=1	49182.7	81.88	0.000131018	1	EEDGADASEEDLTR	Phospho (ST)	79.9663@S:8	1615.58	808.8	1615.59	808.802	-0.0039	231	244	2	81.88	56.82	3.63235e-08	23.8401	0	Mascot	R	A	D:\Users\massUser\Documents\JobRequest\ResultFiles\20180121\20180121180044128294^10.242.16.57^niinae@com\ManualInputFile\180120TN_10_PEEK_PK-450_1.raw
63	AHNK_HUMAN	Neuroblast differentiation-associated protein AHNAK OS=Homo sapiens GN=AHNAK PE=1 SV=2	629213	574.89	6.55134e-54	10	GGVTGSPEASISGSK	Phospho (ST)	79.9663@S:6	1412.62	707.317	1412.62	707.317	0.0006	5726	5740	2	81.83	11.65	6.49584e-08	23.9621	0	Mascot	K	G	D:\Users\massUser\Documents\JobRequest\ResultFiles\20180121\20180121180044128294^10.242.16.57^niinae@com\ManualInputFile\180120TN_02_Ctrl.raw
953	U520_HUMAN	U5 small nuclear ribonucleoprotein 200 kDa helicase OS=Homo sapiens GN=SNRNP200 PE=1 SV=2	246006	81.83	0.000132535	1	EEASDDDMEGDEAVVR	Oxidation (M);Phospho (ST)	79.9663@S:4,15.9949@M:8	1861.66	931.836	1861.66	931.835	0.001	222	237	2	81.83	81.83	2.95265e-08	23.9128	0	Mascot	R	C	D:\Users\massUser\Documents\JobRequest\ResultFiles\20180121\20180121180044128294^10.242.16.57^niinae@com\ManualInputFile\180120TN_02_Ctrl.raw
898	SC22B_HUMAN	Vesicle-trafficking protein SEC22b OS=Homo sapiens GN=SEC22B PE=1 SV=4	24805.6	81.81	0.000133147	1	NLGSINTELQDVQR	Phospho (ST)	79.9663@S:4	1665.77	833.894	1665.77	833.893	0.0016	134	147	2	81.81	39.2	9.52506e-08	29.6303	0	Mascot	R	I	D:\Users\massUser\Documents\JobRequest\ResultFiles\20180121\20180121180044128294^10.242.16.57^niinae@com\ManualInputFile\180120TN_10_PEEK_PK-450_1.raw
956	EIFCL_HUMAN	Eukaryotic translation initiation factor 3 subunit C-like protein OS=Homo sapiens GN=EIF3CL PE=3 SV=1	106091	81.79	0.000133761	1	QPLLLSEDEEDTK	Phospho (ST)	79.9663@S:6	1595.7	798.856	1595.7	798.856	0.0011	34	46	2	81.79	51.35	7.58238e-08	28.3152	0	Mascot	K	R	D:\Users\massUser\Documents\JobRequest\ResultFiles\20180121\20180121180044128294^10.242.16.57^niinae@com\ManualInputFile\180120TN_02_Ctrl.raw
957	BRPF1_HUMAN	Peregrin OS=Homo sapiens GN=BRPF1 PE=1 SV=2	139066	81.75	0.000134999	1	RLPALSHSEGEEDEDEEEDEGK	2 Phospho (ST)	79.9663@S:6,79.9663@S:8	2658.98	887.335	2658.98	887.336	-0.002	455	476	3	81.75	81.75	6.44952e-08	25.0858	1	Mascot	R	G	D:\Users\massUser\Documents\JobRequest\ResultFiles\20180121\20180121180044128294^10.242.16.57^niinae@com\ManualInputFile\180120TN_02_Ctrl.raw
735	MYO9B_HUMAN	Unconventional myosin-IXb OS=Homo sapiens GN=MYO9B PE=1 SV=3	244846	81.75	0.000134999	1	VQEKPDSPGGSTQIQR	Phospho (ST)	79.9663@S:7	1805.83	602.952	1805.83	602.951	0.0025	1284	1299	3	81.75	48.23	8.52138e-08	21.2897	1	Mascot	R	Y	D:\Users\massUser\Documents\JobRequest\ResultFiles\20180121\20180121180044128294^10.242.16.57^niinae@com\ManualInputFile\180120TN_07_SUS316L_1.raw
624	NSUN2_HUMAN	tRNA (cytosine(34)-C(5))-methyltransferase OS=Homo sapiens GN=NSUN2 PE=1 SV=2	87214.1	124.08	7.8946e-09	2	AGEPNSPDAEEANSPDVTAGCDPAGVHPPR	Carbamidomethyl (C);Phospho (ST)	79.9663@S:14,57.0215@C:21	3093.27	1032.1	3093.28	1032.1	-0.0022	738	767	3	81.74	14.28	1.34312e-07	25.792	0	Mascot	R	]	D:\Users\massUser\Documents\JobRequest\ResultFiles\20180121\20180121180044128294^10.242.16.57^niinae@com\ManualInputFile\180120TN_10_PEEK_PK-450_1.raw
699	SEC62_HUMAN	Translocation protein SEC62 OS=Homo sapiens GN=SEC62 PE=1 SV=1	46175.3	115.59	5.57609e-08	1	EELEQQTDGDCEEDEEEENDGETPK	Carbamidomethyl (C);Phospho (ST)	57.0215@C:11,79.9663@T:23	3033.08	1012.03	3033.07	1012.03	0.0042	369	393	3	81.73	66.97	4.96857e-08	23.6097	0	Mascot	K	S	D:\Users\massUser\Documents\JobRequest\ResultFiles\20180121\20180121180044128294^10.242.16.57^niinae@com\ManualInputFile\180120TN_02_Ctrl.raw
516	SON_HUMAN	Protein SON OS=Homo sapiens GN=SON PE=1 SV=4	264063	119.63	2.19953e-08	2	SHDDGNIDLESDSFLK	Phospho (ST)	79.9663@S:13	1870.76	624.595	1870.76	624.595	0.0005	142	157	3	81.71	16.89	6.6441e-08	29.4497	0	Mascot	K	F	D:\Users\massUser\Documents\JobRequest\ResultFiles\20180121\20180121180044128294^10.242.16.57^niinae@com\ManualInputFile\180120TN_04_Ti2_1.raw
494	TOIP1_HUMAN	Torsin-1A-interacting protein 1 OS=Homo sapiens GN=TOR1AIP1 PE=1 SV=2	66379.3	153.59	8.83751e-12	2	VNFSEEGETEEDDQDSSHSSVTTVK	2 Phospho (ST)	79.9663@S:4,79.9663@T:9	2915.09	972.705	2915.09	972.704	0.0017	212	236	3	81.61	54.51	6.48825e-08	25.7388	0	Mascot	K	A	D:\Users\massUser\Documents\JobRequest\ResultFiles\20180121\20180121180044128294^10.242.16.57^niinae@com\ManualInputFile\180120TN_10_PEEK_PK-450_1.raw
460	HNRH1_HUMAN	Heterogeneous nuclear ribonucleoprotein H OS=Homo sapiens GN=HNRNPH1 PE=1 SV=4	49483.5	127.57	3.53452e-09	2	HTGPNSPDTANDGFVR	Phospho (ST)	79.9663@S:6	1763.73	588.916	1763.73	588.916	0.0009	99	114	3	81.5	7.1	7.53962e-08	23.7252	0	Mascot	K	L	D:\Users\massUser\Documents\JobRequest\ResultFiles\20180121\20180121180044128294^10.242.16.57^niinae@com\ManualInputFile\180120TN_07_SUS316L_1.raw
495	RD23B_HUMAN	UV excision repair protein RAD23 homolog B OS=Homo sapiens GN=RAD23B PE=1 SV=1	43201.6	153.14	9.80234e-12	2	PAETPVATSPTATDSTSGDSSR	Phospho (ST)	79.9663@S:9	2213.93	738.985	2213.93	738.985	0.0008	152	173	3	81.49	81.49	1.20273e-07	23.3937	0	Mascot	K	S	D:\Users\massUser\Documents\JobRequest\ResultFiles\20180121\20180121180044128294^10.242.16.57^niinae@com\ManualInputFile\180120TN_10_PEEK_PK-450_1.raw
1220	SC16A_HUMAN	Protein transport protein Sec16A OS=Homo sapiens GN=SEC16A PE=1 SV=3	234855	33.0993	9.89464	2	QIDSSPVGGETDETTVSQNYR	Phospho (ST)	79.9663@S:5	2362	788.34	2362	788.339	0.0029	387	407	3	81.48	81.48	1.19484e-07	26.1506	0	Mascot	K	G	D:\Users\massUser\Documents\JobRequest\ResultFiles\20180121\20180121180044128294^10.242.16.57^niinae@com\ManualInputFile\180120TN_04_Ti2_1.raw
304	NOL8_HUMAN	Nucleolar protein 8 OS=Homo sapiens GN=NOL8 PE=1 SV=1	132448	227.54	3.55902e-19	3	LQDSSSEEEDVTEETDHR	3 Phospho (ST)	79.9663@S:4,79.9663@S:5,79.9663@S:6	2344.77	782.596	2344.77	782.596	0.0006	1079	1096	3	81.47	54.43	1.85342e-08	26.1928	0	Mascot	R	N	D:\Users\massUser\Documents\JobRequest\ResultFiles\20180121\20180121180044128294^10.242.16.57^niinae@com\ManualInputFile\180120TN_10_PEEK_PK-450_1.raw
739	NACAM_HUMAN	Nascent polypeptide-associated complex subunit alpha, muscle-specific form OS=Homo sapiens GN=NACA PE=1 SV=1	205979	81.4	0.000146329	1	VQGEAVSNIQENTQTPTVQEESEEEEVDETGVEVK	Phospho (ST)	79.9663@S:22	3939.73	985.941	3939.73	985.939	0.0065	2008	2042	4	81.4	4.2	1.57927e-07	28.2576	0	Mascot	K	D	D:\Users\massUser\Documents\JobRequest\ResultFiles\20180121\20180121180044128294^10.242.16.57^niinae@com\ManualInputFile\180120TN_07_SUS316L_1.raw
903	RIOK2_HUMAN	Serine/threonine-protein kinase RIO2 OS=Homo sapiens GN=RIOK2 PE=1 SV=2	63699.4	81.4	0.000146329	1	EGSEFSFSDGEVAEK	3 Phospho (ST)	79.9663@S:3,79.9663@S:6,79.9663@S:8	1856.58	929.299	1856.58	929.299	0.0012	330	344	2	81.4	81.4	1.70242e-08	31.8126	0	Mascot	K	A	D:\Users\massUser\Documents\JobRequest\ResultFiles\20180121\20180121180044128294^10.242.16.57^niinae@com\ManualInputFile\180120TN_10_PEEK_PK-450_1.raw
224	DDX21_HUMAN	Nucleolar RNA helicase 2 OS=Homo sapiens GN=DDX21 PE=1 SV=5	87803.6	204.94	6.47634e-17	4	NEEPSEEEIDAPKPK	Phospho (ST)	79.9663@S:5	1790.76	896.388	1790.76	896.388	0.0003	117	131	2	81.39	79.64	9.54829e-08	23.4208	1	Mascot	K	K	D:\Users\massUser\Documents\JobRequest\ResultFiles\20180121\20180121180044128294^10.242.16.57^niinae@com\ManualInputFile\180120TN_04_Ti2_1.raw
858	RIOK2_HUMAN	Serine/threonine-protein kinase RIO2 OS=Homo sapiens GN=RIOK2 PE=1 SV=2	63699.4	92.89	1.03832e-05	1	EGSEFSFSDGEVAEK	2 Phospho (ST)	79.9663@S:3,79.9663@S:8	1776.62	889.316	1776.62	889.316	0.0005	330	344	2	81.38	19.49	2.83834e-08	30.4297	0	Mascot	K	A	D:\Users\massUser\Documents\JobRequest\ResultFiles\20180121\20180121180044128294^10.242.16.57^niinae@com\ManualInputFile\180120TN_02_Ctrl.raw
360	ZCH18_HUMAN	Zinc finger CCCH domain-containing protein 18 OS=Homo sapiens GN=ZC3H18 PE=1 SV=2	106544	166.37	4.6594e-13	3	SQDQDSEVNELSR	Phospho (ST)	79.9663@S:6	1585.62	793.819	1585.63	793.82	-0.0014	78	90	2	81.37	42.26	5.21562e-08	24.8693	0	Mascot	K	G	D:\Users\massUser\Documents\JobRequest\ResultFiles\20180121\20180121180044128294^10.242.16.57^niinae@com\ManualInputFile\180120TN_04_Ti2_1.raw
752	EIFCL_HUMAN	Eukaryotic translation initiation factor 3 subunit C-like protein OS=Homo sapiens GN=EIF3CL PE=3 SV=1	106091	81.23	0.00015217	1	QPLLLSEDEEDTK	Phospho (ST)	79.9663@S:6	1595.7	798.856	1595.7	798.856	0.0013	34	46	2	81.23	44.19	8.58825e-08	27.8507	0	Mascot	K	R	D:\Users\massUser\Documents\JobRequest\ResultFiles\20180121\20180121180044128294^10.242.16.57^niinae@com\ManualInputFile\180120TN_04_Ti2_1.raw
741	CBX8_HUMAN	Chromobox protein homolog 8 OS=Homo sapiens GN=CBX8 PE=1 SV=3	43483.5	81.15	0.000154999	1	RQDSDLVQCGVTSPSSAEATGK	Carbamidomethyl (C);Phospho (ST)	79.9663@S:4,57.0215@C:9	2372.03	791.684	2372.03	791.684	-0.0014	253	274	3	81.15	56.73	1.1779e-07	24.9821	1	Mascot	R	L	D:\Users\massUser\Documents\JobRequest\ResultFiles\20180121\20180121180044128294^10.242.16.57^niinae@com\ManualInputFile\180120TN_07_SUS316L_1.raw
1298	TTF1_HUMAN	Transcription termination factor 1 OS=Homo sapiens GN=TTF1 PE=1 SV=3	103443	23.2593	95.3674	1	DIFYYEDDSEGEDIEK	Phospho (ST)	79.9663@S:9	2045.77	1023.89	2045.77	1023.89	0.0011	864	879	2	81.12	60.45	4.90652e-08	30.8415	0	Mascot	R	E	D:\Users\massUser\Documents\JobRequest\ResultFiles\20180121\20180121180044128294^10.242.16.57^niinae@com\ManualInputFile\180120TN_07_SUS316L_1.raw
554	IMA4_HUMAN	Importin subunit alpha-4 OS=Homo sapiens GN=KPNA3 PE=1 SV=2	58288	140.08	1.98303e-10	2	NVPQEESLEDSDVDADFK	Phospho (ST)	79.9663@S:11	2115.85	1058.93	2115.85	1058.93	0.0019	50	67	2	81.11	32.93	7.24122e-08	28.4513	0	Mascot	R	A	D:\Users\massUser\Documents\JobRequest\ResultFiles\20180121\20180121180044128294^10.242.16.57^niinae@com\ManualInputFile\180120TN_10_PEEK_PK-450_1.raw
962	ASHWN_HUMAN	Ashwin OS=Homo sapiens GN=C2orf49 PE=1 SV=1	25899.6	81.08	0.000157518	1	SPSGPVKSPPLSPVGTTPVK	2 Phospho (ST)	79.9663@S:8,79.9663@S:12	2091.01	698.01	2091.01	698.009	0.0021	182	201	3	81.08	17.1	1.22823e-07	26.2435	1	Mascot	K	L	D:\Users\massUser\Documents\JobRequest\ResultFiles\20180121\20180121180044128294^10.242.16.57^niinae@com\ManualInputFile\180120TN_02_Ctrl.raw
39	SRRM2_HUMAN	Serine/arginine repetitive matrix protein 2 OS=Homo sapiens GN=SRRM2 PE=1 SV=2	300179	1223.09	9.91745e-119	32	GGRSRSSSPVTELASR	3 Phospho (ST)	79.9663@S:6,79.9663@S:7,79.9663@S:8	1885.75	629.591	1885.75	629.59	0.0012	1096	1111	3	81	12.41	8.02272e-08	25.217	2	Mascot	K	S	D:\Users\massUser\Documents\JobRequest\ResultFiles\20180121\20180121180044128294^10.242.16.57^niinae@com\ManualInputFile\180120TN_10_PEEK_PK-450_1.raw
965	CDA7L_HUMAN	Cell division cycle-associated 7-like protein OS=Homo sapiens GN=CDCA7L PE=1 SV=2	53085.9	80.97	0.000161559	1	ASLVSEEEEDEEEDK	Phospho (ST)	79.9663@S:5	1816.68	909.348	1816.68	909.346	0.0033	113	127	2	80.97	18.95	5.51886e-08	27.0642	0	Mascot	K	A	D:\Users\massUser\Documents\JobRequest\ResultFiles\20180121\20180121180044128294^10.242.16.57^niinae@com\ManualInputFile\180120TN_02_Ctrl.raw
42	AHNK_HUMAN	Neuroblast differentiation-associated protein AHNAK OS=Homo sapiens GN=AHNAK PE=1 SV=2	629213	619.289	2.37903e-58	8	LPSGSGAASPTGSAVDIR	Phospho (ST)	79.9663@S:9	1721.8	861.908	1721.8	861.907	0.0019	208	225	2	80.97	25.15	1.10377e-07	26.1414	0	Mascot	R	A	D:\Users\massUser\Documents\JobRequest\ResultFiles\20180121\20180121180044128294^10.242.16.57^niinae@com\ManualInputFile\180120TN_04_Ti2_1.raw
383	PGRC1_HUMAN	Membrane-associated progesterone receptor component 1 OS=Homo sapiens GN=PGRMC1 PE=1 SV=3	21771.8	183.899	8.23001e-15	5	EGEEPTVYSDEEEPKDESAR	Phospho (ST)	79.9663@S:9	2374.93	1188.47	2374.93	1188.47	0.0008	173	192	2	80.9	21	8.65664e-08	24.188	1	Mascot	K	K	D:\Users\massUser\Documents\JobRequest\ResultFiles\20180121\20180121180044128294^10.242.16.57^niinae@com\ManualInputFile\180120TN_10_PEEK_PK-450_1.raw
42	AHNK_HUMAN	Neuroblast differentiation-associated protein AHNAK OS=Homo sapiens GN=AHNAK PE=1 SV=2	629213	664.679	6.87702e-63	10	GHYEVTGSDDETGK	Phospho (ST)	79.9663@S:8	1573.59	787.804	1573.59	787.804	-0.0004	5834	5847	2	80.87	21.69	5.32002e-08	21.1985	0	Mascot	K	L	D:\Users\massUser\Documents\JobRequest\ResultFiles\20180121\20180121180044128294^10.242.16.57^niinae@com\ManualInputFile\180120TN_07_SUS316L_1.raw
588	FKB15_HUMAN	FK506-binding protein 15 OS=Homo sapiens GN=FKBP15 PE=1 SV=2	134060	131.07	1.57881e-09	2	SSLSGDEEDELFK	2 Phospho (ST)	79.9663@S:2,79.9663@S:4	1614.57	808.294	1614.57	808.294	-0.001	1161	1173	2	80.81	80.81	3.3194e-08	31.3341	0	Mascot	R	G	D:\Users\massUser\Documents\JobRequest\ResultFiles\20180121\20180121180044128294^10.242.16.57^niinae@com\ManualInputFile\180120TN_02_Ctrl.raw
970	NCK1_HUMAN	Cytoplasmic protein NCK1 OS=Homo sapiens GN=NCK1 PE=1 SV=1	43065.5	80.74	0.000170345	1	RKPSVPDSASPADDSFVDPGER	Phospho (ST)	79.9663@S:4	2408.07	803.697	2408.06	803.696	0.0048	82	103	3	80.74	0.3	1.28609e-07	25.7282	2	Mascot	K	L	D:\Users\massUser\Documents\JobRequest\ResultFiles\20180121\20180121180044128294^10.242.16.57^niinae@com\ManualInputFile\180120TN_02_Ctrl.raw
1373	SSRP1_HUMAN	FACT complex subunit SSRP1 OS=Homo sapiens GN=SSRP1 PE=1 SV=1	81366.6	36.7293	4.28944	1	EGMNPSYDEYADSDEDQHDAYLER	Oxidation (M);Phospho (ST)	15.9949@M:3,79.9663@S:13	2944.07	982.364	2944.07	982.362	0.0033	432	455	3	80.66	26.33	8.11768e-08	26.7989	0	Mascot	K	M	D:\Users\massUser\Documents\JobRequest\ResultFiles\20180121\20180121180044128294^10.242.16.57^niinae@com\ManualInputFile\180120TN_10_PEEK_PK-450_1.raw
100	IF2P_HUMAN	Eukaryotic translation initiation factor 5B OS=Homo sapiens GN=EIF5B PE=1 SV=4	139198	479.009	2.53747e-44	8	VEMYSGSDDDDDFNK	Oxidation (M);2 Phospho (ST)	15.9949@M:3,79.9663@S:5,79.9663@S:7	1911.58	956.797	1911.58	956.797	0.0005	131	145	2	80.62	14.3	1.47384e-08	25.7037	0	Mascot	K	L	D:\Users\massUser\Documents\JobRequest\ResultFiles\20180121\20180121180044128294^10.242.16.57^niinae@com\ManualInputFile\180120TN_10_PEEK_PK-450_1.raw
465	IMA4_HUMAN	Importin subunit alpha-4 OS=Homo sapiens GN=KPNA3 PE=1 SV=2	58288	127.04	3.99328e-09	2	NVPQEESLEDSDVDADFK	Phospho (ST)	79.9663@S:11	2115.85	706.292	2115.85	706.291	0.0027	50	67	3	80.57	39.29	8.28766e-08	28.5887	0	Mascot	R	A	D:\Users\massUser\Documents\JobRequest\ResultFiles\20180121\20180121180044128294^10.242.16.57^niinae@com\ManualInputFile\180120TN_04_Ti2_1.raw
685	USO1_HUMAN	General vesicular transport factor p115 OS=Homo sapiens GN=USO1 PE=1 SV=2	108740	90.4	1.84217e-05	1	DLGHPVEEEDELESGDQEDEDDESEDPGK	Phospho (ST)	79.9663@S:14	3322.23	1108.42	3322.23	1108.42	-0.0016	929	957	3	80.57	38.2	7.80531e-08	26.9463	0	Mascot	K	D	D:\Users\massUser\Documents\JobRequest\ResultFiles\20180121\20180121180044128294^10.242.16.57^niinae@com\ManualInputFile\180120TN_04_Ti2_1.raw
276	DNLI1_HUMAN	DNA ligase 1 OS=Homo sapiens GN=LIG1 PE=1 SV=1	102301	223.699	8.61787e-19	4	VLGSEGEEEDEALSPAK	Phospho (ST)	79.9663@S:14	1838.78	920.398	1838.78	920.398	-0.0004	63	79	2	80.42	70.99	1.28457e-07	25.8403	0	Mascot	R	G	D:\Users\massUser\Documents\JobRequest\ResultFiles\20180121\20180121180044128294^10.242.16.57^niinae@com\ManualInputFile\180120TN_02_Ctrl.raw
1481	BD1L1_HUMAN	Biorientation of chromosomes in cell division protein 1-like 1 OS=Homo sapiens GN=BOD1L1 PE=1 SV=2	332433	28.1	31.2845	2	YYSDSDDELTVEQR	2 Phospho (ST)	79.9663@S:3,79.9663@S:5	1878.66	940.339	1878.66	940.337	0.0039	480	493	2	80.39	11.12	4.34204e-08	28.2081	0	Mascot	K	R	D:\Users\massUser\Documents\JobRequest\ResultFiles\20180121\20180121180044128294^10.242.16.57^niinae@com\ManualInputFile\180120TN_10_PEEK_PK-450_1.raw
659	PA24A_HUMAN	Cytosolic phospholipase A2 OS=Homo sapiens GN=PLA2G4A PE=1 SV=2	85697.4	93.07	9.96162e-06	1	CSVSLSNVEAR	Carbamidomethyl (C);Phospho (ST)	57.0215@C:1,79.9663@S:4	1300.55	651.282	1300.55	651.281	0.0006	726	736	2	80.37	26.53	5.64775e-08	26.0616	0	Mascot	R	R	D:\Users\massUser\Documents\JobRequest\ResultFiles\20180121\20180121180044128294^10.242.16.57^niinae@com\ManualInputFile\180120TN_07_SUS316L_1.raw
444	CHD7_HUMAN	Chromodomain-helicase-DNA-binding protein 7 OS=Homo sapiens GN=CHD7 PE=1 SV=3	337542	131.27	1.50775e-09	2	DGETLEGSDAEESLDK	Phospho (ST)	79.9663@S:8	1773.68	887.849	1773.68	887.849	0.0006	2949	2964	2	80.32	27.48	7.84977e-08	26.3373	0	Mascot	K	T	D:\Users\massUser\Documents\JobRequest\ResultFiles\20180121\20180121180044128294^10.242.16.57^niinae@com\ManualInputFile\180120TN_07_SUS316L_1.raw
159	SRRM1_HUMAN	Serine/arginine repetitive matrix protein 1 OS=Homo sapiens GN=SRRM1 PE=1 SV=2	102331	422.3	1.18941e-38	8	KVELSESEEDK	Phospho (ST)	79.9663@S:5	1371.58	686.798	1371.58	686.798	0.0005	459	469	2	80.28	27.48	7.03172e-08	21.3952	1	Mascot	R	G	D:\Users\massUser\Documents\JobRequest\ResultFiles\20180121\20180121180044128294^10.242.16.57^niinae@com\ManualInputFile\180120TN_02_Ctrl.raw
258	HDGF_HUMAN	Hepatoma-derived growth factor OS=Homo sapiens GN=HDGF PE=1 SV=1	26885.9	240.52	1.79197e-20	5	GNAEGSSDEEGKLVIDEPAK	2 Phospho (ST)	79.9663@S:6,79.9663@S:7	2203.89	1102.95	2203.89	1102.95	0.0009	127	146	2	80.26	80.26	1.03608e-07	26.9967	1	Mascot	K	E	D:\Users\massUser\Documents\JobRequest\ResultFiles\20180121\20180121180044128294^10.242.16.57^niinae@com\ManualInputFile\180120TN_02_Ctrl.raw
757	GPN1_HUMAN	GPN-loop GTPase 1 OS=Homo sapiens GN=GPN1 PE=1 SV=1	41827.7	80.25	0.000190691	1	GTLDEEDEEADSDTDDIDHR	Phospho (ST)	79.9663@S:12	2355.85	786.291	2355.85	786.291	0.0018	327	346	3	80.25	17.03	5.99479e-08	25.2051	0	Mascot	R	V	D:\Users\massUser\Documents\JobRequest\ResultFiles\20180121\20180121180044128294^10.242.16.57^niinae@com\ManualInputFile\180120TN_04_Ti2_1.raw
1341	HAP28_HUMAN	28 kDa heat- and acid-stable phosphoprotein OS=Homo sapiens GN=PDAP1 PE=1 SV=1	20617.6	20.0393	200.171	1	SLDSDESEDEEDDYQQK	2 Phospho (ST)	79.9663@S:4,79.9663@S:7	2190.7	1096.36	2190.7	1096.36	0.0007	57	73	2	80.25	7.26	2.78498e-08	25.4151	0	Mascot	K	R	D:\Users\massUser\Documents\JobRequest\ResultFiles\20180121\20180121180044128294^10.242.16.57^niinae@com\ManualInputFile\180120TN_04_Ti2_1.raw
202	HTSF1_HUMAN	HIV Tat-specific factor 1 OS=Homo sapiens GN=HTATSF1 PE=1 SV=1	86370.8	298.759	2.68782e-26	6	ELEENDSENSEFEDDGSEK	2 Phospho (ST)	79.9663@S:7,79.9663@S:10	2360.77	1181.39	2360.77	1181.39	-0.0033	591	609	2	80.2	79.48	2.67398e-08	26.2133	0	Mascot	K	V	D:\Users\massUser\Documents\JobRequest\ResultFiles\20180121\20180121180044128294^10.242.16.57^niinae@com\ManualInputFile\180120TN_10_PEEK_PK-450_1.raw
610	WAPL_HUMAN	Wings apart-like protein homolog OS=Homo sapiens GN=WAPL PE=1 SV=1	134516	129.04	2.51959e-09	3	VEEESTGDPFGFDSDDESLPVSSK	Phospho (ST)	79.9663@S:14	2652.07	885.029	2652.06	885.029	0.0018	64	87	3	80.2	30.1	1.55664e-07	31.1058	0	Mascot	K	N	D:\Users\massUser\Documents\JobRequest\ResultFiles\20180121\20180121180044128294^10.242.16.57^niinae@com\ManualInputFile\180120TN_10_PEEK_PK-450_1.raw
1456	PLEC_HUMAN	Plectin OS=Homo sapiens GN=PLEC PE=1 SV=3	533462	35.5793	5.58985	2	SSSVGSSSSYPISPAVSR	Phospho (ST)	79.9663@S:3	1833.82	917.915	1833.81	917.915	0.0013	4384	4401	2	80.18	80.18	1.35275e-07	26.552	0	Mascot	R	T	D:\Users\massUser\Documents\JobRequest\ResultFiles\20180121\20180121180044128294^10.242.16.57^niinae@com\ManualInputFile\180120TN_02_Ctrl.raw
553	EF1D_HUMAN	Elongation factor 1-delta OS=Homo sapiens GN=EEF1D PE=1 SV=5	31216.8	110.7	1.71921e-07	2	KPATPAEDDEDDDIDLFGSDNEEEDK	Phospho (ST)	79.9663@T:4	2988.16	997.06	2988.16	997.059	0.0019	144	169	3	80.18	16.33	1.19925e-07	27.8835	1	Mascot	K	E	D:\Users\massUser\Documents\JobRequest\ResultFiles\20180121\20180121180044128294^10.242.16.57^niinae@com\ManualInputFile\180120TN_04_Ti2_1.raw
499	I2BP2_HUMAN	Interferon regulatory factor 2-binding protein 2 OS=Homo sapiens GN=IRF2BP2 PE=1 SV=2	61727.9	152.13	1.23689e-11	2	RPASVSSSAAVEHEQR	Phospho (ST)	79.9663@S:4	1789.81	597.611	1789.81	597.611	0.0014	237	252	3	80.07	10.92	1.29397e-07	20.3008	1	Mascot	K	E	D:\Users\massUser\Documents\JobRequest\ResultFiles\20180121\20180121180044128294^10.242.16.57^niinae@com\ManualInputFile\180120TN_10_PEEK_PK-450_1.raw
372	HN1_HUMAN	Hematological and neurological expressed 1 protein OS=Homo sapiens GN=HN1 PE=1 SV=3	16004.9	198.3	2.98765e-16	2	RNSSEASSGDFLDLK	Phospho (ST)	79.9663@S:3	1704.74	853.376	1704.74	853.375	0.0019	85	99	2	80.05	11.52	1.19615e-07	28.0767	1	Mascot	R	G	D:\Users\massUser\Documents\JobRequest\ResultFiles\20180121\20180121180044128294^10.242.16.57^niinae@com\ManualInputFile\180120TN_02_Ctrl.raw
674	DDX24_HUMAN	ATP-dependent RNA helicase DDX24 OS=Homo sapiens GN=DDX24 PE=1 SV=1	96898.7	93.61	8.7969e-06	1	AQAVSEEEEEEEGK	Phospho (ST)	79.9663@S:5	1642.62	822.32	1642.62	822.32	0.0004	78	91	2	80.05	80.05	7.859e-08	22.8805	0	Mascot	K	S	D:\Users\massUser\Documents\JobRequest\ResultFiles\20180121\20180121180044128294^10.242.16.57^niinae@com\ManualInputFile\180120TN_04_Ti2_1.raw
127	SRRM1_HUMAN	Serine/arginine repetitive matrix protein 1 OS=Homo sapiens GN=SRRM1 PE=1 SV=2	102331	379.33	2.35684e-34	9	KVELSESEEDK	Phospho (ST)	79.9663@S:5	1371.58	686.798	1371.58	686.798	0.0006	459	469	2	80.01	29.82	7.48275e-08	21.4797	1	Mascot	R	G	D:\Users\massUser\Documents\JobRequest\ResultFiles\20180121\20180121180044128294^10.242.16.57^niinae@com\ManualInputFile\180120TN_04_Ti2_1.raw
249	HTSF1_HUMAN	HIV Tat-specific factor 1 OS=Homo sapiens GN=HTATSF1 PE=1 SV=1	86370.8	260.039	2.00171e-22	6	VFDDESDEKEDEEYADEK	Phospho (ST)	79.9663@S:6	2270.83	1136.42	2270.83	1136.42	0.0009	637	654	2	79.99	76.08	6.01383e-08	25.359	1	Mascot	K	G	D:\Users\massUser\Documents\JobRequest\ResultFiles\20180121\20180121180044128294^10.242.16.57^niinae@com\ManualInputFile\180120TN_02_Ctrl.raw
374	LA_HUMAN	Lupus La protein OS=Homo sapiens GN=SSB PE=1 SV=2	46979.2	154.17	7.73268e-12	2	FASDDEHDEHDENGATGPVK	Phospho (ST)	79.9663@S:3	2248.86	1125.44	2248.85	1125.43	0.0011	364	383	2	79.96	79.78	8.3768e-08	22.3877	0	Mascot	K	R	D:\Users\massUser\Documents\JobRequest\ResultFiles\20180121\20180121180044128294^10.242.16.57^niinae@com\ManualInputFile\180120TN_07_SUS316L_1.raw
759	CBX8_HUMAN	Chromobox protein homolog 8 OS=Homo sapiens GN=CBX8 PE=1 SV=3	43483.5	79.95	0.000204329	1	RQDSDLVQCGVTSPSSAEATGK	Carbamidomethyl (C);Phospho (ST)	79.9663@S:4,57.0215@C:9	2372.03	791.686	2372.03	791.684	0.003	253	274	3	79.95	56.28	1.54266e-07	25.1113	1	Mascot	R	L	D:\Users\massUser\Documents\JobRequest\ResultFiles\20180121\20180121180044128294^10.242.16.57^niinae@com\ManualInputFile\180120TN_04_Ti2_1.raw
272	SON_HUMAN	Protein SON OS=Homo sapiens GN=SON PE=1 SV=4	264063	227.2	3.84884e-19	7	SHDDGNIDLESDSFLK	Phospho (ST)	79.9663@S:13	1870.76	624.594	1870.76	624.595	-0.0026	142	157	3	79.92	16.77	1.0135e-07	29.3634	0	Mascot	K	F	D:\Users\massUser\Documents\JobRequest\ResultFiles\20180121\20180121180044128294^10.242.16.57^niinae@com\ManualInputFile\180120TN_02_Ctrl.raw
1343	RMD3_HUMAN	Regulator of microtubule dynamics protein 3 OS=Homo sapiens GN=RMDN3 PE=1 SV=2	52542.2	19.7093	215.973	1	SQSLPNSLDYTQTSDPGR	Phospho (ST)	79.9663@S:3	2044.88	1023.45	2044.87	1023.44	0.0019	44	61	2	79.92	3.06	1.65012e-07	27.6538	0	Mascot	R	H	D:\Users\massUser\Documents\JobRequest\ResultFiles\20180121\20180121180044128294^10.242.16.57^niinae@com\ManualInputFile\180120TN_04_Ti2_1.raw
1085	MYPT1_HUMAN	Protein phosphatase 1 regulatory subunit 12A OS=Homo sapiens GN=PPP1R12A PE=1 SV=1	115610	73.0493	0.00100092	2	TGSYGALAEITASK	Phospho (ST)	79.9663@S:3	1447.66	724.838	1447.66	724.837	0.0011	443	456	2	79.87	2.74	1.12827e-07	29.4992	0	Mascot	K	E	D:\Users\massUser\Documents\JobRequest\ResultFiles\20180121\20180121180044128294^10.242.16.57^niinae@com\ManualInputFile\180120TN_02_Ctrl.raw
303	NOL8_HUMAN	Nucleolar protein 8 OS=Homo sapiens GN=NOL8 PE=1 SV=1	132448	227.54	3.55902e-19	3	FLETDSEEEQEEVNEK	2 Phospho (ST)	79.9663@T:4,79.9663@S:6	2113.77	1057.89	2113.77	1057.89	0.0026	885	900	2	79.87	79.87	7.62486e-08	27.3875	0	Mascot	R	K	D:\Users\massUser\Documents\JobRequest\ResultFiles\20180121\20180121180044128294^10.242.16.57^niinae@com\ManualInputFile\180120TN_10_PEEK_PK-450_1.raw
585	PA24A_HUMAN	Cytosolic phospholipase A2 OS=Homo sapiens GN=PLA2G4A PE=1 SV=2	85697.4	131.44	1.44987e-09	2	CSVSLSNVEAR	Carbamidomethyl (C);Phospho (ST)	57.0215@C:1,79.9663@S:4	1300.55	651.282	1300.55	651.281	0.001	726	736	2	79.82	24.08	6.72295e-08	26.1864	0	Mascot	R	R	D:\Users\massUser\Documents\JobRequest\ResultFiles\20180121\20180121180044128294^10.242.16.57^niinae@com\ManualInputFile\180120TN_02_Ctrl.raw
976	STK10_HUMAN	Serine/threonine-protein kinase 10 OS=Homo sapiens GN=STK10 PE=1 SV=1	112749	79.81	0.000211023	1	QVAEQGGDLSPAANR	Phospho (ST)	79.9663@S:10	1591.7	796.858	1591.7	796.857	0.0016	429	443	2	79.81	79.81	1.20143e-07	23.1196	0	Mascot	K	S	D:\Users\massUser\Documents\JobRequest\ResultFiles\20180121\20180121180044128294^10.242.16.57^niinae@com\ManualInputFile\180120TN_02_Ctrl.raw
138	HS90B_HUMAN	Heat shock protein HSP 90-beta OS=Homo sapiens GN=HSP90AB1 PE=1 SV=4	83554.2	443.48	9.06421e-41	6	PKIEDVGSDEEDDSGKDK	Phospho (ST)	79.9663@S:8	2041.84	681.62	2041.84	681.619	0.0018	248	265	3	79.79	43.17	1.32767e-07	22.2651	2	Mascot	K	K	D:\Users\massUser\Documents\JobRequest\ResultFiles\20180121\20180121180044128294^10.242.16.57^niinae@com\ManualInputFile\180120TN_02_Ctrl.raw
487	RALY_HUMAN	RNA-binding protein Raly OS=Homo sapiens GN=RALY PE=1 SV=1	32500.6	121.25	1.51471e-08	2	TRDDGDEEGLLTHSEEELEHSQDTDADDGALQ	2 Phospho (ST)	79.9663@S:21,79.9663@T:24	3686.41	922.609	3686.41	922.609	0.0032	275	306	4	79.79	79.79	1.29094e-07	28.1532	1	Mascot	R	]	D:\Users\massUser\Documents\JobRequest\ResultFiles\20180121\20180121180044128294^10.242.16.57^niinae@com\ManualInputFile\180120TN_07_SUS316L_1.raw
596	TMX1_HUMAN	Thioredoxin-related transmembrane protein 1 OS=Homo sapiens GN=TMX1 PE=1 SV=1	32170	129.79	2.11997e-09	2	KVEEEQEADEEDVSEEEAESK	Phospho (ST)	79.9663@S:20	2516.98	840.001	2516.98	840.001	0.0017	234	254	3	79.78	8.29	1.18346e-07	22.3581	1	Mascot	K	E	D:\Users\massUser\Documents\JobRequest\ResultFiles\20180121\20180121180044128294^10.242.16.57^niinae@com\ManualInputFile\180120TN_02_Ctrl.raw
764	UBP15_HUMAN	Ubiquitin carboxyl-terminal hydrolase 15 OS=Homo sapiens GN=USP15 PE=1 SV=3	113602	79.77	0.000212976	1	SPGASNFSTLPK	Phospho (ST)	79.9663@S:1	1284.58	643.296	1284.58	643.295	0.0014	229	240	2	79.77	44.61	1.00694e-07	26.7469	0	Mascot	K	I	D:\Users\massUser\Documents\JobRequest\ResultFiles\20180121\20180121180044128294^10.242.16.57^niinae@com\ManualInputFile\180120TN_04_Ti2_1.raw
594	ZRAB2_HUMAN	Zinc finger Ran-binding domain-containing protein 2 OS=Homo sapiens GN=ZRANB2 PE=1 SV=2	37838.2	131.429	1.45369e-09	7	YNLDASEEEDSNKK	Phospho (ST)	79.9663@S:6	1720.68	861.349	1720.68	861.349	0.0012	183	196	2	79.77	45.97	8.38238e-08	23.1601	1	Mascot	K	K	D:\Users\massUser\Documents\JobRequest\ResultFiles\20180121\20180121180044128294^10.242.16.57^niinae@com\ManualInputFile\180120TN_10_PEEK_PK-450_1.raw
518	NDRG3_HUMAN	Protein NDRG3 OS=Homo sapiens GN=NDRG3 PE=1 SV=2	41895.7	117.44	3.64192e-08	2	SVTSNQSDGTQESCESPDVLDR	Carbamidomethyl (C);Phospho (ST)	79.9663@T:10,57.0215@C:14	2489.99	831.003	2489.99	831.002	0.0027	346	367	3	79.74	79.74	1.46514e-07	26.2168	0	Mascot	R	H	D:\Users\massUser\Documents\JobRequest\ResultFiles\20180121\20180121180044128294^10.242.16.57^niinae@com\ManualInputFile\180120TN_07_SUS316L_1.raw
247	TB182_HUMAN	182 kDa tankyrase-1-binding protein OS=Homo sapiens GN=TNKS1BP1 PE=1 SV=4	182711	257.779	3.36822e-22	8	RDSLGAYASQDANEQGQDLGK	Phospho (ST)	79.9663@S:3	2301.99	768.336	2301.99	768.336	0.0001	891	911	3	79.74	5.84	1.95883e-07	25.7624	1	Mascot	K	R	D:\Users\massUser\Documents\JobRequest\ResultFiles\20180121\20180121180044128294^10.242.16.57^niinae@com\ManualInputFile\180120TN_10_PEEK_PK-450_1.raw
765	STK10_HUMAN	Serine/threonine-protein kinase 10 OS=Homo sapiens GN=STK10 PE=1 SV=1	112749	79.73	0.000214946	1	QVAEQGGDLSPAANR	Phospho (ST)	79.9663@S:10	1591.7	796.858	1591.7	796.857	0.0016	429	443	2	79.73	79.73	1.22909e-07	23.1498	0	Mascot	K	S	D:\Users\massUser\Documents\JobRequest\ResultFiles\20180121\20180121180044128294^10.242.16.57^niinae@com\ManualInputFile\180120TN_04_Ti2_1.raw
981	S39AA_HUMAN	Zinc transporter ZIP10 OS=Homo sapiens GN=SLC39A10 PE=1 SV=2	94928	79.65	0.000218942	1	LNETELTDLEGQQESPPK	Phospho (ST)	79.9663@S:15	2106.94	1054.48	2106.94	1054.48	0.0008	577	594	2	79.65	52.31	1.71802e-07	28.8293	0	Mascot	R	N	D:\Users\massUser\Documents\JobRequest\ResultFiles\20180121\20180121180044128294^10.242.16.57^niinae@com\ManualInputFile\180120TN_02_Ctrl.raw
229	NUP98_HUMAN	Nuclear pore complex protein Nup98-Nup96 OS=Homo sapiens GN=NUP98 PE=1 SV=4	198597	204.599	7.006e-17	4	DSENLASPSEYPENGER	Phospho (ST)	79.9663@S:7	1972.77	987.392	1972.77	987.392	0.0016	617	633	2	79.65	23.95	1.12728e-07	26.1047	0	Mascot	R	F	D:\Users\massUser\Documents\JobRequest\ResultFiles\20180121\20180121180044128294^10.242.16.57^niinae@com\ManualInputFile\180120TN_04_Ti2_1.raw
661	SMC4_HUMAN	Structural maintenance of chromosomes protein 4 OS=Homo sapiens GN=SMC4 PE=1 SV=2	147775	118.71	2.7185e-08	2	TESPATAAETASEELDNR	Phospho (ST)	79.9663@S:3	1970.81	986.412	1970.81	986.413	-0.0008	39	56	2	79.59	79.59	1.28584e-07	29.344	0	Mascot	R	S	D:\Users\massUser\Documents\JobRequest\ResultFiles\20180121\20180121180044128294^10.242.16.57^niinae@com\ManualInputFile\180120TN_10_PEEK_PK-450_1.raw
386	ZRAB2_HUMAN	Zinc finger Ran-binding domain-containing protein 2 OS=Homo sapiens GN=ZRANB2 PE=1 SV=2	37838.2	150.119	1.96549e-11	6	YNLDASEEEDSNK	Phospho (ST)	79.9663@S:6	1592.59	797.302	1592.59	797.301	0.0012	183	195	2	79.58	39.13	6.00339e-08	24.4871	0	Mascot	K	K	D:\Users\massUser\Documents\JobRequest\ResultFiles\20180121\20180121180044128294^10.242.16.57^niinae@com\ManualInputFile\180120TN_04_Ti2_1.raw
988	SGPP1_HUMAN	Sphingosine-1-phosphate phosphatase 1 OS=Homo sapiens GN=SGPP1 PE=1 SV=2	49702.9	79.54	0.000224559	1	RNSLTGEEGQLAR	Phospho (ST)	79.9663@S:3	1509.69	755.854	1509.69	755.854	-0.0001	110	122	2	79.54	28.52	1.25626e-07	23.9207	1	Mascot	R	V	D:\Users\massUser\Documents\JobRequest\ResultFiles\20180121\20180121180044128294^10.242.16.57^niinae@com\ManualInputFile\180120TN_02_Ctrl.raw
1105	PLEC_HUMAN	Plectin OS=Homo sapiens GN=PLEC PE=1 SV=3	533462	41.3493	1.48047	1	SSSVGSSSSYPISPAVSR	Phospho (ST)	79.9663@S:3	1833.82	917.915	1833.81	917.915	0.0014	4384	4401	2	79.5	79.5	1.64937e-07	26.4026	0	Mascot	R	T	D:\Users\massUser\Documents\JobRequest\ResultFiles\20180121\20180121180044128294^10.242.16.57^niinae@com\ManualInputFile\180120TN_07_SUS316L_1.raw
991	NOP56_HUMAN	Nucleolar protein 56 OS=Homo sapiens GN=NOP56 PE=1 SV=4	66407.9	79.46	0.000228734	1	EELMSSDLEETAGSTSIPK	Oxidation (M);Phospho (ST)	15.9949@M:4,79.9663@S:5	2118.89	1060.45	2118.89	1060.45	0.001	515	533	2	79.46	2.27	1.43815e-07	27.9784	0	Mascot	K	R	D:\Users\massUser\Documents\JobRequest\ResultFiles\20180121\20180121180044128294^10.242.16.57^niinae@com\ManualInputFile\180120TN_02_Ctrl.raw
318	RD23B_HUMAN	UV excision repair protein RAD23 homolog B OS=Homo sapiens GN=RAD23B PE=1 SV=1	43201.6	177.95	3.2384e-14	2	PAEKPAETPVATSPTATDSTSGDSSR	Phospho (ST)	79.9663@S:13	2639.16	880.728	2639.16	880.727	0.0021	148	173	3	79.39	79.39	1.8643e-07	22.7975	1	Mascot	K	S	D:\Users\massUser\Documents\JobRequest\ResultFiles\20180121\20180121180044128294^10.242.16.57^niinae@com\ManualInputFile\180120TN_07_SUS316L_1.raw
512	VIME_HUMAN	Vimentin OS=Homo sapiens GN=VIM PE=1 SV=4	53676.1	148	3.20133e-11	4	SLYASSPGGVYATR	Phospho (ST)	79.9663@S:6	1507.67	754.843	1507.67	754.843	0.0016	51	64	2	79.36	12.03	1.10084e-07	26.7509	0	Mascot	R	S	D:\Users\massUser\Documents\JobRequest\ResultFiles\20180121\20180121180044128294^10.242.16.57^niinae@com\ManualInputFile\180120TN_10_PEEK_PK-450_1.raw
162	TOP2A_HUMAN	DNA topoisomerase 2-alpha OS=Homo sapiens GN=TOP2A PE=1 SV=3	175017	309.919	2.05779e-27	5	IKNENTEGSPQEDGVELEGLK	Phospho (ST)	79.9663@S:9	2365.07	789.364	2365.07	789.364	0.0024	1239	1259	3	79.34	11.51	1.99066e-07	26.6593	1	Mascot	K	Q	D:\Users\massUser\Documents\JobRequest\ResultFiles\20180121\20180121180044128294^10.242.16.57^niinae@com\ManualInputFile\180120TN_07_SUS316L_1.raw
669	TACC2_HUMAN	Transforming acidic coiled-coil-containing protein 2 OS=Homo sapiens GN=TACC2 PE=1 SV=3	311632	94.64	6.93953e-06	2	SSDSEEAFETPESTTPVK	Phospho (ST)	79.9663@S:2	2019.82	1010.92	2019.82	1010.92	0.0041	1946	1963	2	79.28	79.28	1.18032e-07	26.8489	0	Mascot	R	A	D:\Users\massUser\Documents\JobRequest\ResultFiles\20180121\20180121180044128294^10.242.16.57^niinae@com\ManualInputFile\180120TN_04_Ti2_1.raw
559	PHC3_HUMAN	Polyhomeotic-like protein 3 OS=Homo sapiens GN=PHC3 PE=1 SV=1	106894	110.04	2.00138e-07	2	MDRTPPPPTLSPAAITVGR	Oxidation (M);2 Phospho (ST)	15.9949@M:1,79.9663@T:4,79.9663@S:11	2151.98	718.335	2151.98	718.334	0.0043	606	624	3	79.27	18.06	1.66809e-07	28.8291	1	Mascot	R	G	D:\Users\massUser\Documents\JobRequest\ResultFiles\20180121\20180121180044128294^10.242.16.57^niinae@com\ManualInputFile\180120TN_04_Ti2_1.raw
602	CLN3_HUMAN	Battenin OS=Homo sapiens GN=CLN3 PE=1 SV=1	48162.7	130.92	1.63429e-09	2	RRFSDSEGEETVPEPR	Phospho (ST)	79.9663@S:4	1969.85	657.625	1969.85	657.625	0	9	24	3	79.26	31.22	1.64229e-07	23.552	2	Mascot	R	L	D:\Users\massUser\Documents\JobRequest\ResultFiles\20180121\20180121180044128294^10.242.16.57^niinae@com\ManualInputFile\180120TN_10_PEEK_PK-450_1.raw
1610	PPBI_HUMAN	Intestinal-type alkaline phosphatase OS=Homo sapiens GN=ALPI PE=1 SV=2	57118.5	19.0293	252.581	1	QVPDSAATATAYLCGVK	Carbamidomethyl (C);Phospho (ST)	79.9663@S:5,57.0215@C:14	1830.82	916.418	1830.82	916.418	-0.0008	107	123	2	79.24	30.79	1.6737e-07	29.3568	0	Mascot	R	A	D:\Users\massUser\Documents\JobRequest\ResultFiles\20180121\20180121180044128294^10.242.16.57^niinae@com\ManualInputFile\180120TN_02_Ctrl.raw
570	RPA34_HUMAN	DNA-directed RNA polymerase I subunit RPA34 OS=Homo sapiens GN=CD3EAP PE=1 SV=1	55236.5	135.11	6.22773e-10	2	QEQINTEPLEDTVLSPTK	Phospho (ST)	79.9663@S:15	2120.99	708.004	2120.99	708.003	0.0013	271	288	3	79.23	19.28	2.02978e-07	29.5015	0	Mascot	K	K	D:\Users\massUser\Documents\JobRequest\ResultFiles\20180121\20180121180044128294^10.242.16.57^niinae@com\ManualInputFile\180120TN_02_Ctrl.raw
1237	ARI4B_HUMAN	AT-rich interactive domain-containing protein 4B OS=Homo sapiens GN=ARID4B PE=1 SV=2	148803	54.8993	0.0653733	3	DIEVLSEDTDYEEDEVTK	2 Phospho (ST)	79.9663@S:6,79.9663@T:9	2287.86	1144.94	2287.85	1144.93	0.0014	785	802	2	79.16	50.88	1.04351e-07	30.6498	0	Mascot	K	K	D:\Users\massUser\Documents\JobRequest\ResultFiles\20180121\20180121180044128294^10.242.16.57^niinae@com\ManualInputFile\180120TN_02_Ctrl.raw
921	T2FA_HUMAN	General transcription factor IIF subunit 1 OS=Homo sapiens GN=GTF2F1 PE=1 SV=2	58262.1	79.16	0.000245092	1	GNSRPGTPSAEGGSTSSTLR	2 Phospho (ST)	79.9663@S:3,79.9663@T:7	2077.85	693.623	2077.85	693.623	-0.0003	383	402	3	79.16	22.25	1.34686e-07	22.9025	1	Mascot	R	A	D:\Users\massUser\Documents\JobRequest\ResultFiles\20180121\20180121180044128294^10.242.16.57^niinae@com\ManualInputFile\180120TN_10_PEEK_PK-450_1.raw
332	BAG3_HUMAN	BAG family molecular chaperone regulator 3 OS=Homo sapiens GN=BAG3 PE=1 SV=3	61727.9	173.47	9.0851e-14	3	SQSPAASDCSSSSSSASLPSSGR	Carbamidomethyl (C);Phospho (ST)	79.9663@S:3,57.0215@C:9	2278.9	760.641	2278.9	760.641	0.0015	171	193	3	79.15	5.24	1.25875e-07	23.1722	0	Mascot	R	S	D:\Users\massUser\Documents\JobRequest\ResultFiles\20180121\20180121180044128294^10.242.16.57^niinae@com\ManualInputFile\180120TN_04_Ti2_1.raw
1317	PPBI_HUMAN	Intestinal-type alkaline phosphatase OS=Homo sapiens GN=ALPI PE=1 SV=2	57118.5	24.6993	68.4542	1	QVPDSAATATAYLCGVK	Carbamidomethyl (C);Phospho (ST)	79.9663@S:5,57.0215@C:14	1830.83	916.42	1830.82	916.418	0.0028	107	123	2	79.15	30.4	1.70874e-07	29.46	0	Mascot	R	A	D:\Users\massUser\Documents\JobRequest\ResultFiles\20180121\20180121180044128294^10.242.16.57^niinae@com\ManualInputFile\180120TN_04_Ti2_1.raw
747	IF4G2_HUMAN	Eukaryotic translation initiation factor 4 gamma 2 OS=Homo sapiens GN=EIF4G2 PE=1 SV=1	102810	79.07	0.000250225	1	TQTPPLGQTPQLGLK	Phospho (ST)	79.9663@T:3	1657.85	829.931	1657.84	829.929	0.0029	506	520	2	79.07	12.64	1.2326e-07	28.5779	0	Mascot	R	T	D:\Users\massUser\Documents\JobRequest\ResultFiles\20180121\20180121180044128294^10.242.16.57^niinae@com\ManualInputFile\180120TN_07_SUS316L_1.raw
922	STK10_HUMAN	Serine/threonine-protein kinase 10 OS=Homo sapiens GN=STK10 PE=1 SV=1	112749	79.06	0.000250801	1	QVAEQGGDLSPAANR	Phospho (ST)	79.9663@S:10	1591.7	796.857	1591.7	796.857	0.0007	429	443	2	79.06	79.06	1.44032e-07	23.0957	0	Mascot	K	S	D:\Users\massUser\Documents\JobRequest\ResultFiles\20180121\20180121180044128294^10.242.16.57^niinae@com\ManualInputFile\180120TN_10_PEEK_PK-450_1.raw
58	AHNK_HUMAN	Neuroblast differentiation-associated protein AHNAK OS=Homo sapiens GN=AHNAK PE=1 SV=2	629213	620.269	1.89845e-58	11	GGVTGSPEASISGSK	Phospho (ST)	79.9663@S:6	1412.62	707.316	1412.62	707.317	-0.0003	5726	5740	2	79.02	14.81	1.34713e-07	23.9112	0	Mascot	K	G	D:\Users\massUser\Documents\JobRequest\ResultFiles\20180121\20180121180044128294^10.242.16.57^niinae@com\ManualInputFile\180120TN_10_PEEK_PK-450_1.raw
770	LYN_HUMAN	Tyrosine-protein kinase Lyn OS=Homo sapiens GN=LYN PE=1 SV=3	58993	78.99	0.000254877	1	GKDSLSDDGVDLK	Phospho (ST)	79.9663@S:6	1427.62	714.817	1427.62	714.816	0.0006	8	20	2	78.99	21.16	1.16719e-07	25.3614	1	Mascot	K	T	D:\Users\massUser\Documents\JobRequest\ResultFiles\20180121\20180121180044128294^10.242.16.57^niinae@com\ManualInputFile\180120TN_04_Ti2_1.raw
184	TCOF_HUMAN	Treacle protein OS=Homo sapiens GN=TCOF1 PE=1 SV=3	152243	379.48	2.27683e-34	6	LDSSPSVSSTLAAK	Phospho (ST)	79.9663@S:4	1441.67	721.842	1441.67	721.842	0.0002	1225	1238	2	78.91	11.57	1.49736e-07	25.6395	0	Mascot	K	D	D:\Users\massUser\Documents\JobRequest\ResultFiles\20180121\20180121180044128294^10.242.16.57^niinae@com\ManualInputFile\180120TN_02_Ctrl.raw
722	PRC2B_HUMAN	Protein PRRC2B OS=Homo sapiens GN=PRRC2B PE=1 SV=2	243958	85.35	5.89291e-05	1	LKFSDDEEEEEVVK	Phospho (ST)	79.9663@S:4	1774.76	888.386	1774.76	888.385	0.0033	385	398	2	78.89	78.89	1.58174e-07	26.7752	1	Mascot	K	D	D:\Users\massUser\Documents\JobRequest\ResultFiles\20180121\20180121180044128294^10.242.16.57^niinae@com\ManualInputFile\180120TN_04_Ti2_1.raw
751	SH24A_HUMAN	SH2 domain-containing protein 4A OS=Homo sapiens GN=SH2D4A PE=1 SV=1	52922.3	78.88	0.000261415	1	TLSSSAQEDIIR	Phospho (ST)	79.9663@S:3	1398.64	700.327	1398.64	700.327	0.0009	313	324	2	78.88	6.89	1.59833e-07	27.1968	0	Mascot	R	W	D:\Users\massUser\Documents\JobRequest\ResultFiles\20180121\20180121180044128294^10.242.16.57^niinae@com\ManualInputFile\180120TN_07_SUS316L_1.raw
610	SMN_HUMAN	Survival motor neuron protein OS=Homo sapiens GN=SMN1 PE=1 SV=1	32284.7	128.33	2.96708e-09	1	GTGQSDDSDIWDDTALIK	Phospho (ST)	79.9663@T:2	2015.84	1008.93	2015.84	1008.93	0.0017	24	41	2	78.87	5.04	1.94577e-07	32.3288	0	Mascot	R	A	D:\Users\massUser\Documents\JobRequest\ResultFiles\20180121\20180121180044128294^10.242.16.57^niinae@com\ManualInputFile\180120TN_02_Ctrl.raw
771	B3A2_HUMAN	Anion exchange protein 2 OS=Homo sapiens GN=SLC4A2 PE=1 SV=4	137493	78.83	0.000264442	1	RRPGASPTGETPTIEEGEEDEDEASEAEGAR	Phospho (ST)	79.9663@T:13	3351.4	838.856	3351.4	838.858	-0.0051	108	138	4	78.83	78.83	2.10124e-07	25.8354	2	Mascot	R	A	D:\Users\massUser\Documents\JobRequest\ResultFiles\20180121\20180121180044128294^10.242.16.57^niinae@com\ManualInputFile\180120TN_04_Ti2_1.raw
194	CALX_HUMAN	Calnexin OS=Homo sapiens GN=CANX PE=1 SV=2	67982	319.22	2.4173e-28	5	SDAEEDGGTVSQEEEDR	Phospho (ST)	79.9663@S:11	1931.69	966.853	1931.69	966.853	0	554	570	2	78.73	18.52	8.306e-08	22.9669	0	Mascot	K	K	D:\Users\massUser\Documents\JobRequest\ResultFiles\20180121\20180121180044128294^10.242.16.57^niinae@com\ManualInputFile\180120TN_02_Ctrl.raw
1001	GRL1A_HUMAN	DNA-directed RNA polymerase II subunit GRINL1A OS=Homo sapiens GN=POLR2M PE=1 SV=1	42056	78.73	0.000270601	1	VSSQAEDTSSSFDNLFIDR	Phospho (ST)	79.9663@S:10	2196.92	733.314	2196.92	733.314	0.0002	177	195	3	78.73	78.73	1.94923e-07	32.6613	0	Mascot	R	L	D:\Users\massUser\Documents\JobRequest\ResultFiles\20180121\20180121180044128294^10.242.16.57^niinae@com\ManualInputFile\180120TN_02_Ctrl.raw
1002	PKN2_HUMAN	Serine/threonine-protein kinase N2 OS=Homo sapiens GN=PKN2 PE=1 SV=1	112820	78.73	0.000270601	1	ASSLGEIDESSELR	Phospho (ST)	79.9663@S:2	1571.67	786.843	1571.67	786.843	0.001	581	594	2	78.73	2.12	1.21241e-07	27.6191	0	Mascot	R	V	D:\Users\massUser\Documents\JobRequest\ResultFiles\20180121\20180121180044128294^10.242.16.57^niinae@com\ManualInputFile\180120TN_02_Ctrl.raw
959	UT14A_HUMAN	U3 small nucleolar RNA-associated protein 14 homolog A OS=Homo sapiens GN=UTP14A PE=1 SV=1	88095.2	81.5786	0.000140433	2	DYLLSESEDEGDNDGERK	2 Phospho (ST)	79.9663@S:5,79.9663@S:7	2229.8	1115.91	2229.8	1115.91	0.0021	25	42	2	78.71	34.85	8.6808e-08	27.2679	1	Mascot	K	H	D:\Users\massUser\Documents\JobRequest\ResultFiles\20180121\20180121180044128294^10.242.16.57^niinae@com\ManualInputFile\180120TN_02_Ctrl.raw
269	PRC2A_HUMAN	Protein PRRC2A OS=Homo sapiens GN=PRRC2A PE=1 SV=3	229180	206.83	4.19112e-17	5	SDSGGSSSEPFDR	Phospho (ST)	79.9663@S:3	1406.5	704.257	1406.5	704.257	0.0002	759	771	2	78.67	13.04	6.18033e-08	24.1464	0	Mascot	R	H	D:\Users\massUser\Documents\JobRequest\ResultFiles\20180121\20180121180044128294^10.242.16.57^niinae@com\ManualInputFile\180120TN_07_SUS316L_1.raw
923	WDR3_HUMAN	WD repeat-containing protein 3 OS=Homo sapiens GN=WDR3 PE=1 SV=1	107115	78.65	0.000275632	1	GSSPGIQDTLEAEDGAFETDEAPEDR	Phospho (ST)	79.9663@S:3	2815.13	939.385	2815.13	939.385	-0.0003	239	264	3	78.65	78.65	2.14922e-07	30.8849	0	Mascot	K	I	D:\Users\massUser\Documents\JobRequest\ResultFiles\20180121\20180121180044128294^10.242.16.57^niinae@com\ManualInputFile\180120TN_10_PEEK_PK-450_1.raw
1004	CR025_HUMAN	Uncharacterized protein C18orf25 OS=Homo sapiens GN=C18orf25 PE=1 SV=2	43525.9	78.63	0.000276904	1	RDSSESQLASTESDKPTTGR	2 Phospho (ST)	79.9663@S:4,79.9663@S:6	2310.94	771.32	2310.94	771.319	0.0019	64	83	3	78.63	2.97	1.77529e-07	22.8796	2	Mascot	R	V	D:\Users\massUser\Documents\JobRequest\ResultFiles\20180121\20180121180044128294^10.242.16.57^niinae@com\ManualInputFile\180120TN_02_Ctrl.raw
669	PHC3_HUMAN	Polyhomeotic-like protein 3 OS=Homo sapiens GN=PHC3 PE=1 SV=1	106894	118.32	2.97392e-08	2	MDRTPPPPTLSPAAITVGR	Oxidation (M);2 Phospho (ST)	15.9949@M:1,79.9663@T:4,79.9663@S:11	2151.98	718.335	2151.98	718.334	0.0035	606	624	3	78.62	13.64	1.98549e-07	28.7723	1	Mascot	R	G	D:\Users\massUser\Documents\JobRequest\ResultFiles\20180121\20180121180044128294^10.242.16.57^niinae@com\ManualInputFile\180120TN_10_PEEK_PK-450_1.raw
924	XPC_HUMAN	DNA repair protein complementing XP-C cells OS=Homo sapiens GN=XPC PE=1 SV=4	106743	78.62	0.000277543	1	SEAAAPHTDAGGGLSSDEEEGTSSQAEAAR	2 Phospho (ST)	79.9663@S:15,79.9663@S:16	3047.17	1016.73	3047.17	1016.73	-0.0003	869	898	3	78.62	17.49	1.55267e-07	24.7384	0	Mascot	K	I	D:\Users\massUser\Documents\JobRequest\ResultFiles\20180121\20180121180044128294^10.242.16.57^niinae@com\ManualInputFile\180120TN_10_PEEK_PK-450_1.raw
775	WDR3_HUMAN	WD repeat-containing protein 3 OS=Homo sapiens GN=WDR3 PE=1 SV=1	107115	78.58	0.000280111	1	GSSPGIQDTLEAEDGAFETDEAPEDR	Phospho (ST)	79.9663@S:3	2815.14	1408.58	2815.13	1408.57	0.0013	239	264	2	78.58	78.58	2.19107e-07	31.0477	0	Mascot	K	I	D:\Users\massUser\Documents\JobRequest\ResultFiles\20180121\20180121180044128294^10.242.16.57^niinae@com\ManualInputFile\180120TN_04_Ti2_1.raw
850	RBM10_HUMAN	RNA-binding protein 10 OS=Homo sapiens GN=RBM10 PE=1 SV=3	103811	93.7893	8.44112e-06	3	GLVAAYSGESDSEEEQER	2 Phospho (ST)	79.9663@S:10,79.9663@S:12	2114.77	1058.39	2114.77	1058.39	0.0006	727	744	2	78.57	28.74	9.66017e-08	27.7965	0	Mascot	R	G	D:\Users\massUser\Documents\JobRequest\ResultFiles\20180121\20180121180044128294^10.242.16.57^niinae@com\ManualInputFile\180120TN_02_Ctrl.raw
754	HECD1_HUMAN	E3 ubiquitin-protein ligase HECTD1 OS=Homo sapiens GN=HECTD1 PE=1 SV=3	292225	78.57	0.000280757	1	KGSSSSVCSVASSSDISLGSTK	Carbamidomethyl (C);Phospho (ST)	79.9663@S:6,57.0215@C:8	2209.98	737.667	2209.98	737.666	0.0017	1382	1403	3	78.57	78.57	2.25867e-07	26.0017	1	Mascot	R	T	D:\Users\massUser\Documents\JobRequest\ResultFiles\20180121\20180121180044128294^10.242.16.57^niinae@com\ManualInputFile\180120TN_07_SUS316L_1.raw
299	EF1D_HUMAN	Elongation factor 1-delta OS=Homo sapiens GN=EEF1D PE=1 SV=5	31216.8	229.44	2.29789e-19	4	KPATPAEDDEDDDIDLFGSDNEEEDK	Phospho (ST)	79.9663@S:19	2988.16	997.06	2988.16	997.059	0.0036	144	169	3	78.56	61.87	1.72055e-07	28.6799	1	Mascot	K	E	D:\Users\massUser\Documents\JobRequest\ResultFiles\20180121\20180121180044128294^10.242.16.57^niinae@com\ManualInputFile\180120TN_10_PEEK_PK-450_1.raw
1318	DNJC5_HUMAN	DnaJ homolog subfamily C member 5 OS=Homo sapiens GN=DNAJC5 PE=1 SV=1	22932.6	18.3393	296.074	1	SLSTSGESLYHVLGLDK	Phospho (ST)	79.9663@S:3	1884.89	943.452	1884.89	943.451	0.0034	8	24	2	78.55	2.96	1.86415e-07	33.0132	0	Mascot	R	N	D:\Users\massUser\Documents\JobRequest\ResultFiles\20180121\20180121180044128294^10.242.16.57^niinae@com\ManualInputFile\180120TN_07_SUS316L_1.raw
925	USO1_HUMAN	General vesicular transport factor p115 OS=Homo sapiens GN=USO1 PE=1 SV=2	108740	78.55	0.000282052	1	DLGHPVEEEDELESGDQEDEDDESEDPGK	Phospho (ST)	79.9663@S:14	3322.23	1108.42	3322.23	1108.42	0.0019	929	957	3	78.55	43.28	1.17993e-07	26.7753	0	Mascot	K	D	D:\Users\massUser\Documents\JobRequest\ResultFiles\20180121\20180121180044128294^10.242.16.57^niinae@com\ManualInputFile\180120TN_10_PEEK_PK-450_1.raw
777	MPP8_HUMAN	M-phase phosphoprotein 8 OS=Homo sapiens GN=MPHOSPH8 PE=1 SV=2	97636	78.47	0.000287296	2	GAEAFGDSEEDGEDVFEVEK	Phospho (ST)	79.9663@S:8	2237.85	1119.93	2237.85	1119.93	0.0019	44	63	2	78.47	78.47	1.13075e-07	30.5387	0	Mascot	R	I	D:\Users\massUser\Documents\JobRequest\ResultFiles\20180121\20180121180044128294^10.242.16.57^niinae@com\ManualInputFile\180120TN_04_Ti2_1.raw
509	TACC2_HUMAN	Transforming acidic coiled-coil-containing protein 2 OS=Homo sapiens GN=TACC2 PE=1 SV=3	311632	153.328	9.38643e-12	2	SSDSEEAFETPESTTPVK	Phospho (ST)	79.9663@S:4	2019.82	1010.92	2019.82	1010.92	0.0005	1946	1963	2	78.46	78.46	1.41135e-07	26.806	0	Mascot	R	A	D:\Users\massUser\Documents\JobRequest\ResultFiles\20180121\20180121180044128294^10.242.16.57^niinae@com\ManualInputFile\180120TN_02_Ctrl.raw
444	TLE3_HUMAN	Transducin-like enhancer protein 3 OS=Homo sapiens GN=TLE3 PE=1 SV=2	84162.4	168.73	2.70601e-13	2	ESSANNSVSPSESLR	Phospho (ST)	79.9663@S:9	1642.68	822.346	1642.68	822.349	-0.0052	195	209	2	78.41	23.7	1.51422e-07	23.7795	0	Mascot	R	A	D:\Users\massUser\Documents\JobRequest\ResultFiles\20180121\20180121180044128294^10.242.16.57^niinae@com\ManualInputFile\180120TN_10_PEEK_PK-450_1.raw
1003	CR025_HUMAN	Uncharacterized protein C18orf25 OS=Homo sapiens GN=C18orf25 PE=1 SV=2	43525.9	78.63	0.000276904	1	RDSSESQLASTESDKPTTGR	Phospho (ST)	79.9663@S:4	2230.97	744.664	2230.97	744.664	0.0008	64	83	3	78.35	78.35	2.39797e-07	22.127	2	Mascot	R	V	D:\Users\massUser\Documents\JobRequest\ResultFiles\20180121\20180121180044128294^10.242.16.57^niinae@com\ManualInputFile\180120TN_02_Ctrl.raw
1007	EDC4_HUMAN	Enhancer of mRNA-decapping protein 4 OS=Homo sapiens GN=EDC4 PE=1 SV=1	152992	78.29	0.000299454	1	DSQDASAEQSDHDDEVASLASASGGFGTK	Phospho (ST)	79.9663@S:10	2961.18	988.068	2961.18	988.067	0.0039	870	898	3	78.29	78.29	2.26084e-07	29.2407	0	Mascot	R	V	D:\Users\massUser\Documents\JobRequest\ResultFiles\20180121\20180121180044128294^10.242.16.57^niinae@com\ManualInputFile\180120TN_02_Ctrl.raw
92	TR150_HUMAN	Thyroid hormone receptor-associated protein 3 OS=Homo sapiens GN=THRAP3 PE=1 SV=2	108658	481.139	1.55382e-44	10	FSGEEGEIEDDESGTENREEK	Phospho (ST)	79.9663@S:13	2464.94	822.655	2464.94	822.654	0.0044	927	947	3	78.27	15.68	1.61596e-07	24.261	1	Mascot	K	D	D:\Users\massUser\Documents\JobRequest\ResultFiles\20180121\20180121180044128294^10.242.16.57^niinae@com\ManualInputFile\180120TN_10_PEEK_PK-450_1.raw
220	HS90A_HUMAN	Heat shock protein HSP 90-alpha OS=Homo sapiens GN=HSP90AA1 PE=1 SV=5	85005.8	270.83	1.66851e-23	4	ESEDKPEIEDVGSDEEEEK	Phospho (ST)	79.9663@S:13	2271.88	1136.95	2271.88	1136.95	-0.0003	251	269	2	78.2	43.81	1.71789e-07	24.7122	1	Mascot	K	K	D:\Users\massUser\Documents\JobRequest\ResultFiles\20180121\20180121180044128294^10.242.16.57^niinae@com\ManualInputFile\180120TN_10_PEEK_PK-450_1.raw
226	NUP98_HUMAN	Nuclear pore complex protein Nup98-Nup96 OS=Homo sapiens GN=NUP98 PE=1 SV=4	198597	204.599	7.006e-17	4	PAPPPQSQSPEVEQLGR	Phospho (ST)	79.9663@S:9	1895.88	632.968	1895.88	632.967	0.0034	926	942	3	78.19	21.09	2.23765e-07	25.945	0	Mascot	K	V	D:\Users\massUser\Documents\JobRequest\ResultFiles\20180121\20180121180044128294^10.242.16.57^niinae@com\ManualInputFile\180120TN_04_Ti2_1.raw
334	UTP18_HUMAN	U3 small nucleolar RNA-associated protein 18 homolog OS=Homo sapiens GN=UTP18 PE=1 SV=3	62420.6	206.69	4.32842e-17	2	TSSDDESEEDEDDLLQR	2 Phospho (ST)	79.9663@S:3,79.9663@S:7	2141.72	714.914	2141.72	714.914	0.0017	204	220	3	78.18	78.18	5.62603e-08	28.8803	0	Mascot	K	T	D:\Users\massUser\Documents\JobRequest\ResultFiles\20180121\20180121180044128294^10.242.16.57^niinae@com\ManualInputFile\180120TN_02_Ctrl.raw
929	CCYL1_HUMAN	Cyclin-Y-like protein 1 OS=Homo sapiens GN=CCNYL1 PE=1 SV=2	41249.7	78.18	0.000307135	1	SFSADNFIGIQR	Phospho (ST)	79.9663@S:3	1433.64	717.825	1433.63	717.824	0.0012	342	353	2	78.18	12.06	1.6574e-07	30.9423	0	Mascot	R	S	D:\Users\massUser\Documents\JobRequest\ResultFiles\20180121\20180121180044128294^10.242.16.57^niinae@com\ManualInputFile\180120TN_10_PEEK_PK-450_1.raw
779	NUP50_HUMAN	Nuclear pore complex protein Nup50 OS=Homo sapiens GN=NUP50 PE=1 SV=2	50512.3	78.17	0.000307843	1	VAAETQSPSLFGSTK	Phospho (ST)	79.9663@S:7	1601.74	801.875	1601.73	801.874	0.0026	215	229	2	78.17	14.47	1.66884e-07	27.2343	0	Mascot	K	L	D:\Users\massUser\Documents\JobRequest\ResultFiles\20180121\20180121180044128294^10.242.16.57^niinae@com\ManualInputFile\180120TN_04_Ti2_1.raw
1316	PPBI_HUMAN	Intestinal-type alkaline phosphatase OS=Homo sapiens GN=ALPI PE=1 SV=2	57118.5	18.9493	257.277	1	QVPDSAATATAYLCGVK	Carbamidomethyl (C);Phospho (ST)	79.9663@S:5,57.0215@C:14	1830.83	916.42	1830.82	916.418	0.003	107	123	2	78.16	30.88	2.15387e-07	29.327	0	Mascot	R	A	D:\Users\massUser\Documents\JobRequest\ResultFiles\20180121\20180121180044128294^10.242.16.57^niinae@com\ManualInputFile\180120TN_07_SUS316L_1.raw
532	LAP2B_HUMAN	Lamina-associated polypeptide 2, isoforms beta/gamma OS=Homo sapiens GN=TMPO PE=1 SV=2	50696.5	145.089	6.25749e-11	3	QNGSNDSDRYSDNEEDSKIELK	Phospho (ST);Phospho (Y)	79.9663@Y:10,79.9663@S:11	2702.04	901.688	2702.04	901.687	0.0035	174	195	3	78.15	78.15	1.56936e-07	24.9697	2	Mascot	R	L	D:\Users\massUser\Documents\JobRequest\ResultFiles\20180121\20180121180044128294^10.242.16.57^niinae@com\ManualInputFile\180120TN_10_PEEK_PK-450_1.raw
1240	1A02_HUMAN	HLA class I histocompatibility antigen, A-2 alpha chain OS=Homo sapiens GN=HLA-A PE=1 SV=1	41181.3	28.6386	27.6357	2	KGGSYSQAASSDSAQGSDVSLTACKV	Carbamidomethyl (C);2 Phospho (ST)	79.9663@S:17,79.9663@S:20,57.0215@C:24	2720.11	907.709	2720.1	907.708	0.0024	340	365	3	78.09	17.93	2.54591e-07	25.9127	2	Mascot	R	]	D:\Users\massUser\Documents\JobRequest\ResultFiles\20180121\20180121180044128294^10.242.16.57^niinae@com\ManualInputFile\180120TN_07_SUS316L_1.raw
932	SURF2_HUMAN	Surfeit locus protein 2 OS=Homo sapiens GN=SURF2 PE=1 SV=3	30085.2	78.09	0.000313567	1	DLGSTEDGDGTDDFLTDKEDEK	Phospho (ST)	79.9663@T:16	2480.96	827.994	2480.96	827.994	0.0019	180	201	3	78.09	30.87	1.66882e-07	27.7656	1	Mascot	K	A	D:\Users\massUser\Documents\JobRequest\ResultFiles\20180121\20180121180044128294^10.242.16.57^niinae@com\ManualInputFile\180120TN_10_PEEK_PK-450_1.raw
863	EF1B_HUMAN	Elongation factor 1-beta OS=Homo sapiens GN=EEF1B2 PE=1 SV=3	24919.3	92.0393	1.26299e-05	2	DDDDIDLFGSDDEEESEEAK	Phospho (ST)	79.9663@S:10	2351.83	1176.92	2351.83	1176.92	0.0016	97	116	2	77.99	44.62	8.89586e-08	31.3709	0	Mascot	K	R	D:\Users\massUser\Documents\JobRequest\ResultFiles\20180121\20180121180044128294^10.242.16.57^niinae@com\ManualInputFile\180120TN_02_Ctrl.raw
440	EF1D_HUMAN	Elongation factor 1-delta OS=Homo sapiens GN=EEF1D PE=1 SV=5	31216.8	182.61	1.10746e-14	3	KPATPAEDDEDDDIDLFGSDNEEEDK	2 Phospho (ST)	79.9663@T:4,79.9663@S:19	3068.13	1023.72	3068.12	1023.71	0.0054	144	169	3	77.98	77.98	1.44891e-07	30.1539	1	Mascot	K	E	D:\Users\massUser\Documents\JobRequest\ResultFiles\20180121\20180121180044128294^10.242.16.57^niinae@com\ManualInputFile\180120TN_02_Ctrl.raw
755	EIFCL_HUMAN	Eukaryotic translation initiation factor 3 subunit C-like protein OS=Homo sapiens GN=EIF3CL PE=3 SV=1	106091	77.95	0.00032384	1	QPLLLSEDEEDTK	Phospho (ST)	79.9663@S:6	1595.7	798.856	1595.7	798.856	0.0011	34	46	2	77.95	44.12	1.85175e-07	27.6686	0	Mascot	K	R	D:\Users\massUser\Documents\JobRequest\ResultFiles\20180121\20180121180044128294^10.242.16.57^niinae@com\ManualInputFile\180120TN_07_SUS316L_1.raw
484	DNJC2_HUMAN	DnaJ homolog subfamily C member 2 OS=Homo sapiens GN=DNAJC2 PE=1 SV=4	72464.8	161.82	1.3284e-12	2	NASASFQELEDKK	2 Phospho (ST)	79.9663@S:3,79.9663@S:5	1625.64	813.83	1625.64	813.826	0.007	45	57	2	77.91	77.91	1.50481e-07	26.1944	1	Mascot	R	E	D:\Users\massUser\Documents\JobRequest\ResultFiles\20180121\20180121180044128294^10.242.16.57^niinae@com\ManualInputFile\180120TN_02_Ctrl.raw
342	PGRC1_HUMAN	Membrane-associated progesterone receptor component 1 OS=Homo sapiens GN=PGRMC1 PE=1 SV=3	21771.8	171.639	1.38484e-13	5	EGEEPTVYSDEEEPKDESAR	Phospho (ST)	79.9663@S:9	2374.93	1188.47	2374.93	1188.47	-0.0014	173	192	2	77.9	17.35	1.64614e-07	24.2051	1	Mascot	K	K	D:\Users\massUser\Documents\JobRequest\ResultFiles\20180121\20180121180044128294^10.242.16.57^niinae@com\ManualInputFile\180120TN_04_Ti2_1.raw
961	HJURP_HUMAN	Holliday junction recognition protein OS=Homo sapiens GN=HJURP PE=1 SV=2	84285.4	81.56	0.000141036	1	GGPASPGGLQGLETR	Phospho (ST)	79.9663@S:5	1475.68	738.847	1475.68	738.846	0.0026	469	483	2	77.82	77.82	2.22189e-07	27.5307	0	Mascot	R	R	D:\Users\massUser\Documents\JobRequest\ResultFiles\20180121\20180121180044128294^10.242.16.57^niinae@com\ManualInputFile\180120TN_02_Ctrl.raw
304	HS90A_HUMAN	Heat shock protein HSP 90-alpha OS=Homo sapiens GN=HSP90AA1 PE=1 SV=5	85005.8	187.45	3.63354e-15	3	ESEDKPEIEDVGSDEEEEK	Phospho (ST)	79.9663@S:13	2271.88	1136.95	2271.88	1136.95	-0.0013	251	269	2	77.81	19.77	1.82135e-07	24.7735	1	Mascot	K	K	D:\Users\massUser\Documents\JobRequest\ResultFiles\20180121\20180121180044128294^10.242.16.57^niinae@com\ManualInputFile\180120TN_04_Ti2_1.raw
234	HS90A_HUMAN	Heat shock protein HSP 90-alpha OS=Homo sapiens GN=HSP90AA1 PE=1 SV=5	85005.8	278.1	3.12845e-24	4	ESEDKPEIEDVGSDEEEEKK	Phospho (ST)	79.9663@S:13	2399.98	1201	2399.97	1200.99	0.0029	251	270	2	77.8	17.55	2.21555e-07	23.6721	2	Mascot	K	D	D:\Users\massUser\Documents\JobRequest\ResultFiles\20180121\20180121180044128294^10.242.16.57^niinae@com\ManualInputFile\180120TN_02_Ctrl.raw
1107	PLEC_HUMAN	Plectin OS=Homo sapiens GN=PLEC PE=1 SV=3	533462	41.3493	1.48047	1	SSSVGSSSSYPISPAVSR	2 Phospho (ST)	79.9663@S:3,79.9663@S:6	1913.78	957.898	1913.78	957.898	-0.0001	4384	4401	2	77.79	10.4	1.69668e-07	27.9089	0	Mascot	R	T	D:\Users\massUser\Documents\JobRequest\ResultFiles\20180121\20180121180044128294^10.242.16.57^niinae@com\ManualInputFile\180120TN_07_SUS316L_1.raw
785	STRP1_HUMAN	Striatin-interacting protein 1 OS=Homo sapiens GN=STRIP1 PE=1 SV=1	96256	77.77	0.000337544	1	AASPPASASDLIEQQQK	Phospho (ST)	79.9663@S:3	1819.84	910.926	1819.84	910.925	0.0022	333	349	2	77.77	35.38	3.24192e-07	27.4286	0	Mascot	R	R	D:\Users\massUser\Documents\JobRequest\ResultFiles\20180121\20180121180044128294^10.242.16.57^niinae@com\ManualInputFile\180120TN_04_Ti2_1.raw
1010	IF4G2_HUMAN	Eukaryotic translation initiation factor 4 gamma 2 OS=Homo sapiens GN=EIF4G2 PE=1 SV=1	102810	77.75	0.000339102	1	TQTPPLGQTPQLGLK	Phospho (ST)	79.9663@T:3	1657.85	829.931	1657.84	829.929	0.0026	506	520	2	77.75	11.82	1.55289e-07	28.6588	0	Mascot	R	T	D:\Users\massUser\Documents\JobRequest\ResultFiles\20180121\20180121180044128294^10.242.16.57^niinae@com\ManualInputFile\180120TN_02_Ctrl.raw
441	HNRPC_HUMAN	Heterogeneous nuclear ribonucleoproteins C1/C2 OS=Homo sapiens GN=HNRNPC PE=1 SV=4	33706.6	182.47	1.14375e-14	3	MESEGGADDSAEEGDLLDDDDNEDR	Oxidation (M);Phospho (ST)	15.9949@M:1,79.9663@S:10	2793.96	932.326	2793.96	932.326	0.0003	251	275	3	77.74	19.1	9.17057e-08	27.6384	0	Mascot	K	G	D:\Users\massUser\Documents\JobRequest\ResultFiles\20180121\20180121180044128294^10.242.16.57^niinae@com\ManualInputFile\180120TN_02_Ctrl.raw
762	HDAC2_HUMAN	Histone deacetylase 2 OS=Homo sapiens GN=HDAC2 PE=1 SV=2	55899	106.96	4.06752e-07	3	IACDEEFSDSEDEGEGGR	Carbamidomethyl (C);2 Phospho (ST)	57.0215@C:3,79.9663@S:8,79.9663@S:10	2160.69	1081.35	2160.69	1081.35	0.0019	415	432	2	77.74	77.74	3.95428e-08	25.9286	0	Mascot	R	R	D:\Users\massUser\Documents\JobRequest\ResultFiles\20180121\20180121180044128294^10.242.16.57^niinae@com\ManualInputFile\180120TN_02_Ctrl.raw
787	NAF1_HUMAN	H/ACA ribonucleoprotein complex non-core subunit NAF1 OS=Homo sapiens GN=NAF1 PE=1 SV=2	53911.2	77.73	0.000340667	1	NDQEPPPEALDFSDDEK	Phospho (ST)	79.9663@S:13	2024.79	675.937	2024.79	675.937	0.0016	303	319	3	77.73	77.73	1.39984e-07	28.5166	0	Mascot	K	E	D:\Users\massUser\Documents\JobRequest\ResultFiles\20180121\20180121180044128294^10.242.16.57^niinae@com\ManualInputFile\180120TN_04_Ti2_1.raw
105	TR150_HUMAN	Thyroid hormone receptor-associated protein 3 OS=Homo sapiens GN=THRAP3 PE=1 SV=2	108658	448.949	2.57277e-41	10	GSFSDTGLGDGK	Phospho (ST)	79.9663@S:4	1219.48	610.745	1219.48	610.745	0.0001	376	387	2	77.71	24.83	1.16909e-07	25.6894	0	Mascot	K	M	D:\Users\massUser\Documents\JobRequest\ResultFiles\20180121\20180121180044128294^10.242.16.57^niinae@com\ManualInputFile\180120TN_02_Ctrl.raw
690	SF3B2_HUMAN	Splicing factor 3B subunit 2 OS=Homo sapiens GN=SF3B2 PE=1 SV=2	100279	88.64	2.76268e-05	1	SSLGQSASETEEDTVSVSK	Phospho (ST)	79.9663@S:6	2019.85	1010.93	2019.85	1010.93	0.0009	302	320	2	77.66	7.34	2.28813e-07	25.3874	0	Mascot	R	K	D:\Users\massUser\Documents\JobRequest\ResultFiles\20180121\20180121180044128294^10.242.16.57^niinae@com\ManualInputFile\180120TN_07_SUS316L_1.raw
934	GFPT1_HUMAN	Glutamine--fructose-6-phosphate aminotransferase [isomerizing] 1 OS=Homo sapiens GN=GFPT1 PE=1 SV=3	79554.6	77.61	0.000350211	1	VDSTTCLFPVEEK	Carbamidomethyl (C);Phospho (ST)	79.9663@S:3,57.0215@C:6	1603.69	802.85	1603.68	802.849	0.0016	259	271	2	77.61	14.6	1.86384e-07	29.7715	0	Mascot	R	A	D:\Users\massUser\Documents\JobRequest\ResultFiles\20180121\20180121180044128294^10.242.16.57^niinae@com\ManualInputFile\180120TN_10_PEEK_PK-450_1.raw
762	PP6R3_HUMAN	Serine/threonine-protein phosphatase 6 regulatory subunit 3 OS=Homo sapiens GN=PPP6R3 PE=1 SV=2	98577	77.58	0.000352639	1	IQQFDDGGSDEEDIWEEK	Phospho (ST)	79.9663@S:9	2218.86	1110.44	2218.86	1110.44	0.0024	609	626	2	77.58	77.58	1.53632e-07	30.2271	0	Mascot	R	H	D:\Users\massUser\Documents\JobRequest\ResultFiles\20180121\20180121180044128294^10.242.16.57^niinae@com\ManualInputFile\180120TN_07_SUS316L_1.raw
448	LYRIC_HUMAN	Protein LYRIC OS=Homo sapiens GN=MTDH PE=1 SV=2	63855.8	131.57	1.40712e-09	2	SQEPIPDDQKVSDDDK	Phospho (ST)	79.9663@S:12	1894.79	948.4	1894.78	948.399	0.0019	415	430	2	77.57	77.57	1.99483e-07	23.077	1	Mascot	K	E	D:\Users\massUser\Documents\JobRequest\ResultFiles\20180121\20180121180044128294^10.242.16.57^niinae@com\ManualInputFile\180120TN_04_Ti2_1.raw
158	TOP2A_HUMAN	DNA topoisomerase 2-alpha OS=Homo sapiens GN=TOP2A PE=1 SV=3	175017	309.919	2.05779e-27	5	SVVSDLEADDVK	2 Phospho (ST)	79.9663@S:1,79.9663@S:4	1435.55	718.784	1435.55	718.783	0.0013	1374	1385	2	77.56	77.56	9.12018e-08	30.5971	0	Mascot	K	G	D:\Users\massUser\Documents\JobRequest\ResultFiles\20180121\20180121180044128294^10.242.16.57^niinae@com\ManualInputFile\180120TN_07_SUS316L_1.raw
1198	LEO1_HUMAN	RNA polymerase-associated protein LEO1 OS=Homo sapiens GN=LEO1 PE=1 SV=1	75473.3	31.9193	12.9837	2	KYVISDEEEEDDD	Phospho (ST)	79.9663@S:5	1664.6	833.307	1664.6	833.306	0.0006	654	666	2	77.49	72.6	7.93159e-08	25.7292	1	Mascot	K	]	D:\Users\massUser\Documents\JobRequest\ResultFiles\20180121\20180121180044128294^10.242.16.57^niinae@com\ManualInputFile\180120TN_07_SUS316L_1.raw
608	PRPF3_HUMAN	U4/U6 small nuclear ribonucleoprotein Prp3 OS=Homo sapiens GN=PRPF3 PE=1 SV=2	77652	130.16	1.94684e-09	2	WDEQTSNTKGDDDEESDEEAVKK	Phospho (ST)	79.9663@S:16	2734.07	912.365	2734.08	912.366	-0.0041	604	626	3	77.49	58.01	2.45968e-07	22.7339	2	Mascot	K	T	D:\Users\massUser\Documents\JobRequest\ResultFiles\20180121\20180121180044128294^10.242.16.57^niinae@com\ManualInputFile\180120TN_10_PEEK_PK-450_1.raw
1533	SRPK1_HUMAN	SRSF protein kinase 1 OS=Homo sapiens GN=SRPK1 PE=1 SV=2	74962.6	17.2793	377.92	1	GSAPHSESDLPEQEEEILGSDDDEQEDPNDYCK	Carbamidomethyl (C);Phospho (ST)	79.9663@S:20,57.0215@C:32	3813.46	1272.16	3813.46	1272.16	0.0005	32	64	3	77.49	53.82	2.023e-07	28.3876	0	Mascot	R	G	D:\Users\massUser\Documents\JobRequest\ResultFiles\20180121\20180121180044128294^10.242.16.57^niinae@com\ManualInputFile\180120TN_10_PEEK_PK-450_1.raw
726	TOIP1_HUMAN	Torsin-1A-interacting protein 1 OS=Homo sapiens GN=TOR1AIP1 PE=1 SV=2	66379.3	82.31	0.000118667	1	VNFSEEGETEEDDQDSSHSSVTTVK	Phospho (ST)	79.9663@S:4	2835.13	946.05	2835.12	946.049	0.003	212	236	3	77.44	2.93	2.41604e-07	25.1012	0	Mascot	K	A	D:\Users\massUser\Documents\JobRequest\ResultFiles\20180121\20180121180044128294^10.242.16.57^niinae@com\ManualInputFile\180120TN_07_SUS316L_1.raw
938	LIFR_HUMAN	Leukemia inhibitory factor receptor OS=Homo sapiens GN=LIFR PE=1 SV=1	125090	77.42	0.000365873	1	SIDSNSEIVSFGSPCSINSR	Carbamidomethyl (C);Phospho (ST)	79.9663@S:13,57.0215@C:15	2234.95	745.992	2234.95	745.991	0.0018	1047	1066	3	77.42	20.53	2.87097e-07	29.6867	0	Mascot	R	Q	D:\Users\massUser\Documents\JobRequest\ResultFiles\20180121\20180121180044128294^10.242.16.57^niinae@com\ManualInputFile\180120TN_10_PEEK_PK-450_1.raw
1011	HACD3_HUMAN	Very-long-chain (3R)-3-hydroxyacyl-CoA dehydratase 3 OS=Homo sapiens GN=HACD3 PE=1 SV=2	43359.6	77.41	0.000366716	1	WLDESDAEMELR	Phospho (ST)	79.9663@S:5	1572.62	787.317	1572.62	787.316	0.0018	110	121	2	77.41	77.41	1.52503e-07	31.0298	0	Mascot	R	A	D:\Users\massUser\Documents\JobRequest\ResultFiles\20180121\20180121180044128294^10.242.16.57^niinae@com\ManualInputFile\180120TN_02_Ctrl.raw
292	EF1D_HUMAN	Elongation factor 1-delta OS=Homo sapiens GN=EEF1D PE=1 SV=5	31216.8	191.15	1.54999e-15	3	KPATPAEDDEDDDIDLFGSDNEEEDK	Phospho (ST)	79.9663@T:4	2988.16	997.061	2988.16	997.059	0.0039	144	169	3	77.4	21.36	2.22004e-07	27.6864	1	Mascot	K	E	D:\Users\massUser\Documents\JobRequest\ResultFiles\20180121\20180121180044128294^10.242.16.57^niinae@com\ManualInputFile\180120TN_07_SUS316L_1.raw
1346	VIGLN_HUMAN	Vigilin OS=Homo sapiens GN=HDLBP PE=1 SV=2	141995	17.1793	386.723	1	VATLNSEEESDPPTYK	Phospho (ST)	79.9663@S:6	1858.79	930.4	1858.79	930.401	-0.0018	26	41	2	77.39	19.46	2.42578e-07	25.5224	0	Mascot	K	D	D:\Users\massUser\Documents\JobRequest\ResultFiles\20180121\20180121180044128294^10.242.16.57^niinae@com\ManualInputFile\180120TN_04_Ti2_1.raw
439	EF1D_HUMAN	Elongation factor 1-delta OS=Homo sapiens GN=EEF1D PE=1 SV=5	31216.8	182.61	1.10746e-14	3	KPATPAEDDEDDDIDLFGSDNEEEDK	Phospho (ST)	79.9663@S:19	2988.16	997.06	2988.16	997.059	0.0038	144	169	3	77.37	57.19	2.23542e-07	28.7609	1	Mascot	K	E	D:\Users\massUser\Documents\JobRequest\ResultFiles\20180121\20180121180044128294^10.242.16.57^niinae@com\ManualInputFile\180120TN_02_Ctrl.raw
62	TCOF_HUMAN	Treacle protein OS=Homo sapiens GN=TCOF1 PE=1 SV=3	152243	455.89	5.20391e-42	6	KLGAGEGGEASVSPEK	Phospho (ST)	79.9663@S:13	1594.72	798.37	1594.72	798.369	0.0005	1366	1381	2	77.37	21.95	2.11632e-07	21.7871	1	Mascot	K	T	D:\Users\massUser\Documents\JobRequest\ResultFiles\20180121\20180121180044128294^10.242.16.57^niinae@com\ManualInputFile\180120TN_04_Ti2_1.raw
581	PHC3_HUMAN	Polyhomeotic-like protein 3 OS=Homo sapiens GN=PHC3 PE=1 SV=1	106894	105.21	6.08597e-07	2	MDRTPPPPTLSPAAITVGR	Oxidation (M);2 Phospho (ST)	15.9949@M:1,79.9663@T:4,79.9663@S:11	2151.98	718.335	2151.98	718.334	0.0042	606	624	3	77.14	11.42	2.73374e-07	28.7404	1	Mascot	R	G	D:\Users\massUser\Documents\JobRequest\ResultFiles\20180121\20180121180044128294^10.242.16.57^niinae@com\ManualInputFile\180120TN_07_SUS316L_1.raw
790	PAXB1_HUMAN	PAX3- and PAX7-binding protein 1 OS=Homo sapiens GN=PAXBP1 PE=1 SV=2	105195	77.13	0.000391138	1	LVREDENDASDDEDDDEK	Phospho (ST)	79.9663@S:10	2187.8	730.273	2187.8	730.273	0.0009	253	270	3	77.13	77.13	1.31677e-07	20.62	1	Mascot	R	R	D:\Users\massUser\Documents\JobRequest\ResultFiles\20180121\20180121180044128294^10.242.16.57^niinae@com\ManualInputFile\180120TN_04_Ti2_1.raw
745	COPB2_HUMAN	Coatomer subunit beta' OS=Homo sapiens GN=COPB2 PE=1 SV=2	103278	100.6	1.75926e-06	1	STAQQELDGKPASPTPVIVASHTANK	Phospho (ST)	79.9663@S:13	2726.33	909.784	2726.33	909.783	0.0021	847	872	3	77.1	14.87	2.5153e-07	25.1692	1	Mascot	R	E	D:\Users\massUser\Documents\JobRequest\ResultFiles\20180121\20180121180044128294^10.242.16.57^niinae@com\ManualInputFile\180120TN_10_PEEK_PK-450_1.raw
39	AHNK_HUMAN	Neuroblast differentiation-associated protein AHNAK OS=Homo sapiens GN=AHNAK PE=1 SV=2	629213	619.289	2.37903e-58	8	GHYEVTGSDDETGK	Phospho (ST)	79.9663@S:8	1573.59	787.804	1573.59	787.804	0.0005	5834	5847	2	77.08	22.38	1.37119e-07	21.3393	0	Mascot	K	L	D:\Users\massUser\Documents\JobRequest\ResultFiles\20180121\20180121180044128294^10.242.16.57^niinae@com\ManualInputFile\180120TN_04_Ti2_1.raw
973	LIFR_HUMAN	Leukemia inhibitory factor receptor OS=Homo sapiens GN=LIFR PE=1 SV=1	125090	80.06	0.000199219	1	SIDSNSEIVSFGSPCSINSR	Carbamidomethyl (C);Phospho (ST)	79.9663@S:13,57.0215@C:15	2234.96	745.993	2234.95	745.991	0.0045	1047	1066	3	77.05	20.53	3.23477e-07	29.6854	0	Mascot	R	Q	D:\Users\massUser\Documents\JobRequest\ResultFiles\20180121\20180121180044128294^10.242.16.57^niinae@com\ManualInputFile\180120TN_02_Ctrl.raw
1614	PGRC2_HUMAN	Membrane-associated progesterone receptor component 2 OS=Homo sapiens GN=PGRMC2 PE=1 SV=1	23860.8	16.8393	418.215	1	LLKPGEEPSEYTDEEDTK	Phospho (ST)	79.9663@T:12	2158.92	1080.47	2158.92	1080.47	0.0018	200	217	2	77.05	29.26	2.86001e-07	24.9058	1	Mascot	R	D	D:\Users\massUser\Documents\JobRequest\ResultFiles\20180121\20180121180044128294^10.242.16.57^niinae@com\ManualInputFile\180120TN_02_Ctrl.raw
942	SNTB2_HUMAN	Beta-2-syntrophin OS=Homo sapiens GN=SNTB2 PE=1 SV=1	58369.2	83.59	8.83751e-05	1	SPSLGSDLTFATR	Phospho (ST)	79.9663@S:1	1430.65	716.33	1430.64	716.329	0.0011	393	405	2	77.03	9.62	1.92208e-07	30.1649	0	Mascot	R	T	D:\Users\massUser\Documents\JobRequest\ResultFiles\20180121\20180121180044128294^10.242.16.57^niinae@com\ManualInputFile\180120TN_02_Ctrl.raw
765	COPB2_HUMAN	Coatomer subunit beta' OS=Homo sapiens GN=COPB2 PE=1 SV=2	103278	77.09	0.000394757	1	STAQQELDGKPASPTPVIVASHTANK	Phospho (ST)	79.9663@S:13	2726.33	909.784	2726.33	909.783	0.0015	847	872	3	76.93	15.99	2.56502e-07	25.1212	1	Mascot	R	E	D:\Users\massUser\Documents\JobRequest\ResultFiles\20180121\20180121180044128294^10.242.16.57^niinae@com\ManualInputFile\180120TN_07_SUS316L_1.raw
670	PA24A_HUMAN	Cytosolic phospholipase A2 OS=Homo sapiens GN=PLA2G4A PE=1 SV=2	85697.4	118.14	3.09977e-08	2	CSVSLSNVEAR	Carbamidomethyl (C);Phospho (ST)	57.0215@C:1,79.9663@S:4	1300.55	651.282	1300.55	651.281	0.0014	726	736	2	76.89	23.61	1.33019e-07	26.1271	0	Mascot	R	R	D:\Users\massUser\Documents\JobRequest\ResultFiles\20180121\20180121180044128294^10.242.16.57^niinae@com\ManualInputFile\180120TN_10_PEEK_PK-450_1.raw
1028	ASUN_HUMAN	Protein asunder homolog OS=Homo sapiens GN=ASUN PE=1 SV=2	81143.7	76.88	0.000414314	1	GKEELAEAEIIKDSPDSPEPPNK	Phospho (ST)	79.9663@S:17	2572.2	644.056	2572.19	644.056	0.0009	610	632	4	76.88	14.84	3.35365e-07	26.4143	2	Mascot	R	K	D:\Users\massUser\Documents\JobRequest\ResultFiles\20180121\20180121180044128294^10.242.16.57^niinae@com\ManualInputFile\180120TN_02_Ctrl.raw
791	CD44_HUMAN	CD44 antigen OS=Homo sapiens GN=CD44 PE=1 SV=3	82000.6	76.85	0.000417186	1	SQEMVHLVNK	Oxidation (M);Phospho (ST)	79.9663@S:1,15.9949@M:4	1279.56	640.789	1279.56	640.789	0.0002	706	715	2	76.85	76.85	1.71427e-07	22.579	0	Mascot	K	E	D:\Users\massUser\Documents\JobRequest\ResultFiles\20180121\20180121180044128294^10.242.16.57^niinae@com\ManualInputFile\180120TN_04_Ti2_1.raw
887	RHG35_HUMAN	Rho GTPase-activating protein 35 OS=Homo sapiens GN=ARHGAP35 PE=1 SV=3	171946	90.7	1.71921e-05	1	TSFSVGSDDELGPIR	Phospho (ST)	79.9663@S:7	1658.72	830.367	1658.72	830.367	0.0013	1173	1187	2	76.84	31.95	2.15295e-07	29.8615	0	Mascot	R	K	D:\Users\massUser\Documents\JobRequest\ResultFiles\20180121\20180121180044128294^10.242.16.57^niinae@com\ManualInputFile\180120TN_02_Ctrl.raw
419	SF3B2_HUMAN	Splicing factor 3B subunit 2 OS=Homo sapiens GN=SF3B2 PE=1 SV=2	100279	174.05	7.94932e-14	2	SSLGQSASETEEDTVSVSK	Phospho (ST)	79.9663@S:6	2019.85	1010.93	2019.85	1010.93	0.0007	302	320	2	76.83	8.98	2.77001e-07	25.4511	0	Mascot	R	K	D:\Users\massUser\Documents\JobRequest\ResultFiles\20180121\20180121180044128294^10.242.16.57^niinae@com\ManualInputFile\180120TN_10_PEEK_PK-450_1.raw
270	DDX21_HUMAN	Nucleolar RNA helicase 2 OS=Homo sapiens GN=DDX21 PE=1 SV=5	87803.6	243.22	9.62343e-21	5	NEEPSEEEIDAPKPK	Phospho (ST)	79.9663@S:5	1790.76	896.387	1790.76	896.388	-0.0008	117	131	2	76.79	75.91	2.72235e-07	23.3598	1	Mascot	K	K	D:\Users\massUser\Documents\JobRequest\ResultFiles\20180121\20180121180044128294^10.242.16.57^niinae@com\ManualInputFile\180120TN_10_PEEK_PK-450_1.raw
919	NCOR1_HUMAN	Nuclear receptor corepressor 1 OS=Homo sapiens GN=NCOR1 PE=1 SV=2	270957	79.6893	0.00021697	3	AQLSPGIYDDTSAR	Phospho (ST)	79.9663@S:4	1572.68	787.348	1572.68	787.348	0.0002	1469	1482	2	76.78	67.77	2.22488e-07	27.0048	0	Mascot	K	R	D:\Users\massUser\Documents\JobRequest\ResultFiles\20180121\20180121180044128294^10.242.16.57^niinae@com\ManualInputFile\180120TN_10_PEEK_PK-450_1.raw
719	PP6R3_HUMAN	Serine/threonine-protein phosphatase 6 regulatory subunit 3 OS=Homo sapiens GN=PPP6R3 PE=1 SV=2	98577	85.57	5.60183e-05	1	IQQFDDGGSDEEDIWEEK	Phospho (ST)	79.9663@S:9	2218.86	1110.44	2218.86	1110.44	0.0005	609	626	2	76.77	76.77	1.70406e-07	30.3871	0	Mascot	R	H	D:\Users\massUser\Documents\JobRequest\ResultFiles\20180121\20180121180044128294^10.242.16.57^niinae@com\ManualInputFile\180120TN_04_Ti2_1.raw
445	NUDC_HUMAN	Nuclear migration protein nudC OS=Homo sapiens GN=NUDC PE=1 SV=1	38276.2	178.45	2.88622e-14	2	NGSLDSPGKQDTEEDEEEDEK	Phospho (ST)	79.9663@T:12	2429.92	810.982	2429.92	810.982	0.0001	134	154	3	76.71	17.46	2.16504e-07	22.1457	1	Mascot	K	D	D:\Users\massUser\Documents\JobRequest\ResultFiles\20180121\20180121180044128294^10.242.16.57^niinae@com\ManualInputFile\180120TN_02_Ctrl.raw
713	CUL4A_HUMAN	Cullin-4A OS=Homo sapiens GN=CUL4A PE=1 SV=3	88137.6	103.42	9.1903e-07	2	KGSFSALVGR	Phospho (ST)	79.9663@S:3	1100.54	551.278	1100.54	551.276	0.0027	8	17	2	76.68	33.24	1.5357e-07	26.1611	1	Mascot	R	T	D:\Users\massUser\Documents\JobRequest\ResultFiles\20180121\20180121180044128294^10.242.16.57^niinae@com\ManualInputFile\180120TN_10_PEEK_PK-450_1.raw
766	ARRB1_HUMAN	Beta-arrestin-1 OS=Homo sapiens GN=ARRB1 PE=1 SV=2	47435.4	76.67	0.00043484	1	DDKEEEEDGTGSPQLNNR	Phospho (ST)	79.9663@S:12	2111.83	704.95	2111.83	704.95	0.0013	401	418	3	76.67	11.84	2.22813e-07	22.1742	1	Mascot	K	]	D:\Users\massUser\Documents\JobRequest\ResultFiles\20180121\20180121180044128294^10.242.16.57^niinae@com\ManualInputFile\180120TN_07_SUS316L_1.raw
662	SMC4_HUMAN	Structural maintenance of chromosomes protein 4 OS=Homo sapiens GN=SMC4 PE=1 SV=2	147775	118.71	2.7185e-08	2	TESPATAAETASEELDNR	Phospho (ST)	79.9663@T:6	1970.81	657.945	1970.81	657.944	0.0013	39	56	3	76.67	76.67	2.62639e-07	29.0267	0	Mascot	R	S	D:\Users\massUser\Documents\JobRequest\ResultFiles\20180121\20180121180044128294^10.242.16.57^niinae@com\ManualInputFile\180120TN_10_PEEK_PK-450_1.raw
767	EDC4_HUMAN	Enhancer of mRNA-decapping protein 4 OS=Homo sapiens GN=EDC4 PE=1 SV=1	152992	76.62	0.000439876	1	DSQDASAEQSDHDDEVASLASASGGFGTK	Phospho (ST)	79.9663@S:10	2961.18	988.068	2961.18	988.067	0.005	870	898	3	76.62	76.62	3.24479e-07	29.1197	0	Mascot	R	V	D:\Users\massUser\Documents\JobRequest\ResultFiles\20180121\20180121180044128294^10.242.16.57^niinae@com\ManualInputFile\180120TN_07_SUS316L_1.raw
1323	CCD43_HUMAN	Coiled-coil domain-containing protein 43 OS=Homo sapiens GN=CCDC43 PE=1 SV=2	25290	16.3793	464.943	1	AALLAQYADVTDEEDEADEK	Phospho (ST)	79.9663@T:11	2274.94	1138.48	2274.94	1138.48	0.0004	129	148	2	76.59	41.34	2.99318e-07	29.7201	0	Mascot	K	D	D:\Users\massUser\Documents\JobRequest\ResultFiles\20180121\20180121180044128294^10.242.16.57^niinae@com\ManualInputFile\180120TN_07_SUS316L_1.raw
85	TR150_HUMAN	Thyroid hormone receptor-associated protein 3 OS=Homo sapiens GN=THRAP3 PE=1 SV=2	108658	481.139	1.55382e-44	10	GSFSDTGLGDGK	Phospho (ST)	79.9663@S:4	1219.48	610.745	1219.48	610.745	-0.0001	376	387	2	76.59	21.21	1.51304e-07	25.6534	0	Mascot	K	M	D:\Users\massUser\Documents\JobRequest\ResultFiles\20180121\20180121180044128294^10.242.16.57^niinae@com\ManualInputFile\180120TN_10_PEEK_PK-450_1.raw
797	PSMD2_HUMAN	26S proteasome non-ATPase regulatory subunit 2 OS=Homo sapiens GN=PSMD2 PE=1 SV=3	100877	76.58	0.000443946	1	APVQPQQSPAAAPGGTDEKPSGK	Phospho (ST)	79.9663@S:8	2297.07	766.697	2297.07	766.697	0.0003	9	31	3	76.58	50.46	4.0001e-07	21.7858	1	Mascot	K	E	D:\Users\massUser\Documents\JobRequest\ResultFiles\20180121\20180121180044128294^10.242.16.57^niinae@com\ManualInputFile\180120TN_04_Ti2_1.raw
941	RBM33_HUMAN	RNA-binding protein 33 OS=Homo sapiens GN=RBM33 PE=1 SV=3	130191	76.5	0.000452199	1	DIKEESDEEEEDDEESGR	Phospho (ST)	79.9663@S:6	2218.79	1110.4	2218.79	1110.4	-0.0005	200	217	2	76.5	72.76	1.13055e-07	22.3312	1	Mascot	K	L	D:\Users\massUser\Documents\JobRequest\ResultFiles\20180121\20180121180044128294^10.242.16.57^niinae@com\ManualInputFile\180120TN_10_PEEK_PK-450_1.raw
574	EIFCL_HUMAN	Eukaryotic translation initiation factor 3 subunit C-like protein OS=Homo sapiens GN=EIF3CL PE=3 SV=1	106091	134.6	7.00374e-10	2	QPLLLSEDEEDTK	Phospho (ST)	79.9663@S:6	1595.7	798.856	1595.7	798.856	-0.0003	34	46	2	76.48	58.66	2.54143e-07	28.2256	0	Mascot	K	R	D:\Users\massUser\Documents\JobRequest\ResultFiles\20180121\20180121180044128294^10.242.16.57^niinae@com\ManualInputFile\180120TN_10_PEEK_PK-450_1.raw
732	PHC3_HUMAN	Polyhomeotic-like protein 3 OS=Homo sapiens GN=PHC3 PE=1 SV=1	106894	109.66	2.18439e-07	2	MDRTPPPPTLSPAAITVGR	Oxidation (M);2 Phospho (ST)	15.9949@M:1,79.9663@T:4,79.9663@S:11	2151.98	718.334	2151.98	718.334	0.0017	606	624	3	76.43	18.1	3.58328e-07	28.7858	1	Mascot	R	G	D:\Users\massUser\Documents\JobRequest\ResultFiles\20180121\20180121180044128294^10.242.16.57^niinae@com\ManualInputFile\180120TN_02_Ctrl.raw
44	SRRM2_HUMAN	Serine/arginine repetitive matrix protein 2 OS=Homo sapiens GN=SRRM2 PE=1 SV=2	300179	1283.67	8.67761e-125	36	SSTPPGESYFGVSSLQLK	Phospho (ST)	79.9663@T:3	1962.9	982.456	1962.9	982.456	-0.001	1041	1058	2	76.39	76.39	3.28349e-07	31.668	0	Mascot	K	G	D:\Users\massUser\Documents\JobRequest\ResultFiles\20180121\20180121180044128294^10.242.16.57^niinae@com\ManualInputFile\180120TN_02_Ctrl.raw
694	PELP1_HUMAN	Proline-, glutamic acid- and leucine-rich protein 1 OS=Homo sapiens GN=PELP1 PE=1 SV=2	120879	108.9	2.60214e-07	1	GSPDGSLQTGKPSAPK	Phospho (ST)	79.9663@S:2	1605.74	803.877	1605.74	803.877	0.0001	480	495	2	76.3	31.42	2.69586e-07	21.7671	1	Mascot	R	K	D:\Users\massUser\Documents\JobRequest\ResultFiles\20180121\20180121180044128294^10.242.16.57^niinae@com\ManualInputFile\180120TN_10_PEEK_PK-450_1.raw
490	COIL_HUMAN	Coilin OS=Homo sapiens GN=COIL PE=1 SV=1	63254.2	120.7	1.71921e-08	2	AFQLEEGEETEPDCK	Carbamidomethyl (C);Phospho (ST)	79.9663@T:10,57.0215@C:14	1860.72	931.365	1860.71	931.364	0.0027	113	127	2	76.22	76.22	1.89831e-07	26.9485	0	Mascot	R	Y	D:\Users\massUser\Documents\JobRequest\ResultFiles\20180121\20180121180044128294^10.242.16.57^niinae@com\ManualInputFile\180120TN_07_SUS316L_1.raw
487	BASI_HUMAN	Basigin OS=Homo sapiens GN=BSG PE=1 SV=2	42573.2	158.62	2.77543e-12	2	KPEDVLDDDDAGSAPLK	Phospho (ST)	79.9663@S:13	1863.81	622.278	1863.81	622.279	-0.0006	350	366	3	76.19	71.59	3.6907e-07	26.5562	1	Mascot	R	S	D:\Users\massUser\Documents\JobRequest\ResultFiles\20180121\20180121180044128294^10.242.16.57^niinae@com\ManualInputFile\180120TN_02_Ctrl.raw
977	ABLM1_HUMAN	Actin-binding LIM protein 1 OS=Homo sapiens GN=ABLIM1 PE=1 SV=3	89512.8	79.7586	0.000213536	3	STSQGSINSPVYSR	Phospho (ST)	79.9663@S:3	1561.68	781.847	1561.68	781.846	0.0031	450	463	2	76.17	11.19	2.64493e-07	24.8357	0	Mascot	R	H	D:\Users\massUser\Documents\JobRequest\ResultFiles\20180121\20180121180044128294^10.242.16.57^niinae@com\ManualInputFile\180120TN_02_Ctrl.raw
377	HN1_HUMAN	Hematological and neurological expressed 1 protein OS=Homo sapiens GN=HN1 PE=1 SV=3	16004.9	187.36	3.70962e-15	3	RNSSEASSGDFLDLK	Phospho (ST)	79.9663@S:4	1704.74	569.253	1704.74	569.253	0.0008	85	99	3	76.17	76.17	2.91063e-07	27.9635	1	Mascot	R	G	D:\Users\massUser\Documents\JobRequest\ResultFiles\20180121\20180121180044128294^10.242.16.57^niinae@com\ManualInputFile\180120TN_10_PEEK_PK-450_1.raw
522	DKC1_HUMAN	H/ACA ribonucleoprotein complex subunit 4 OS=Homo sapiens GN=DKC1 PE=1 SV=3	58094	116.26	4.77892e-08	3	AGLESGAEPGDGDSDTTK	Phospho (ST)	79.9663@S:14	1785.69	893.855	1785.69	893.854	0.0005	481	498	2	76.13	21.76	1.96244e-07	23.1133	0	Mascot	K	K	D:\Users\massUser\Documents\JobRequest\ResultFiles\20180121\20180121180044128294^10.242.16.57^niinae@com\ManualInputFile\180120TN_07_SUS316L_1.raw
1045	PP4R2_HUMAN	Serine/threonine-protein phosphatase 4 regulatory subunit 2 OS=Homo sapiens GN=PPP4R2 PE=1 SV=3	47268	76.1	0.000495827	1	NHSDSSTSESEVSSVSPLK	Phospho (ST)	79.9663@S:16	2055.86	1028.94	2055.86	1028.94	0.0006	211	229	2	76.1	13.74	3.31386e-07	23.9869	0	Mascot	K	N	D:\Users\massUser\Documents\JobRequest\ResultFiles\20180121\20180121180044128294^10.242.16.57^niinae@com\ManualInputFile\180120TN_02_Ctrl.raw
196	CALX_HUMAN	Calnexin OS=Homo sapiens GN=CANX PE=1 SV=2	67982	319.22	2.4173e-28	5	QKSDAEEDGGTVSQEEEDR	2 Phospho (ST)	79.9663@S:3,79.9663@S:13	2267.81	756.944	2267.81	756.944	0.0011	552	570	3	76.09	17.97	1.57464e-07	22.593	1	Mascot	K	K	D:\Users\massUser\Documents\JobRequest\ResultFiles\20180121\20180121180044128294^10.242.16.57^niinae@com\ManualInputFile\180120TN_02_Ctrl.raw
254	ICLN_HUMAN	Methylosome subunit pICln OS=Homo sapiens GN=CLNS1A PE=1 SV=1	26370	202.55	1.12287e-16	2	EPVADEEEEDSDDDVEPITEFR	Phospho (ST)	79.9663@S:11	2644.02	1323.02	2644.02	1323.02	-0.001	92	113	2	76.08	64.56	2.614e-07	30.3352	0	Mascot	K	F	D:\Users\massUser\Documents\JobRequest\ResultFiles\20180121\20180121180044128294^10.242.16.57^niinae@com\ManualInputFile\180120TN_04_Ti2_1.raw
333	MISP_HUMAN	Mitotic interactor and substrate of PLK1 OS=Homo sapiens GN=MISP PE=1 SV=1	75482	215.35	5.89291e-18	3	SQSSDLLER	Phospho (ST)	79.9663@S:1	1113.47	557.743	1113.47	557.742	0.0004	541	549	2	75.98	28.52	1.93046e-07	25.1874	0	Mascot	K	E	D:\Users\massUser\Documents\JobRequest\ResultFiles\20180121\20180121180044128294^10.242.16.57^niinae@com\ManualInputFile\180120TN_10_PEEK_PK-450_1.raw
216	NPM_HUMAN	Nucleophosmin OS=Homo sapiens GN=NPM1 PE=1 SV=2	32725.9	279.56	2.23527e-24	4	CGSGPVHISGQHLVAVEEDAESEDEEEEDVK	Carbamidomethyl (C);Phospho (ST)	57.0215@C:1,79.9663@S:22	3459.43	865.864	3459.43	865.865	-0.0039	104	134	4	75.97	20.26	4.37569e-07	26.1493	0	Mascot	K	L	D:\Users\massUser\Documents\JobRequest\ResultFiles\20180121\20180121180044128294^10.242.16.57^niinae@com\ManualInputFile\180120TN_10_PEEK_PK-450_1.raw
1046	SC31A_HUMAN	Protein transport protein Sec31A OS=Homo sapiens GN=SEC31A PE=1 SV=3	133900	75.88	0.000521591	1	DSDQVAQSDGEESPAAEEQLLGEHIK	Phospho (ST)	79.9663@S:2	2861.22	954.749	2861.22	954.749	0	520	545	3	75.88	4.44	4.49313e-07	29.3125	0	Mascot	K	E	D:\Users\massUser\Documents\JobRequest\ResultFiles\20180121\20180121180044128294^10.242.16.57^niinae@com\ManualInputFile\180120TN_02_Ctrl.raw
497	F10A1_HUMAN	Hsc70-interacting protein OS=Homo sapiens GN=ST13 PE=1 SV=2	41476.5	119.76	2.13467e-08	2	ADEPSSEESDLEIDK	Phospho (ST)	79.9663@S:9	1742.68	872.346	1742.68	872.346	0.0008	71	85	2	75.82	25.3	2.46109e-07	26.0658	0	Mascot	K	E	D:\Users\massUser\Documents\JobRequest\ResultFiles\20180121\20180121180044128294^10.242.16.57^niinae@com\ManualInputFile\180120TN_07_SUS316L_1.raw
1047	STRP1_HUMAN	Striatin-interacting protein 1 OS=Homo sapiens GN=STRIP1 PE=1 SV=1	96256	75.77	0.000534971	1	AASPPASASDLIEQQQK	Phospho (ST)	79.9663@S:3	1819.84	910.926	1819.84	910.925	0.0012	333	349	2	75.77	34.89	5.01891e-07	27.4221	0	Mascot	R	R	D:\Users\massUser\Documents\JobRequest\ResultFiles\20180121\20180121180044128294^10.242.16.57^niinae@com\ManualInputFile\180120TN_02_Ctrl.raw
945	NED4L_HUMAN	E3 ubiquitin-protein ligase NEDD4-like OS=Homo sapiens GN=NEDD4L PE=1 SV=2	112204	75.74	0.000538679	1	SLSSPTVTLSAPLEGAK	Phospho (ST)	79.9663@S:4	1736.86	869.439	1736.86	869.437	0.0029	446	462	2	75.74	75.74	3.24023e-07	29.7455	0	Mascot	R	D	D:\Users\massUser\Documents\JobRequest\ResultFiles\20180121\20180121180044128294^10.242.16.57^niinae@com\ManualInputFile\180120TN_10_PEEK_PK-450_1.raw
47	HS90B_HUMAN	Heat shock protein HSP 90-beta OS=Homo sapiens GN=HSP90AB1 PE=1 SV=4	83554.2	543.32	9.40437e-51	7	IEDVGSDEEDDSGK	Phospho (ST)	79.9663@S:6	1573.57	787.791	1573.57	787.791	0.0003	250	263	2	75.72	56.85	1.50033e-07	22.5907	0	Mascot	K	D	D:\Users\massUser\Documents\JobRequest\ResultFiles\20180121\20180121180044128294^10.242.16.57^niinae@com\ManualInputFile\180120TN_04_Ti2_1.raw
327	FLNA_HUMAN	Filamin-A OS=Homo sapiens GN=FLNA PE=1 SV=4	283301	209.31	2.36772e-17	3	APSVANVGSHCDLSLK	Carbamidomethyl (C);Phospho (ST)	79.9663@S:3,57.0215@C:11	1733.78	578.935	1733.78	578.934	0.0013	2150	2165	3	75.69	48.6	3.83079e-07	26.1877	0	Mascot	R	I	D:\Users\massUser\Documents\JobRequest\ResultFiles\20180121\20180121180044128294^10.242.16.57^niinae@com\ManualInputFile\180120TN_02_Ctrl.raw
946	NCK1_HUMAN	Cytoplasmic protein NCK1 OS=Homo sapiens GN=NCK1 PE=1 SV=1	43065.5	75.68	0.000546173	1	RKPSVPDSASPADDSFVDPGER	Phospho (ST)	79.9663@S:10	2408.07	803.696	2408.06	803.696	0.0013	82	103	3	75.68	75.68	4.17762e-07	25.6918	2	Mascot	K	L	D:\Users\massUser\Documents\JobRequest\ResultFiles\20180121\20180121180044128294^10.242.16.57^niinae@com\ManualInputFile\180120TN_10_PEEK_PK-450_1.raw
949	HDAC1_HUMAN	Histone deacetylase 1 OS=Homo sapiens GN=HDAC1 PE=1 SV=1	55637.9	75.62	0.000553771	1	IACEEEFSDSEEEGEGGR	Carbamidomethyl (C);2 Phospho (ST)	57.0215@C:3,79.9663@S:8,79.9663@S:10	2188.72	730.58	2188.72	730.58	0.0009	414	431	3	75.62	75.62	8.63596e-08	26.0629	0	Mascot	R	K	D:\Users\massUser\Documents\JobRequest\ResultFiles\20180121\20180121180044128294^10.242.16.57^niinae@com\ManualInputFile\180120TN_10_PEEK_PK-450_1.raw
1297	1A02_HUMAN	HLA class I histocompatibility antigen, A-2 alpha chain OS=Homo sapiens GN=HLA-A PE=1 SV=1	41181.3	42.9593	1.02188	3	KGGSYSQAASSDSAQGSDVSLTACKV	Carbamidomethyl (C);Phospho (ST)	79.9663@S:17,57.0215@C:24	2640.14	881.054	2640.14	881.053	0.0021	340	365	3	75.62	18.08	5.0582e-07	25.4084	2	Mascot	R	]	D:\Users\massUser\Documents\JobRequest\ResultFiles\20180121\20180121180044128294^10.242.16.57^niinae@com\ManualInputFile\180120TN_10_PEEK_PK-450_1.raw
328	CHAP1_HUMAN	Chromosome alignment-maintaining phosphoprotein 1 OS=Homo sapiens GN=CHAMP1 PE=1 SV=2	90012.3	222.24	1.20595e-18	6	KTSPASLDFPESQK	Phospho (ST)	79.9663@S:3	1613.74	807.877	1613.73	807.874	0.0054	457	470	2	75.58	5.38	3.50018e-07	25.5805	1	Mascot	R	S	D:\Users\massUser\Documents\JobRequest\ResultFiles\20180121\20180121180044128294^10.242.16.57^niinae@com\ManualInputFile\180120TN_10_PEEK_PK-450_1.raw
295	MISP_HUMAN	Mitotic interactor and substrate of PLK1 OS=Homo sapiens GN=MISP PE=1 SV=1	75482	188.9	2.60214e-15	3	SQSSDLLER	Phospho (ST)	79.9663@S:1	1113.47	557.743	1113.47	557.742	0.0009	541	549	2	75.56	24.82	2.11258e-07	25.1417	0	Mascot	K	E	D:\Users\massUser\Documents\JobRequest\ResultFiles\20180121\20180121180044128294^10.242.16.57^niinae@com\ManualInputFile\180120TN_07_SUS316L_1.raw
625	PARN_HUMAN	Poly(A)-specific ribonuclease PARN OS=Homo sapiens GN=PARN PE=1 SV=1	73918	99.97	2.0339e-06	2	NNSFTAPSTVGK	Phospho (ST)	79.9663@S:3	1301.56	651.79	1301.57	651.79	-0.0005	555	566	2	75.54	33.71	2.66688e-07	24.6468	0	Mascot	R	R	D:\Users\massUser\Documents\JobRequest\ResultFiles\20180121\20180121180044128294^10.242.16.57^niinae@com\ManualInputFile\180120TN_07_SUS316L_1.raw
802	CR025_HUMAN	Uncharacterized protein C18orf25 OS=Homo sapiens GN=C18orf25 PE=1 SV=2	43525.9	75.52	0.00056667	1	RDSSESQLASTESDKPTTGR	2 Phospho (ST)	79.9663@S:4,79.9663@S:6	2310.93	771.317	2310.94	771.319	-0.0088	64	83	3	75.52	5.53	3.2543e-07	22.9123	2	Mascot	R	V	D:\Users\massUser\Documents\JobRequest\ResultFiles\20180121\20180121180044128294^10.242.16.57^niinae@com\ManualInputFile\180120TN_04_Ti2_1.raw
717	SMAP_HUMAN	Small acidic protein OS=Homo sapiens GN=SMAP PE=1 SV=1	20377.2	111.83	1.32535e-07	2	SASPDDDLGSSNWEAADLGNEER	Phospho (ST)	79.9663@S:3	2513.98	1258	2513.98	1258	0.001	15	37	2	75.45	75.45	3.25016e-07	29.8491	0	Mascot	R	K	D:\Users\massUser\Documents\JobRequest\ResultFiles\20180121\20180121180044128294^10.242.16.57^niinae@com\ManualInputFile\180120TN_02_Ctrl.raw
116	SRRM1_HUMAN	Serine/arginine repetitive matrix protein 1 OS=Homo sapiens GN=SRRM1 PE=1 SV=2	102331	408.78	2.67504e-37	10	ETESEAEDNLDDLEK	Phospho (ST)	79.9663@S:4	1815.7	908.855	1815.69	908.854	0.0021	871	885	2	75.42	10.75	2.56935e-07	28.3252	0	Mascot	K	H	D:\Users\massUser\Documents\JobRequest\ResultFiles\20180121\20180121180044128294^10.242.16.57^niinae@com\ManualInputFile\180120TN_07_SUS316L_1.raw
1059	KDM2A_HUMAN	Lysine-specific demethylase 2A OS=Homo sapiens GN=KDM2A PE=1 SV=3	135159	75.36	0.000587936	1	GDEEGLGGEEEEEEEEEEEDDSAEEGGAAR	Phospho (ST)	79.9663@S:22	3290.16	1097.73	3290.15	1097.73	0.0047	848	877	3	75.36	75.36	1.95018e-07	26.5809	0	Mascot	R	L	D:\Users\massUser\Documents\JobRequest\ResultFiles\20180121\20180121180044128294^10.242.16.57^niinae@com\ManualInputFile\180120TN_02_Ctrl.raw
1315	ARI4B_HUMAN	AT-rich interactive domain-containing protein 4B OS=Homo sapiens GN=ARID4B PE=1 SV=2	148803	40.6393	1.74341	3	DIEVLSEDTDYEEDEVTKK	2 Phospho (ST)	79.9663@S:6,79.9663@T:9	2415.95	806.325	2415.95	806.324	0.0027	785	803	3	75.28	38.73	3.72086e-07	28.7417	1	Mascot	K	R	D:\Users\massUser\Documents\JobRequest\ResultFiles\20180121\20180121180044128294^10.242.16.57^niinae@com\ManualInputFile\180120TN_10_PEEK_PK-450_1.raw
463	LARP1_HUMAN	La-related protein 1 OS=Homo sapiens GN=LARP1 PE=1 SV=2	123833	165.079	6.27191e-13	4	TASISSSPSEGTPTVGSYGCTPQSLPK	Carbamidomethyl (C);Phospho (ST)	79.9663@S:5,57.0215@C:20	2775.23	926.085	2775.23	926.084	0.0024	845	871	3	75.24	75.24	4.98212e-07	27.6507	0	Mascot	R	F	D:\Users\massUser\Documents\JobRequest\ResultFiles\20180121\20180121180044128294^10.242.16.57^niinae@com\ManualInputFile\180120TN_10_PEEK_PK-450_1.raw
104	IF2P_HUMAN	Eukaryotic translation initiation factor 5B OS=Homo sapiens GN=EIF5B PE=1 SV=4	139198	479.009	2.53747e-44	8	NKPGPNIESGNEDDDASFK	Phospho (ST)	79.9663@S:9	2112.86	705.295	2112.86	705.295	0.0002	206	224	3	75.23	65.39	3.70397e-07	24.529	1	Mascot	K	I	D:\Users\massUser\Documents\JobRequest\ResultFiles\20180121\20180121180044128294^10.242.16.57^niinae@com\ManualInputFile\180120TN_10_PEEK_PK-450_1.raw
783	NAF1_HUMAN	H/ACA ribonucleoprotein complex non-core subunit NAF1 OS=Homo sapiens GN=NAF1 PE=1 SV=2	53911.2	75.21	0.000608597	1	NDQEPPPEALDFSDDEK	Phospho (ST)	79.9663@S:13	2024.79	675.937	2024.79	675.937	0.001	303	319	3	75.21	75.21	2.51586e-07	28.387	0	Mascot	K	E	D:\Users\massUser\Documents\JobRequest\ResultFiles\20180121\20180121180044128294^10.242.16.57^niinae@com\ManualInputFile\180120TN_07_SUS316L_1.raw
951	NFIB_HUMAN	Nuclear factor 1 B-type OS=Homo sapiens GN=NFIB PE=1 SV=2	47754.1	75.2	0.00061	1	PLFSSASPQDSSPR	Phospho (ST)	79.9663@S:7	1554.67	778.344	1554.67	778.343	0.0012	322	335	2	75.2	22.11	3.57864e-07	26.7975	0	Mascot	K	L	D:\Users\massUser\Documents\JobRequest\ResultFiles\20180121\20180121180044128294^10.242.16.57^niinae@com\ManualInputFile\180120TN_10_PEEK_PK-450_1.raw
217	IRS2_HUMAN	Insulin receptor substrate 2 OS=Homo sapiens GN=IRS2 PE=1 SV=2	138446	286.97	4.05817e-25	3	SQSSGSSATHPISVPGAR	Phospho (ST)	79.9663@S:1	1804.81	903.414	1804.81	903.413	0.0025	306	323	2	75.19	2.35	3.78364e-07	24.148	0	Mascot	K	R	D:\Users\massUser\Documents\JobRequest\ResultFiles\20180121\20180121180044128294^10.242.16.57^niinae@com\ManualInputFile\180120TN_02_Ctrl.raw
952	PYRG1_HUMAN	CTP synthase 1 OS=Homo sapiens GN=CTPS1 PE=1 SV=2	67332.2	75.18	0.000612816	2	SGSSSPDSEITELK	Phospho (ST)	79.9663@S:5	1515.64	758.825	1515.63	758.824	0.0011	571	584	2	75.18	9.46	2.42711e-07	26.7579	0	Mascot	R	F	D:\Users\massUser\Documents\JobRequest\ResultFiles\20180121\20180121180044128294^10.242.16.57^niinae@com\ManualInputFile\180120TN_10_PEEK_PK-450_1.raw
65	TCOF_HUMAN	Treacle protein OS=Homo sapiens GN=TCOF1 PE=1 SV=3	152243	455.89	5.20391e-42	6	SAEPSANTTLVSETEEEGSVPAFGAAAK	Phospho (ST)	79.9663@S:12	2829.26	944.095	2829.26	944.094	0.0047	160	187	3	75.17	2.44	6.03616e-07	30.0522	0	Mascot	K	P	D:\Users\massUser\Documents\JobRequest\ResultFiles\20180121\20180121180044128294^10.242.16.57^niinae@com\ManualInputFile\180120TN_04_Ti2_1.raw
1538	PGRC2_HUMAN	Membrane-associated progesterone receptor component 2 OS=Homo sapiens GN=PGRMC2 PE=1 SV=1	23860.8	14.9593	644.763	2	LLKPGEEPSEYTDEEDTK	Phospho (ST)	79.9663@T:12	2158.92	1080.47	2158.92	1080.47	0.0022	200	217	2	75.17	24.42	4.36367e-07	24.9136	1	Mascot	R	D	D:\Users\massUser\Documents\JobRequest\ResultFiles\20180121\20180121180044128294^10.242.16.57^niinae@com\ManualInputFile\180120TN_10_PEEK_PK-450_1.raw
787	DCAF8_HUMAN	DDB1- and CUL4-associated factor 8 OS=Homo sapiens GN=DCAF8 PE=1 SV=1	67495.4	75.15	0.000617064	1	VHDRSEEEEEEEEEEEEEQPR	Phospho (ST)	79.9663@S:5	2751.03	918.018	2751.03	918.017	0.0025	95	115	3	75.15	75.15	3.29931e-07	23.3638	1	Mascot	R	R	D:\Users\massUser\Documents\JobRequest\ResultFiles\20180121\20180121180044128294^10.242.16.57^niinae@com\ManualInputFile\180120TN_07_SUS316L_1.raw
225	NUP98_HUMAN	Nuclear pore complex protein Nup98-Nup96 OS=Homo sapiens GN=NUP98 PE=1 SV=4	198597	204.599	7.006e-17	4	NLNNSNLFSPVNR	Phospho (ST)	79.9663@S:5	1567.72	784.865	1567.71	784.865	0.0009	604	616	2	75.15	14.02	3.05492e-07	29.0997	0	Mascot	K	D	D:\Users\massUser\Documents\JobRequest\ResultFiles\20180121\20180121180044128294^10.242.16.57^niinae@com\ManualInputFile\180120TN_04_Ti2_1.raw
1372	SSRP1_HUMAN	FACT complex subunit SSRP1 OS=Homo sapiens GN=SSRP1 PE=1 SV=1	81366.6	36.7293	4.28944	1	EGMNPSYDEYADSDEDQHDAYLER	Phospho (ST)	79.9663@S:13	2928.07	977.031	2928.07	977.031	0.0007	432	455	3	75.13	28.75	3.09971e-07	27.4998	0	Mascot	K	M	D:\Users\massUser\Documents\JobRequest\ResultFiles\20180121\20180121180044128294^10.242.16.57^niinae@com\ManualInputFile\180120TN_10_PEEK_PK-450_1.raw
552	RANB3_HUMAN	Ran-binding protein 3 OS=Homo sapiens GN=RANBP3 PE=1 SV=1	60515.4	140.11	1.96938e-10	3	VLSPPKLNEVSSDANR	Phospho (ST)	79.9663@S:3	1804.87	602.632	1804.87	602.631	0.0016	331	346	3	75.07	69.42	3.85853e-07	27.0501	1	Mascot	R	E	D:\Users\massUser\Documents\JobRequest\ResultFiles\20180121\20180121180044128294^10.242.16.57^niinae@com\ManualInputFile\180120TN_02_Ctrl.raw
1061	CEBPZ_HUMAN	CCAAT/enhancer-binding protein zeta OS=Homo sapiens GN=CEBPZ PE=1 SV=3	121526	75.07	0.000628536	1	SQLDDHPESDDEENFIDANDDEDMEK	Oxidation (M);Phospho (ST)	79.9663@S:9,15.9949@M:24	3147.14	1050.05	3147.13	1050.05	0.0066	621	646	3	75.07	21.68	2.38046e-07	27.7748	0	Mascot	R	F	D:\Users\massUser\Documents\JobRequest\ResultFiles\20180121\20180121180044128294^10.242.16.57^niinae@com\ManualInputFile\180120TN_02_Ctrl.raw
763	TIF1B_HUMAN	Transcription intermediary factor 1-beta OS=Homo sapiens GN=TRIM28 PE=1 SV=5	90261.1	77.17	0.000387552	1	LASPSGSTSSGLEVVAPEGTSAPGGGPGTLDDSATICR	Carbamidomethyl (C);Phospho (ST)	79.9663@S:10,57.0215@C:37	3637.65	1213.56	3637.65	1213.56	0.0046	592	629	3	75.04	75.04	6.4859e-07	29.9542	0	Mascot	R	V	D:\Users\massUser\Documents\JobRequest\ResultFiles\20180121\20180121180044128294^10.242.16.57^niinae@com\ManualInputFile\180120TN_07_SUS316L_1.raw
179	HTSF1_HUMAN	HIV Tat-specific factor 1 OS=Homo sapiens GN=HTATSF1 PE=1 SV=1	86370.8	262.079	1.25141e-22	6	VFDDESDEKEDEEYADEK	Phospho (ST)	79.9663@S:6	2270.83	1136.42	2270.83	1136.42	0.001	637	654	2	75.04	71.3	1.87997e-07	25.4572	1	Mascot	K	G	D:\Users\massUser\Documents\JobRequest\ResultFiles\20180121\20180121180044128294^10.242.16.57^niinae@com\ManualInputFile\180120TN_04_Ti2_1.raw
523	FKB15_HUMAN	FK506-binding protein 15 OS=Homo sapiens GN=FKBP15 PE=1 SV=2	134060	146.07	4.99264e-11	2	SSLSGDEEDELFK	2 Phospho (ST)	79.9663@S:2,79.9663@S:4	1614.57	808.294	1614.57	808.294	0.0001	1161	1173	2	75.03	75.03	1.30331e-07	31.26	0	Mascot	R	G	D:\Users\massUser\Documents\JobRequest\ResultFiles\20180121\20180121180044128294^10.242.16.57^niinae@com\ManualInputFile\180120TN_10_PEEK_PK-450_1.raw
807	PKP3_HUMAN	Plakophilin-3 OS=Homo sapiens GN=PKP3 PE=1 SV=1	87485.2	75.02	0.000635814	1	LSSGFDDIDLPSAVK	Phospho (ST)	79.9663@S:3	1642.75	822.384	1642.75	822.382	0.0047	312	326	2	75.02	12.49	4.89475e-07	31.3103	0	Mascot	R	Y	D:\Users\massUser\Documents\JobRequest\ResultFiles\20180121\20180121180044128294^10.242.16.57^niinae@com\ManualInputFile\180120TN_04_Ti2_1.raw
860	SPB1_HUMAN	pre-rRNA processing protein FTSJ3 OS=Homo sapiens GN=FTSJ3 PE=1 SV=2	96898.3	92.52	1.13065e-05	1	ALDISLSSGEEDEGDEEDSTAGTTK	2 Phospho (ST)	79.9663@S:5,79.9663@T:24	2715.02	906.014	2715.02	906.014	-0.0003	329	353	3	75	20.44	3.01998e-07	28.1934	0	Mascot	K	Q	D:\Users\massUser\Documents\JobRequest\ResultFiles\20180121\20180121180044128294^10.242.16.57^niinae@com\ManualInputFile\180120TN_02_Ctrl.raw
615	GAPD1_HUMAN	GTPase-activating protein and VPS9 domain-containing protein 1 OS=Homo sapiens GN=GAPVD1 PE=1 SV=2	166359	127.81	3.34449e-09	2	LQELESCSGLGSTSDDTDVR	Carbamidomethyl (C);Phospho (ST)	57.0215@C:7,79.9663@S:14	2247.92	1124.97	2247.92	1124.97	-0.0009	735	754	2	74.94	74.94	3.87959e-07	27.2263	0	Mascot	R	E	D:\Users\massUser\Documents\JobRequest\ResultFiles\20180121\20180121180044128294^10.242.16.57^niinae@com\ManualInputFile\180120TN_02_Ctrl.raw
1411	MATR3_HUMAN	Matrin-3 OS=Homo sapiens GN=MATR3 PE=1 SV=2	95078	40.1586	1.94747	4	DTSENADGQSDENKDDYTIPDEYR	Phospho (ST)	79.9663@T:2	2856.09	953.038	2856.09	953.037	0.0024	757	780	3	74.92	4.09	3.17275e-07	27.4187	1	Mascot	K	I	D:\Users\massUser\Documents\JobRequest\ResultFiles\20180121\20180121180044128294^10.242.16.57^niinae@com\ManualInputFile\180120TN_02_Ctrl.raw
261	FLNA_HUMAN	Filamin-A OS=Homo sapiens GN=FLNA PE=1 SV=4	283301	214.1	7.85832e-18	3	AFGPGLQGGSAGSPAR	Phospho (ST)	79.9663@S:13	1508.68	755.346	1508.68	755.346	0.0011	1072	1087	2	74.92	20.63	3.39823e-07	25.8559	0	Mascot	K	F	D:\Users\massUser\Documents\JobRequest\ResultFiles\20180121\20180121180044128294^10.242.16.57^niinae@com\ManualInputFile\180120TN_07_SUS316L_1.raw
1604	SPF45_HUMAN	Splicing factor 45 OS=Homo sapiens GN=RBM17 PE=1 SV=1	45162	21.5493	141.384	2	RPDPDSDEDEDYER	Phospho (ST)	79.9663@S:6	1816.64	909.328	1816.64	909.328	0	150	163	2	74.89	63.16	1.39466e-07	22.233	1	Mascot	R	E	D:\Users\massUser\Documents\JobRequest\ResultFiles\20180121\20180121180044128294^10.242.16.57^niinae@com\ManualInputFile\180120TN_02_Ctrl.raw
956	SMN_HUMAN	Survival motor neuron protein OS=Homo sapiens GN=SMN1 PE=1 SV=1	32284.7	74.87	0.000658158	1	GTGQSDDSDIWDDTALIK	Phospho (ST)	79.9663@S:5	2015.84	1008.93	2015.84	1008.93	0.0012	24	41	2	74.87	10.93	4.77351e-07	32.2515	0	Mascot	R	A	D:\Users\massUser\Documents\JobRequest\ResultFiles\20180121\20180121180044128294^10.242.16.57^niinae@com\ManualInputFile\180120TN_10_PEEK_PK-450_1.raw
1063	SC22B_HUMAN	Vesicle-trafficking protein SEC22b OS=Homo sapiens GN=SEC22B PE=1 SV=4	24805.6	74.86	0.000659675	1	NLGSINTELQDVQR	Phospho (ST)	79.9663@S:4	1665.77	833.894	1665.77	833.893	0.0018	134	147	2	74.86	31.49	4.58856e-07	29.6676	0	Mascot	R	I	D:\Users\massUser\Documents\JobRequest\ResultFiles\20180121\20180121180044128294^10.242.16.57^niinae@com\ManualInputFile\180120TN_02_Ctrl.raw
65	AHNK_HUMAN	Neuroblast differentiation-associated protein AHNAK OS=Homo sapiens GN=AHNAK PE=1 SV=2	629213	620.269	1.89845e-58	11	ASLGSLEGEAEAEASSPK	Phospho (ST)	79.9663@S:5	1811.78	906.897	1811.78	906.899	-0.0023	5748	5765	2	74.85	74.85	4.30453e-07	30.6871	0	Mascot	K	G	D:\Users\massUser\Documents\JobRequest\ResultFiles\20180121\20180121180044128294^10.242.16.57^niinae@com\ManualInputFile\180120TN_10_PEEK_PK-450_1.raw
1015	THOC5_HUMAN	THO complex subunit 5 homolog OS=Homo sapiens GN=THOC5 PE=1 SV=2	79199.2	77.13	0.000391138	1	ALFKPPEDSQDDESDSDAEEEQTTK	2 Phospho (ST)	79.9663@S:14,79.9663@S:16	2970.12	991.048	2970.12	991.048	0.001	299	323	3	74.84	33.57	3.87152e-07	27.5268	1	Mascot	K	R	D:\Users\massUser\Documents\JobRequest\ResultFiles\20180121\20180121180044128294^10.242.16.57^niinae@com\ManualInputFile\180120TN_02_Ctrl.raw
675	TJAP1_HUMAN	Tight junction-associated protein 1 OS=Homo sapiens GN=TJAP1 PE=1 SV=1	62125.5	93.28	9.49139e-06	1	KDSLTQAQEQGNLLN	Phospho (ST)	79.9663@T:5	1737.79	869.904	1737.79	869.904	0.0009	543	557	2	74.82	74.82	4.23548e-07	26.9017	1	Mascot	R	]	D:\Users\massUser\Documents\JobRequest\ResultFiles\20180121\20180121180044128294^10.242.16.57^niinae@com\ManualInputFile\180120TN_04_Ti2_1.raw
746	PLEC_HUMAN	Plectin OS=Homo sapiens GN=PLEC PE=1 SV=3	533462	82.2293	0.000120893	3	SSSVGSSSSYPISPAVSR	Phospho (ST)	79.9663@S:3	1833.82	917.915	1833.81	917.915	0.0012	4384	4401	2	74.78	74.78	4.60733e-07	26.6335	0	Mascot	R	T	D:\Users\massUser\Documents\JobRequest\ResultFiles\20180121\20180121180044128294^10.242.16.57^niinae@com\ManualInputFile\180120TN_04_Ti2_1.raw
627	NDRG3_HUMAN	Protein NDRG3 OS=Homo sapiens GN=NDRG3 PE=1 SV=2	41895.7	123.61	8.7969e-09	2	SVTSNQSDGTQESCESPDVLDR	Carbamidomethyl (C);Phospho (ST)	79.9663@T:10,57.0215@C:14	2489.99	831.004	2489.99	831.002	0.0038	346	367	3	74.77	74.77	4.58461e-07	26.2589	0	Mascot	R	H	D:\Users\massUser\Documents\JobRequest\ResultFiles\20180121\20180121180044128294^10.242.16.57^niinae@com\ManualInputFile\180120TN_10_PEEK_PK-450_1.raw
808	ASHWN_HUMAN	Ashwin OS=Homo sapiens GN=C2orf49 PE=1 SV=1	25899.6	74.74	0.000678156	1	SPSGPVKSPPLSPVGTTPVK	2 Phospho (ST)	79.9663@S:8,79.9663@S:12	2091.01	698.01	2091.01	698.009	0.0021	182	201	3	74.74	5.08	5.28787e-07	26.3101	1	Mascot	K	L	D:\Users\massUser\Documents\JobRequest\ResultFiles\20180121\20180121180044128294^10.242.16.57^niinae@com\ManualInputFile\180120TN_04_Ti2_1.raw
250	DIDO1_HUMAN	Death-inducer obliterator 1 OS=Homo sapiens GN=DIDO1 PE=1 SV=5	245434	257.44	3.64192e-22	4	SPPEGDTTLFLSR	Phospho (ST)	79.9663@S:1	1498.67	750.343	1498.67	750.342	0.0001	1040	1052	2	74.74	64.95	3.54203e-07	29.8847	0	Mascot	R	L	D:\Users\massUser\Documents\JobRequest\ResultFiles\20180121\20180121180044128294^10.242.16.57^niinae@com\ManualInputFile\180120TN_10_PEEK_PK-450_1.raw
1066	KKCC1_HUMAN	Calcium/calmodulin-dependent protein kinase kinase 1 OS=Homo sapiens GN=CAMKK1 PE=1 SV=2	56156.8	74.72	0.000681287	1	SFGNPFEPQAR	Phospho (ST)	79.9663@S:1	1328.56	665.285	1328.56	665.285	0.0003	458	468	2	74.72	65.21	2.91754e-07	29.8952	0	Mascot	R	R	D:\Users\massUser\Documents\JobRequest\ResultFiles\20180121\20180121180044128294^10.242.16.57^niinae@com\ManualInputFile\180120TN_02_Ctrl.raw
579	SFR19_HUMAN	Splicing factor, arginine/serine-rich 19 OS=Homo sapiens GN=SCAF1 PE=1 SV=3	139814	134.109	7.84152e-10	4	EVLYDSEGLSGEER	2 Phospho (ST)	79.9663@S:6,79.9663@S:10	1741.65	871.833	1741.65	871.832	0.0025	729	742	2	74.6	28.36	2.06308e-07	28.355	0	Mascot	R	G	D:\Users\massUser\Documents\JobRequest\ResultFiles\20180121\20180121180044128294^10.242.16.57^niinae@com\ManualInputFile\180120TN_10_PEEK_PK-450_1.raw
727	PDS5B_HUMAN	Sister chromatid cohesion protein PDS5 homolog B OS=Homo sapiens GN=PDS5B PE=1 SV=1	165818	102.5	1.13587e-06	3	AESPESSAIESTQSTPQK	Phospho (ST)	79.9663@S:3	1955.84	978.926	1955.84	978.925	0.0021	1356	1373	2	74.59	15.75	4.13568e-07	24.3932	0	Mascot	R	G	D:\Users\massUser\Documents\JobRequest\ResultFiles\20180121\20180121180044128294^10.242.16.57^niinae@com\ManualInputFile\180120TN_10_PEEK_PK-450_1.raw
354	ATRX_HUMAN	Transcriptional regulator ATRX OS=Homo sapiens GN=ATRX PE=1 SV=5	284863	197.23	3.82234e-16	4	RPTETNPVTSNSDEECNETVK	Carbamidomethyl (C);Phospho (ST)	79.9663@S:12,57.0215@C:16	2486.03	829.683	2486.03	829.683	0.0011	666	686	3	74.57	22.32	4.55628e-07	22.9552	1	Mascot	R	E	D:\Users\massUser\Documents\JobRequest\ResultFiles\20180121\20180121180044128294^10.242.16.57^niinae@com\ManualInputFile\180120TN_10_PEEK_PK-450_1.raw
1618	DNJC5_HUMAN	DnaJ homolog subfamily C member 5 OS=Homo sapiens GN=DNAJC5 PE=1 SV=1	22932.6	14.3193	747.137	1	SLSTSGESLYHVLGLDK	Phospho (ST)	79.9663@S:3	1884.89	629.303	1884.89	629.303	0.0006	8	24	3	74.53	74.53	4.79224e-07	33.1688	0	Mascot	R	N	D:\Users\massUser\Documents\JobRequest\ResultFiles\20180121\20180121180044128294^10.242.16.57^niinae@com\ManualInputFile\180120TN_02_Ctrl.raw
1038	SRC8_HUMAN	Src substrate cortactin OS=Homo sapiens GN=CTTN PE=1 SV=2	61719.6	76.5793	0.000444018	3	LPSSPVYEDAASFK	Phospho (ST)	79.9663@S:4	1589.7	795.859	1589.7	795.858	0.0012	415	428	2	74.43	11.04	5.39065e-07	28.682	0	Mascot	R	A	D:\Users\massUser\Documents\JobRequest\ResultFiles\20180121\20180121180044128294^10.242.16.57^niinae@com\ManualInputFile\180120TN_02_Ctrl.raw
647	SSFA2_HUMAN	Sperm-specific antigen 2 OS=Homo sapiens GN=SSFA2 PE=1 SV=3	139554	96.78	4.23965e-06	2	SQSLPTTLLSPVR	Phospho (ST)	79.9663@S:3	1477.76	739.885	1477.75	739.884	0.0011	737	749	2	74.37	13.98	3.05272e-07	30.693	0	Mascot	R	V	D:\Users\massUser\Documents\JobRequest\ResultFiles\20180121\20180121180044128294^10.242.16.57^niinae@com\ManualInputFile\180120TN_04_Ti2_1.raw
1070	RPR1A_HUMAN	Regulation of nuclear pre-mRNA domain-containing protein 1A OS=Homo sapiens GN=RPRD1A PE=1 SV=1	35925.7	74.34	0.000743584	1	VDENENCSSLGSPSEPPQTLDLVR	Carbamidomethyl (C);Phospho (ST)	57.0215@C:7,79.9663@S:12	2722.18	908.4	2722.18	908.4	-0.0017	145	168	3	74.34	10.43	6.58951e-07	29.8004	0	Mascot	K	A	D:\Users\massUser\Documents\JobRequest\ResultFiles\20180121\20180121180044128294^10.242.16.57^niinae@com\ManualInputFile\180120TN_02_Ctrl.raw
186	TCOF_HUMAN	Treacle protein OS=Homo sapiens GN=TCOF1 PE=1 SV=3	152243	379.48	2.27683e-34	6	KLGAGEGGEASVSPEK	Phospho (ST)	79.9663@S:13	1594.72	798.369	1594.72	798.369	0.0004	1366	1381	2	74.33	17.75	4.26169e-07	21.681	1	Mascot	K	T	D:\Users\massUser\Documents\JobRequest\ResultFiles\20180121\20180121180044128294^10.242.16.57^niinae@com\ManualInputFile\180120TN_02_Ctrl.raw
959	CYTSA_HUMAN	Cytospin-A OS=Homo sapiens GN=SPECC1L PE=1 SV=2	124925	74.33	0.000745298	1	KGSSGNASEVSVACLTER	Carbamidomethyl (C);Phospho (ST)	79.9663@S:4,57.0215@C:14	1930.85	644.623	1930.85	644.622	0.0007	382	399	3	74.33	74.33	5.38707e-07	26.4761	1	Mascot	R	I	D:\Users\massUser\Documents\JobRequest\ResultFiles\20180121\20180121180044128294^10.242.16.57^niinae@com\ManualInputFile\180120TN_10_PEEK_PK-450_1.raw
960	RRAGC_HUMAN	Ras-related GTP-binding protein C OS=Homo sapiens GN=RRAGC PE=1 SV=1	44595	74.3	0.000750464	1	MSPNETLFLESTNK	Oxidation (M);Phospho (ST)	15.9949@M:1,79.9663@S:11	1705.73	853.872	1705.73	853.871	0.0022	85	98	2	74.3	4.99	3.88254e-07	28.6506	0	Mascot	K	I	D:\Users\massUser\Documents\JobRequest\ResultFiles\20180121\20180121180044128294^10.242.16.57^niinae@com\ManualInputFile\180120TN_10_PEEK_PK-450_1.raw
705	MFAP1_HUMAN	Microfibrillar-associated protein 1 OS=Homo sapiens GN=MFAP1 PE=1 SV=2	51926.6	113.949	8.1358e-08	3	MEREDSSEEEEEEIDDEEIER	Oxidation (M);2 Phospho (ST)	15.9949@M:1,79.9663@S:6,79.9663@S:7	2801.96	934.996	2801.96	934.995	0.0026	127	147	3	74.26	74.26	2.0436e-07	26.9881	1	Mascot	R	R	D:\Users\massUser\Documents\JobRequest\ResultFiles\20180121\20180121180044128294^10.242.16.57^niinae@com\ManualInputFile\180120TN_02_Ctrl.raw
866	EF1B_HUMAN	Elongation factor 1-beta OS=Homo sapiens GN=EEF1B2 PE=1 SV=3	24919.3	92.0393	1.26299e-05	2	YGPADVEDTTGSGATDSKDDDDIDLFGSDDEEESEEAK	Phospho (ST)	79.9663@S:28	4103.59	1026.9	4103.58	1026.9	0.0092	79	116	4	74.26	28.36	5.23087e-07	29.4274	1	Mascot	K	R	D:\Users\massUser\Documents\JobRequest\ResultFiles\20180121\20180121180044128294^10.242.16.57^niinae@com\ManualInputFile\180120TN_02_Ctrl.raw
852	RBM10_HUMAN	RNA-binding protein 10 OS=Homo sapiens GN=RBM10 PE=1 SV=3	103811	93.7893	8.44112e-06	3	GLVAAYSGESDSEEEQER	3 Phospho (ST)	79.9663@S:7,79.9663@S:10,79.9663@S:12	2194.75	732.59	2194.74	732.587	0.0094	727	744	3	74.24	8.95	1.50682e-07	28.7903	0	Mascot	R	G	D:\Users\massUser\Documents\JobRequest\ResultFiles\20180121\20180121180044128294^10.242.16.57^niinae@com\ManualInputFile\180120TN_02_Ctrl.raw
643	MFAP1_HUMAN	Microfibrillar-associated protein 1 OS=Homo sapiens GN=MFAP1 PE=1 SV=2	51926.6	121.54	1.41687e-08	3	MEREDSSEEEEEEIDDEEIER	2 Phospho (ST)	79.9663@S:6,79.9663@S:7	2785.97	929.664	2785.97	929.663	0.0042	127	147	3	74.24	74.24	1.97769e-07	27.1594	1	Mascot	R	R	D:\Users\massUser\Documents\JobRequest\ResultFiles\20180121\20180121180044128294^10.242.16.57^niinae@com\ManualInputFile\180120TN_10_PEEK_PK-450_1.raw
1079	CG050_HUMAN	Uncharacterized protein C7orf50 OS=Homo sapiens GN=C7orf50 PE=1 SV=1	22126.8	74.18	0.000771489	1	ELDEEGSDPPLPGR	Phospho (ST)	79.9663@S:7	1589.66	795.839	1589.66	795.838	0.0015	169	182	2	74.18	74.18	2.86458e-07	26.2326	0	Mascot	R	A	D:\Users\massUser\Documents\JobRequest\ResultFiles\20180121\20180121180044128294^10.242.16.57^niinae@com\ManualInputFile\180120TN_02_Ctrl.raw
192	ZC3HD_HUMAN	Zinc finger CCCH domain-containing protein 13 OS=Homo sapiens GN=ZC3H13 PE=1 SV=1	197203	232.62	1.10492e-19	4	SLSPSHLTEDR	Phospho (ST)	79.9663@S:3	1320.57	661.293	1320.57	661.293	-0.0004	875	885	2	74.17	74.17	2.5075e-07	24.4302	0	Mascot	R	Q	D:\Users\massUser\Documents\JobRequest\ResultFiles\20180121\20180121180044128294^10.242.16.57^niinae@com\ManualInputFile\180120TN_04_Ti2_1.raw
367	TB182_HUMAN	182 kDa tankyrase-1-binding protein OS=Homo sapiens GN=TNKS1BP1 PE=1 SV=4	182711	198.539	2.82748e-16	6	YESQEPLAGQESPLPLATR	Phospho (ST)	79.9663@S:12	2165.01	722.676	2165	722.675	0.0024	590	608	3	74.16	50.63	6.50384e-07	28.8923	0	Mascot	R	E	D:\Users\massUser\Documents\JobRequest\ResultFiles\20180121\20180121180044128294^10.242.16.57^niinae@com\ManualInputFile\180120TN_02_Ctrl.raw
961	RPR1A_HUMAN	Regulation of nuclear pre-mRNA domain-containing protein 1A OS=Homo sapiens GN=RPRD1A PE=1 SV=1	35925.7	74.14	0.000778628	1	VDENENCSSLGSPSEPPQTLDLVR	Carbamidomethyl (C);Phospho (ST)	57.0215@C:7,79.9663@S:12	2722.18	908.4	2722.18	908.4	0.0003	145	168	3	74.14	10.37	7.22772e-07	29.7767	0	Mascot	K	A	D:\Users\massUser\Documents\JobRequest\ResultFiles\20180121\20180121180044128294^10.242.16.57^niinae@com\ManualInputFile\180120TN_10_PEEK_PK-450_1.raw
1419	KDM2A_HUMAN	Lysine-specific demethylase 2A OS=Homo sapiens GN=KDM2A PE=1 SV=3	135159	0	0	2	RYEDDGISDDEIEGK	Phospho (ST)	79.9663@S:8	1819.72	910.867	1819.71	910.865	0.0037	21	35	2	74.11	66.51	3.43513e-07	25.477	1	Mascot	R	R	D:\Users\massUser\Documents\JobRequest\ResultFiles\20180121\20180121180044128294^10.242.16.57^niinae@com\ManualInputFile\180120TN_04_Ti2_1.raw
1081	NED4L_HUMAN	E3 ubiquitin-protein ligase NEDD4-like OS=Homo sapiens GN=NEDD4L PE=1 SV=2	112204	74.09	0.000787644	1	SLSSPTVTLSAPLEGAK	Phospho (ST)	79.9663@S:4	1736.86	869.438	1736.86	869.437	0.0024	446	462	2	74.09	74.09	4.36735e-07	29.7407	0	Mascot	R	D	D:\Users\massUser\Documents\JobRequest\ResultFiles\20180121\20180121180044128294^10.242.16.57^niinae@com\ManualInputFile\180120TN_02_Ctrl.raw
520	F10A1_HUMAN	Hsc70-interacting protein OS=Homo sapiens GN=ST13 PE=1 SV=2	41476.5	149.04	2.51959e-11	2	ADEPSSEESDLEIDK	3 Phospho (ST)	79.9663@S:5,79.9663@S:6,79.9663@S:9	1902.61	952.312	1902.61	952.312	-0.0011	71	85	2	74.08	74.08	1.17252e-07	28.9357	0	Mascot	K	E	D:\Users\massUser\Documents\JobRequest\ResultFiles\20180121\20180121180044128294^10.242.16.57^niinae@com\ManualInputFile\180120TN_02_Ctrl.raw
418	PGRC1_HUMAN	Membrane-associated progesterone receptor component 1 OS=Homo sapiens GN=PGRMC1 PE=1 SV=3	21771.8	187.799	3.35274e-15	5	IVRGDQPAASGDSDDDEPPPLPR	Phospho (ST)	79.9663@S:13	2483.1	828.707	2483.1	828.706	0.0012	45	67	3	74.05	20.93	6.33616e-07	25.4733	1	Mascot	K	L	D:\Users\massUser\Documents\JobRequest\ResultFiles\20180121\20180121180044128294^10.242.16.57^niinae@com\ManualInputFile\180120TN_02_Ctrl.raw
854	MYPT1_HUMAN	Protein phosphatase 1 regulatory subunit 12A OS=Homo sapiens GN=PPP1R12A PE=1 SV=1	115610	67.7293	0.00340722	2	TGSYGALAEITASK	Phospho (ST)	79.9663@S:3	1447.66	724.837	1447.66	724.837	0.0007	443	456	2	74.03	2.21	5.41652e-07	29.4491	0	Mascot	K	E	D:\Users\massUser\Documents\JobRequest\ResultFiles\20180121\20180121180044128294^10.242.16.57^niinae@com\ManualInputFile\180120TN_07_SUS316L_1.raw
810	NED4L_HUMAN	E3 ubiquitin-protein ligase NEDD4-like OS=Homo sapiens GN=NEDD4L PE=1 SV=2	112204	74.03	0.000798601	1	SLSSPTVTLSAPLEGAK	Phospho (ST)	79.9663@S:4	1736.86	869.438	1736.86	869.437	0.0017	446	462	2	74.03	74.03	4.56648e-07	29.8641	0	Mascot	R	D	D:\Users\massUser\Documents\JobRequest\ResultFiles\20180121\20180121180044128294^10.242.16.57^niinae@com\ManualInputFile\180120TN_04_Ti2_1.raw
224	TOP2A_HUMAN	DNA topoisomerase 2-alpha OS=Homo sapiens GN=TOP2A PE=1 SV=3	175017	283.129	9.82653e-25	5	IKNENTEGSPQEDGVELEGLK	Phospho (ST)	79.9663@S:9	2365.07	789.364	2365.07	789.364	0.0025	1239	1259	3	73.94	11.12	6.90234e-07	26.8136	1	Mascot	K	Q	D:\Users\massUser\Documents\JobRequest\ResultFiles\20180121\20180121180044128294^10.242.16.57^niinae@com\ManualInputFile\180120TN_02_Ctrl.raw
517	DNLI1_HUMAN	DNA ligase 1 OS=Homo sapiens GN=LIG1 PE=1 SV=1	102301	116.02	5.05045e-08	2	VLGSEGEEEDEALSPAK	Phospho (ST)	79.9663@S:14	1838.78	920.399	1838.78	920.398	0.0005	63	79	2	73.92	64.95	5.33244e-07	26.0022	0	Mascot	R	G	D:\Users\massUser\Documents\JobRequest\ResultFiles\20180121\20180121180044128294^10.242.16.57^niinae@com\ManualInputFile\180120TN_04_Ti2_1.raw
743	TMX1_HUMAN	Thioredoxin-related transmembrane protein 1 OS=Homo sapiens GN=TMX1 PE=1 SV=1	32170	100.83	1.66851e-06	1	KVEEEQEADEEDVSEEEAESK	Phospho (ST)	79.9663@S:20	2516.98	840.001	2516.98	840.001	0.0021	234	254	3	73.92	9.56	4.60252e-07	22.3212	1	Mascot	K	E	D:\Users\massUser\Documents\JobRequest\ResultFiles\20180121\20180121180044128294^10.242.16.57^niinae@com\ManualInputFile\180120TN_10_PEEK_PK-450_1.raw
415	PGRC1_HUMAN	Membrane-associated progesterone receptor component 1 OS=Homo sapiens GN=PGRMC1 PE=1 SV=3	21771.8	187.799	3.35274e-15	5	EGEEPTVYSDEEEPKDESAR	Phospho (ST)	79.9663@S:9	2374.93	1188.47	2374.93	1188.47	-0.0029	173	192	2	73.87	20.21	4.12255e-07	24.1329	1	Mascot	K	K	D:\Users\massUser\Documents\JobRequest\ResultFiles\20180121\20180121180044128294^10.242.16.57^niinae@com\ManualInputFile\180120TN_02_Ctrl.raw
654	NEXN_HUMAN	Nexilin OS=Homo sapiens GN=NEXN PE=1 SV=1	80836.8	119.91	2.0622e-08	2	EMLASDDEEDVSSK	Oxidation (M);Phospho (ST)	15.9949@M:2,79.9663@S:5	1649.6	825.809	1649.6	825.808	0.0023	76	89	2	73.82	63.96	2.07477e-07	23.5454	0	Mascot	K	V	D:\Users\massUser\Documents\JobRequest\ResultFiles\20180121\20180121180044128294^10.242.16.57^niinae@com\ManualInputFile\180120TN_10_PEEK_PK-450_1.raw
913	PALLD_HUMAN	Palladin OS=Homo sapiens GN=PALLD PE=1 SV=3	151839	85.95	5.13251e-05	1	IASDEEIQGTK	Phospho (ST)	79.9663@S:3	1269.55	635.781	1269.55	635.782	-0.0018	891	901	2	73.81	73.81	2.91137e-07	23.319	0	Mascot	R	D	D:\Users\massUser\Documents\JobRequest\ResultFiles\20180121\20180121180044128294^10.242.16.57^niinae@com\ManualInputFile\180120TN_02_Ctrl.raw
417	FKB15_HUMAN	FK506-binding protein 15 OS=Homo sapiens GN=FKBP15 PE=1 SV=2	134060	135.92	5.16809e-10	2	RPSQEQSASASSGQPQAPLNR	Phospho (ST)	79.9663@S:3	2275.04	759.352	2275.03	759.352	0.0012	954	974	3	73.8	13.42	7.23268e-07	22.4087	1	Mascot	R	E	D:\Users\massUser\Documents\JobRequest\ResultFiles\20180121\20180121180044128294^10.242.16.57^niinae@com\ManualInputFile\180120TN_07_SUS316L_1.raw
811	DOCK7_HUMAN	Dedicator of cytokinesis protein 7 OS=Homo sapiens GN=DOCK7 PE=1 SV=4	244289	73.79	0.000843976	1	SPSGSAFGSQENLR	Phospho (ST)	79.9663@S:3	1515.64	758.826	1515.64	758.825	0.0024	1430	1443	2	73.79	11.29	4.24098e-07	25.894	0	Mascot	R	W	D:\Users\massUser\Documents\JobRequest\ResultFiles\20180121\20180121180044128294^10.242.16.57^niinae@com\ManualInputFile\180120TN_04_Ti2_1.raw
1033	MYO9B_HUMAN	Unconventional myosin-IXb OS=Homo sapiens GN=MYO9B PE=1 SV=3	244846	76.6	0.000441906	1	VQEKPDSPGGSTQIQR	Phospho (ST)	79.9663@S:7	1805.83	602.952	1805.83	602.951	0.0023	1284	1299	3	73.78	47.33	5.2768e-07	21.3919	1	Mascot	R	Y	D:\Users\massUser\Documents\JobRequest\ResultFiles\20180121\20180121180044128294^10.242.16.57^niinae@com\ManualInputFile\180120TN_02_Ctrl.raw
487	UBP2L_HUMAN	Ubiquitin-associated protein 2-like OS=Homo sapiens GN=UBAP2L PE=1 SV=2	114579	154.11	7.84025e-12	4	NPSDSAVHSPFTK	Phospho (ST)	79.9663@S:9	1465.63	733.82	1465.62	733.819	0.0015	408	420	2	73.78	31.11	4.167e-07	23.3053	0	Mascot	K	R	D:\Users\massUser\Documents\JobRequest\ResultFiles\20180121\20180121180044128294^10.242.16.57^niinae@com\ManualInputFile\180120TN_10_PEEK_PK-450_1.raw
1326	RMD3_HUMAN	Regulator of microtubule dynamics protein 3 OS=Homo sapiens GN=RMDN3 PE=1 SV=2	52542.2	13.5093	900.327	1	SQSLPNSLDYTQTSDPGR	Phospho (ST)	79.9663@S:3	2044.88	1023.45	2044.87	1023.44	0.0041	44	61	2	73.72	3.11	6.94253e-07	27.4791	0	Mascot	R	H	D:\Users\massUser\Documents\JobRequest\ResultFiles\20180121\20180121180044128294^10.242.16.57^niinae@com\ManualInputFile\180120TN_07_SUS316L_1.raw
962	KPYM_HUMAN	Pyruvate kinase PKM OS=Homo sapiens GN=PKM PE=1 SV=4	58470.2	73.66	0.000869621	1	LDIDSPPITAR	Phospho (ST)	79.9663@S:5	1276.61	639.311	1276.61	639.311	0.0017	33	43	2	73.66	48.43	3.74558e-07	28.0838	0	Mascot	R	N	D:\Users\massUser\Documents\JobRequest\ResultFiles\20180121\20180121180044128294^10.242.16.57^niinae@com\ManualInputFile\180120TN_10_PEEK_PK-450_1.raw
812	PALLD_HUMAN	Palladin OS=Homo sapiens GN=PALLD PE=1 SV=3	151839	73.63	0.000875649	1	IASDEEIQGTK	Phospho (ST)	79.9663@S:3	1269.55	635.781	1269.55	635.782	-0.0022	891	901	2	73.63	73.63	3.35971e-07	23.3732	0	Mascot	R	D	D:\Users\massUser\Documents\JobRequest\ResultFiles\20180121\20180121180044128294^10.242.16.57^niinae@com\ManualInputFile\180120TN_04_Ti2_1.raw
801	CCYL1_HUMAN	Cyclin-Y-like protein 1 OS=Homo sapiens GN=CCNYL1 PE=1 SV=2	41249.7	73.58	0.000885788	1	SFSADNFIGIQR	Phospho (ST)	79.9663@S:3	1433.63	717.825	1433.63	717.824	0.0009	342	353	2	73.58	12.45	4.75806e-07	30.8835	0	Mascot	R	S	D:\Users\massUser\Documents\JobRequest\ResultFiles\20180121\20180121180044128294^10.242.16.57^niinae@com\ManualInputFile\180120TN_07_SUS316L_1.raw
965	RHG35_HUMAN	Rho GTPase-activating protein 35 OS=Homo sapiens GN=ARHGAP35 PE=1 SV=3	171946	73.58	0.000885788	2	TSFSVGSDDELGPIR	Phospho (ST)	79.9663@S:7	1658.72	830.368	1658.72	830.367	0.0017	1173	1187	2	73.58	22.19	4.49494e-07	29.8401	0	Mascot	R	K	D:\Users\massUser\Documents\JobRequest\ResultFiles\20180121\20180121180044128294^10.242.16.57^niinae@com\ManualInputFile\180120TN_10_PEEK_PK-450_1.raw
801	CR025_HUMAN	Uncharacterized protein C18orf25 OS=Homo sapiens GN=C18orf25 PE=1 SV=2	43525.9	75.52	0.00056667	1	RDSSESQLASTESDKPTTGR	Phospho (ST)	79.9663@S:3	2230.97	744.665	2230.97	744.664	0.0016	64	83	3	73.57	7.18	7.40628e-07	22.1832	2	Mascot	R	V	D:\Users\massUser\Documents\JobRequest\ResultFiles\20180121\20180121180044128294^10.242.16.57^niinae@com\ManualInputFile\180120TN_04_Ti2_1.raw
802	BEGIN_HUMAN	Brain-enriched guanylate kinase-associated protein OS=Homo sapiens GN=BEGAIN PE=1 SV=1	65390	73.55	0.000891928	1	DRRPSVDAPVTDVGFLR	Phospho (ST)	79.9663@S:5	1978.96	660.662	1978.96	660.662	0.0014	242	258	3	73.55	57.29	5.74042e-07	28.6427	2	Mascot	R	A	D:\Users\massUser\Documents\JobRequest\ResultFiles\20180121\20180121180044128294^10.242.16.57^niinae@com\ManualInputFile\180120TN_07_SUS316L_1.raw
803	AFF4_HUMAN	AF4/FMR2 family member 4 OS=Homo sapiens GN=AFF4 PE=1 SV=1	127781	73.52	0.000898111	1	SSSPGKPQAVSSLNSSHSR	Phospho (ST)	79.9663@S:3	1991.91	664.977	1991.91	664.976	0.0037	178	196	3	73.52	73.52	6.40269e-07	21.2185	1	Mascot	R	S	D:\Users\massUser\Documents\JobRequest\ResultFiles\20180121\20180121180044128294^10.242.16.57^niinae@com\ManualInputFile\180120TN_07_SUS316L_1.raw
718	SMAP_HUMAN	Small acidic protein OS=Homo sapiens GN=SMAP PE=1 SV=1	20377.2	111.83	1.32535e-07	2	SASPDDDLGSSNWEAADLGNEER	Phospho (ST)	79.9663@S:11	2513.99	839.003	2513.98	839.001	0.0042	15	37	3	73.49	73.49	4.94723e-07	29.797	0	Mascot	R	K	D:\Users\massUser\Documents\JobRequest\ResultFiles\20180121\20180121180044128294^10.242.16.57^niinae@com\ManualInputFile\180120TN_02_Ctrl.raw
1367	SSRP1_HUMAN	FACT complex subunit SSRP1 OS=Homo sapiens GN=SSRP1 PE=1 SV=1	81366.6	44.1093	0.784152	2	EGMNPSYDEYADSDEDQHDAYLER	Oxidation (M);Phospho (ST)	15.9949@M:3,79.9663@S:13	2944.07	982.364	2944.07	982.362	0.0038	432	455	3	73.48	32.23	4.30796e-07	26.9107	0	Mascot	K	M	D:\Users\massUser\Documents\JobRequest\ResultFiles\20180121\20180121180044128294^10.242.16.57^niinae@com\ManualInputFile\180120TN_02_Ctrl.raw
652	LMO7_HUMAN	LIM domain only protein 7 OS=Homo sapiens GN=LMO7 PE=1 SV=3	194002	120.53	1.78785e-08	3	LPSPTSPFSSLSQDQAATSK	Phospho (ST)	79.9663@S:6	2127.97	710.332	2127.97	710.332	0.0003	986	1005	3	73.46	73.46	6.82987e-07	30.0616	0	Mascot	R	A	D:\Users\massUser\Documents\JobRequest\ResultFiles\20180121\20180121180044128294^10.242.16.57^niinae@com\ManualInputFile\180120TN_10_PEEK_PK-450_1.raw
377	LA_HUMAN	Lupus La protein OS=Homo sapiens GN=SSB PE=1 SV=2	46979.2	154.17	7.73268e-12	2	TKFASDDEHDEHDENGATGPVK	Phospho (ST)	79.9663@S:5	2478	827.007	2478	827.006	0.001	362	383	3	73.44	10.8	6.45379e-07	21.4958	1	Mascot	K	R	D:\Users\massUser\Documents\JobRequest\ResultFiles\20180121\20180121180044128294^10.242.16.57^niinae@com\ManualInputFile\180120TN_07_SUS316L_1.raw
219	TOP2A_HUMAN	DNA topoisomerase 2-alpha OS=Homo sapiens GN=TOP2A PE=1 SV=3	175017	283.129	9.82653e-25	5	SVVSDLEADDVK	Phospho (ST)	79.9663@S:4	1355.59	678.8	1355.59	678.8	0.0006	1374	1385	2	73.43	23.24	3.56344e-07	30.0073	0	Mascot	K	G	D:\Users\massUser\Documents\JobRequest\ResultFiles\20180121\20180121180044128294^10.242.16.57^niinae@com\ManualInputFile\180120TN_02_Ctrl.raw
813	LRRF2_HUMAN	Leucine-rich repeat flightless-interacting protein 2 OS=Homo sapiens GN=LRRFIP2 PE=1 SV=1	82349.4	73.43	0.000916917	1	RGSGDTSSLIDPDTSLSELR	Phospho (ST)	79.9663@S:3	2184.99	729.338	2184.99	729.337	0.0023	326	345	3	73.43	4.56	7.46734e-07	29.8021	1	Mascot	R	D	D:\Users\massUser\Documents\JobRequest\ResultFiles\20180121\20180121180044128294^10.242.16.57^niinae@com\ManualInputFile\180120TN_04_Ti2_1.raw
218	TOP2A_HUMAN	DNA topoisomerase 2-alpha OS=Homo sapiens GN=TOP2A PE=1 SV=3	175017	283.129	9.82653e-25	5	SVVSDLEADDVK	Phospho (ST)	79.9663@S:1	1355.59	678.8	1355.59	678.8	0.0004	1374	1385	2	73.35	34.03	3.62969e-07	28.1308	0	Mascot	K	G	D:\Users\massUser\Documents\JobRequest\ResultFiles\20180121\20180121180044128294^10.242.16.57^niinae@com\ManualInputFile\180120TN_02_Ctrl.raw
804	TLE3_HUMAN	Transducin-like enhancer protein 3 OS=Homo sapiens GN=TLE3 PE=1 SV=2	84162.4	73.35	0.000933963	1	DAPTSPASVASSSSTPSSK	Phospho (ST)	79.9663@T:4	1842.79	922.402	1842.79	922.402	0.0016	282	300	2	73.35	4.25	6.01095e-07	23.9737	0	Mascot	K	T	D:\Users\massUser\Documents\JobRequest\ResultFiles\20180121\20180121180044128294^10.242.16.57^niinae@com\ManualInputFile\180120TN_07_SUS316L_1.raw
319	SMC4_HUMAN	Structural maintenance of chromosomes protein 4 OS=Homo sapiens GN=SMC4 PE=1 SV=2	147775	177.55	3.55083e-14	2	TESPATAAETASEELDNR	Phospho (ST)	79.9663@T:1	1970.81	657.944	1970.81	657.944	-0.0008	39	56	3	73.34	1.55	5.37598e-07	29.141	0	Mascot	R	S	D:\Users\massUser\Documents\JobRequest\ResultFiles\20180121\20180121180044128294^10.242.16.57^niinae@com\ManualInputFile\180120TN_04_Ti2_1.raw
43	SRRM2_HUMAN	Serine/arginine repetitive matrix protein 2 OS=Homo sapiens GN=SRRM2 PE=1 SV=2	300179	1223.09	9.91745e-119	32	SSTPPGESYFGVSSLQLK	Phospho (ST)	79.9663@T:3	1962.9	982.456	1962.9	982.456	-0.0008	1041	1058	2	73.32	73.32	6.56476e-07	31.6483	0	Mascot	K	G	D:\Users\massUser\Documents\JobRequest\ResultFiles\20180121\20180121180044128294^10.242.16.57^niinae@com\ManualInputFile\180120TN_10_PEEK_PK-450_1.raw
711	SCAFB_HUMAN	Protein SCAF11 OS=Homo sapiens GN=SCAF11 PE=1 SV=2	166319	103.48	9.06421e-07	1	SSSNDSVDEETAESDTSPVLEK	Phospho (ST)	79.9663@T:11	2404.97	802.663	2404.96	802.662	0.0013	400	421	3	73.3	73.3	5.54266e-07	26.4359	0	Mascot	K	E	D:\Users\massUser\Documents\JobRequest\ResultFiles\20180121\20180121180044128294^10.242.16.57^niinae@com\ManualInputFile\180120TN_10_PEEK_PK-450_1.raw
262	FLNA_HUMAN	Filamin-A OS=Homo sapiens GN=FLNA PE=1 SV=4	283301	214.1	7.85832e-18	3	APSVANVGSHCDLSLK	Carbamidomethyl (C);Phospho (ST)	79.9663@S:3,57.0215@C:11	1733.78	578.935	1733.78	578.934	0.0011	2150	2165	3	73.27	55.81	6.85272e-07	26.0441	0	Mascot	R	I	D:\Users\massUser\Documents\JobRequest\ResultFiles\20180121\20180121180044128294^10.242.16.57^niinae@com\ManualInputFile\180120TN_07_SUS316L_1.raw
973	PP6R3_HUMAN	Serine/threonine-protein phosphatase 6 regulatory subunit 3 OS=Homo sapiens GN=PPP6R3 PE=1 SV=2	98577	73.27	0.000951327	1	IQQFDDGGSDEEDIWEEK	Phospho (ST)	79.9663@S:9	2218.86	1110.44	2218.86	1110.44	0.0016	609	626	2	73.27	73.27	3.97976e-07	30.263	0	Mascot	R	H	D:\Users\massUser\Documents\JobRequest\ResultFiles\20180121\20180121180044128294^10.242.16.57^niinae@com\ManualInputFile\180120TN_10_PEEK_PK-450_1.raw
658	SRC8_HUMAN	Src substrate cortactin OS=Homo sapiens GN=CTTN PE=1 SV=2	61719.6	94.9793	6.41801e-06	2	LPSSPVYEDAASFK	Phospho (ST)	79.9663@S:4	1589.7	795.859	1589.7	795.858	0.0018	415	428	2	73.26	73.26	6.7505e-07	28.77	0	Mascot	R	A	D:\Users\massUser\Documents\JobRequest\ResultFiles\20180121\20180121180044128294^10.242.16.57^niinae@com\ManualInputFile\180120TN_04_Ti2_1.raw
912	DDX10_HUMAN	Probable ATP-dependent RNA helicase DDX10 OS=Homo sapiens GN=DDX10 PE=1 SV=2	101168	86.54	4.48053e-05	1	SNSEVEDVGPTSHNR	Phospho (ST)	79.9663@S:3	1706.69	569.905	1706.69	569.904	0.0038	829	843	3	73.25	73.25	4.51859e-07	22.449	0	Mascot	R	K	D:\Users\massUser\Documents\JobRequest\ResultFiles\20180121\20180121180044128294^10.242.16.57^niinae@com\ManualInputFile\180120TN_02_Ctrl.raw
229	HS90A_HUMAN	Heat shock protein HSP 90-alpha OS=Homo sapiens GN=HSP90AA1 PE=1 SV=5	85005.8	278.1	3.12845e-24	4	EVSDDEAEEKEDKEEEK	Phospho (ST)	79.9663@S:3	2116.82	1059.42	2116.82	1059.42	0.0014	229	245	2	73.21	73.21	4.25001e-07	19.571	2	Mascot	K	E	D:\Users\massUser\Documents\JobRequest\ResultFiles\20180121\20180121180044128294^10.242.16.57^niinae@com\ManualInputFile\180120TN_02_Ctrl.raw
725	PNISR_HUMAN	Arginine/serine-rich protein PNISR OS=Homo sapiens GN=PNISR PE=1 SV=2	92521.1	110.66	1.73512e-07	2	SKFDSDEEEEDTENVEAASSGK	Phospho (ST)	79.9663@S:5	2481.96	828.326	2481.95	828.325	0.0022	286	307	3	73.17	2.81	4.74719e-07	25.6294	1	Mascot	R	V	D:\Users\massUser\Documents\JobRequest\ResultFiles\20180121\20180121180044128294^10.242.16.57^niinae@com\ManualInputFile\180120TN_02_Ctrl.raw
974	MOCOS_HUMAN	Molybdenum cofactor sulfurase OS=Homo sapiens GN=MOCOS PE=1 SV=2	99084.3	73.16	0.00097573	1	SLSPQEDALTGSR	Phospho (ST)	79.9663@S:1	1439.63	720.822	1439.63	720.822	0.001	528	540	2	73.16	4.72	5.09627e-07	26.2716	0	Mascot	R	V	D:\Users\massUser\Documents\JobRequest\ResultFiles\20180121\20180121180044128294^10.242.16.57^niinae@com\ManualInputFile\180120TN_10_PEEK_PK-450_1.raw
806	RRP12_HUMAN	RRP12-like protein OS=Homo sapiens GN=RRP12 PE=1 SV=2	145037	73.12	0.000984759	1	GDSIEEILADSEDEEDNEEEER	Phospho (ST)	79.9663@S:3	2630.99	878.004	2630.99	878.003	0.0033	1070	1091	3	73.12	9	4.36338e-07	30.9151	0	Mascot	K	S	D:\Users\massUser\Documents\JobRequest\ResultFiles\20180121\20180121180044128294^10.242.16.57^niinae@com\ManualInputFile\180120TN_07_SUS316L_1.raw
1082	NFIB_HUMAN	Nuclear factor 1 B-type OS=Homo sapiens GN=NFIB PE=1 SV=2	47754.1	73.1	0.000989304	1	PLFSSASPQDSSPR	Phospho (ST)	79.9663@S:7	1554.67	778.343	1554.67	778.343	-0.0008	322	335	2	73.1	14.53	6.09775e-07	26.898	0	Mascot	K	L	D:\Users\massUser\Documents\JobRequest\ResultFiles\20180121\20180121180044128294^10.242.16.57^niinae@com\ManualInputFile\180120TN_02_Ctrl.raw
977	SRP72_HUMAN	Signal recognition particle subunit SRP72 OS=Homo sapiens GN=SRP72 PE=1 SV=3	75130.2	73.07	0.000996162	1	TVSSPPTSPRPGSAATVSASTSNIIPPR	2 Phospho (ST)	79.9663@T:7,79.9663@S:8	2894.36	965.794	2894.36	965.793	0.0036	618	645	3	73.07	73.07	8.38395e-07	27.7373	1	Mascot	K	H	D:\Users\massUser\Documents\JobRequest\ResultFiles\20180121\20180121180044128294^10.242.16.57^niinae@com\ManualInputFile\180120TN_10_PEEK_PK-450_1.raw
1083	MOCOS_HUMAN	Molybdenum cofactor sulfurase OS=Homo sapiens GN=MOCOS PE=1 SV=2	99084.3	73.05	0.00100076	1	SLSPQEDALTGSR	Phospho (ST)	79.9663@S:3	1439.63	720.823	1439.63	720.822	0.0016	528	540	2	73.05	73.05	5.59859e-07	26.3594	0	Mascot	R	V	D:\Users\massUser\Documents\JobRequest\ResultFiles\20180121\20180121180044128294^10.242.16.57^niinae@com\ManualInputFile\180120TN_02_Ctrl.raw
807	LRRF2_HUMAN	Leucine-rich repeat flightless-interacting protein 2 OS=Homo sapiens GN=LRRFIP2 PE=1 SV=1	82349.4	73.01	0.00101002	1	RGSGDTSSLIDPDTSLSELR	Phospho (ST)	79.9663@S:3	2184.99	729.338	2184.99	729.337	0.0024	326	345	3	73.01	0.25	8.22557e-07	29.6565	1	Mascot	R	D	D:\Users\massUser\Documents\JobRequest\ResultFiles\20180121\20180121180044128294^10.242.16.57^niinae@com\ManualInputFile\180120TN_07_SUS316L_1.raw
468	LA_HUMAN	Lupus La protein OS=Homo sapiens GN=SSB PE=1 SV=2	46979.2	158.43	2.89955e-12	2	FASDDEHDEHDENGATGPVK	Phospho (ST)	79.9663@S:3	2248.86	1125.44	2248.85	1125.43	0.0027	364	383	2	73.01	73.01	3.97527e-07	22.3914	0	Mascot	K	R	D:\Users\massUser\Documents\JobRequest\ResultFiles\20180121\20180121180044128294^10.242.16.57^niinae@com\ManualInputFile\180120TN_10_PEEK_PK-450_1.raw
1158	MATR3_HUMAN	Matrin-3 OS=Homo sapiens GN=MATR3 PE=1 SV=2	95078	54.0086	0.0802547	3	RDSFDDRGPSLNPVLDYDHGSR	Phospho (ST)	79.9663@S:10	2597.13	650.291	2597.13	650.29	0.0039	186	207	4	73.01	73.01	8.6256e-07	27.56	2	Mascot	R	S	D:\Users\massUser\Documents\JobRequest\ResultFiles\20180121\20180121180044128294^10.242.16.57^niinae@com\ManualInputFile\180120TN_10_PEEK_PK-450_1.raw
628	F10A1_HUMAN	Hsc70-interacting protein OS=Homo sapiens GN=ST13 PE=1 SV=2	41476.5	123.56	8.89877e-09	2	ADEPSSEESDLEIDK	Phospho (ST)	79.9663@S:9	1742.68	872.346	1742.68	872.346	-0.0004	71	85	2	73	22.56	4.8114e-07	26.1958	0	Mascot	K	E	D:\Users\massUser\Documents\JobRequest\ResultFiles\20180121\20180121180044128294^10.242.16.57^niinae@com\ManualInputFile\180120TN_10_PEEK_PK-450_1.raw
1540	GIT1_HUMAN	ARF GTPase-activating protein GIT1 OS=Homo sapiens GN=GIT1 PE=1 SV=2	85030.1	12.7793	1065.12	1	HGSGADSDYENTQSGDPLLGLEGK	Phospho (ST);Phospho (Y)	79.9663@S:7,79.9663@Y:9	2606.02	869.682	2606.02	869.681	0.0025	590	613	3	72.99	72.99	6.20393e-07	30.7612	0	Mascot	R	R	D:\Users\massUser\Documents\JobRequest\ResultFiles\20180121\20180121180044128294^10.242.16.57^niinae@com\ManualInputFile\180120TN_10_PEEK_PK-450_1.raw
979	RPTOR_HUMAN	Regulatory-associated protein of mTOR OS=Homo sapiens GN=RPTOR PE=1 SV=1	150653	72.98	0.00101702	1	VLDTSSLTQSAPASPTNK	Phospho (ST)	79.9663@S:14	1895.89	948.952	1895.89	948.951	0.0012	850	867	2	72.98	12.29	6.94831e-07	26.3972	0	Mascot	R	G	D:\Users\massUser\Documents\JobRequest\ResultFiles\20180121\20180121180044128294^10.242.16.57^niinae@com\ManualInputFile\180120TN_10_PEEK_PK-450_1.raw
1327	LRWD1_HUMAN	Leucine-rich repeat and WD repeat-containing protein 1 OS=Homo sapiens GN=LRWD1 PE=1 SV=2	72070.7	12.7593	1070.04	1	RPDDVPLSLSPSK	Phospho (ST)	79.9663@S:10	1489.72	745.867	1489.72	745.866	0.0017	234	246	2	72.97	16.82	5.62697e-07	26.3796	1	Mascot	K	R	D:\Users\massUser\Documents\JobRequest\ResultFiles\20180121\20180121180044128294^10.242.16.57^niinae@com\ManualInputFile\180120TN_07_SUS316L_1.raw
148	MAP4_HUMAN	Microtubule-associated protein 4 OS=Homo sapiens GN=MAP4 PE=1 SV=3	121443	308.62	2.77543e-27	5	DVTPPPETEVVLIK	Phospho (ST)	79.9663@T:3	1615.81	539.611	1615.81	539.611	0.0008	519	532	3	72.96	29.56	5.26058e-07	30.5361	0	Mascot	K	N	D:\Users\massUser\Documents\JobRequest\ResultFiles\20180121\20180121180044128294^10.242.16.57^niinae@com\ManualInputFile\180120TN_04_Ti2_1.raw
170	CCD86_HUMAN	Coiled-coil domain-containing protein 86 OS=Homo sapiens GN=CCDC86 PE=1 SV=1	40325.4	273.21	9.64561e-24	6	LGGLRPESPESLTSVSR	Phospho (ST)	79.9663@S:8	1863.91	622.312	1863.91	622.31	0.0047	11	27	3	72.96	37.2	6.24693e-07	27.2497	1	Mascot	R	T	D:\Users\massUser\Documents\JobRequest\ResultFiles\20180121\20180121180044128294^10.242.16.57^niinae@com\ManualInputFile\180120TN_04_Ti2_1.raw
1089	LRRF2_HUMAN	Leucine-rich repeat flightless-interacting protein 2 OS=Homo sapiens GN=LRRFIP2 PE=1 SV=1	82349.4	72.9	0.00103593	1	RGSGDTSSLIDPDTSLSELR	Phospho (ST)	79.9663@S:3	2184.99	729.338	2184.99	729.337	0.0018	326	345	3	72.9	4.67	8.46221e-07	29.6815	1	Mascot	R	D	D:\Users\massUser\Documents\JobRequest\ResultFiles\20180121\20180121180044128294^10.242.16.57^niinae@com\ManualInputFile\180120TN_02_Ctrl.raw
787	SSFA2_HUMAN	Sperm-specific antigen 2 OS=Homo sapiens GN=SSFA2 PE=1 SV=3	139554	95.28	5.98866e-06	2	SQSLPTTLLSPVR	Phospho (ST)	79.9663@S:3	1477.75	739.885	1477.75	739.884	0.0007	737	749	2	72.89	11.7	4.24086e-07	30.5741	0	Mascot	R	V	D:\Users\massUser\Documents\JobRequest\ResultFiles\20180121\20180121180044128294^10.242.16.57^niinae@com\ManualInputFile\180120TN_10_PEEK_PK-450_1.raw
808	PDS5A_HUMAN	Sister chromatid cohesion protein PDS5 homolog A OS=Homo sapiens GN=PDS5A PE=1 SV=1	152274	72.87	0.00104311	1	AAVGQESPGGLEAGNAK	Phospho (ST)	79.9663@S:7	1634.74	818.375	1634.73	818.372	0.0059	1299	1315	2	72.87	72.87	6.09371e-07	24.1535	0	Mascot	R	A	D:\Users\massUser\Documents\JobRequest\ResultFiles\20180121\20180121180044128294^10.242.16.57^niinae@com\ManualInputFile\180120TN_07_SUS316L_1.raw
365	HUWE1_HUMAN	E3 ubiquitin-protein ligase HUWE1 OS=Homo sapiens GN=HUWE1 PE=1 SV=3	485523	160.38	1.85067e-12	2	DGGSGNSTIIVSR	2 Phospho (ST)	79.9663@S:4,79.9663@S:7	1421.56	711.786	1421.56	711.787	-0.0006	2359	2371	2	72.87	17.21	3.17596e-07	26.4441	0	Mascot	R	S	D:\Users\massUser\Documents\JobRequest\ResultFiles\20180121\20180121180044128294^10.242.16.57^niinae@com\ManualInputFile\180120TN_04_Ti2_1.raw
981	DREB_HUMAN	Drebrin OS=Homo sapiens GN=DBN1 PE=1 SV=4	71841.6	72.87	0.00104311	1	LSSPVLHR	Phospho (ST)	79.9663@S:3	987.491	494.753	987.49	494.752	0.0004	140	147	2	72.87	14.14	3.2276e-07	22.2892	0	Mascot	R	L	D:\Users\massUser\Documents\JobRequest\ResultFiles\20180121\20180121180044128294^10.242.16.57^niinae@com\ManualInputFile\180120TN_10_PEEK_PK-450_1.raw
751	G3BP1_HUMAN	Ras GTPase-activating protein-binding protein 1 OS=Homo sapiens GN=G3BP1 PE=1 SV=1	52189.1	98.3993	2.92012e-06	2	SSSPAPADIAQTVQEDLR	Phospho (ST)	79.9663@T:12	1963.89	655.637	1963.89	655.637	-0.0001	230	247	3	72.84	49.01	7.90394e-07	25.3693	0	Mascot	K	T	D:\Users\massUser\Documents\JobRequest\ResultFiles\20180121\20180121180044128294^10.242.16.57^niinae@com\ManualInputFile\180120TN_10_PEEK_PK-450_1.raw
1349	GBF1_HUMAN	Golgi-specific brefeldin A-resistance guanine nucleotide exchange factor 1 OS=Homo sapiens GN=GBF1 PE=1 SV=2	208367	12.5993	1110.2	2	ADAPDAGAQSDSELPSYHQNDVSLDR	Phospho (ST)	79.9663@S:10	2837.17	946.732	2837.18	946.733	-0.0044	1289	1314	3	72.81	13.94	7.59221e-07	27.1113	0	Mascot	R	G	D:\Users\massUser\Documents\JobRequest\ResultFiles\20180121\20180121180044128294^10.242.16.57^niinae@com\ManualInputFile\180120TN_04_Ti2_1.raw
796	RPA43_HUMAN	DNA-directed RNA polymerase I subunit RPA43 OS=Homo sapiens GN=TWISTNB PE=1 SV=1	37922	74.62	0.000697156	2	HQEVQDQDPVFQGSDSSGYQSDHKK	Phospho (ST)	79.9663@S:21	2925.22	732.313	2925.22	732.312	0.0023	284	308	4	72.79	7.68	9.83652e-07	23.4984	1	Mascot	K	K	D:\Users\massUser\Documents\JobRequest\ResultFiles\20180121\20180121180044128294^10.242.16.57^niinae@com\ManualInputFile\180120TN_07_SUS316L_1.raw
90	TR150_HUMAN	Thyroid hormone receptor-associated protein 3 OS=Homo sapiens GN=THRAP3 PE=1 SV=2	108658	481.139	1.55382e-44	10	SPVGKSPPSTGSTYGSSQK	Phospho (ST)	79.9663@S:6	1930.87	644.63	1930.87	644.63	0.0023	315	333	3	72.78	3.36	7.40758e-07	22.1175	1	Mascot	K	E	D:\Users\massUser\Documents\JobRequest\ResultFiles\20180121\20180121180044128294^10.242.16.57^niinae@com\ManualInputFile\180120TN_10_PEEK_PK-450_1.raw
1090	DREB_HUMAN	Drebrin OS=Homo sapiens GN=DBN1 PE=1 SV=4	71841.6	72.76	0.00106987	1	LSSPVLHR	Phospho (ST)	79.9663@S:3	987.491	494.753	987.49	494.752	0.0004	140	147	2	72.76	14.15	3.3104e-07	22.3645	0	Mascot	R	L	D:\Users\massUser\Documents\JobRequest\ResultFiles\20180121\20180121180044128294^10.242.16.57^niinae@com\ManualInputFile\180120TN_02_Ctrl.raw
1620	BOP1_HUMAN	Ribosome biogenesis protein BOP1 OS=Homo sapiens GN=BOP1 PE=1 SV=2	84261.5	12.5493	1123.05	1	IGDEYAEDSSDEEDIR	2 Phospho (ST)	79.9663@S:9,79.9663@S:10	2001.68	1001.85	2001.68	1001.85	0.0008	118	133	2	72.76	38.18	2.09217e-07	27.1483	0	Mascot	R	N	D:\Users\massUser\Documents\JobRequest\ResultFiles\20180121\20180121180044128294^10.242.16.57^niinae@com\ManualInputFile\180120TN_02_Ctrl.raw
426	RRP1B_HUMAN	Ribosomal RNA processing protein 1 homolog B OS=Homo sapiens GN=RRP1B PE=1 SV=3	84774.3	173.27	9.51327e-14	3	VGDGDLSAEEIPENEVSLR	Phospho (ST)	79.9663@S:7	2107.93	1054.97	2107.93	1054.97	0.0006	239	257	2	72.75	72.75	7.75091e-07	29.337	0	Mascot	K	R	D:\Users\massUser\Documents\JobRequest\ResultFiles\20180121\20180121180044128294^10.242.16.57^niinae@com\ManualInputFile\180120TN_10_PEEK_PK-450_1.raw
982	UHRF1_HUMAN	E3 ubiquitin-protein ligase UHRF1 OS=Homo sapiens GN=UHRF1 PE=1 SV=1	91296.6	72.73	0.00107728	1	ERDSELSDTDSGCCLGQSESDK	2 Carbamidomethyl (C);Phospho (ST)	79.9663@S:7,57.0215@C:13,57.0215@C:14	2553.95	852.324	2553.95	852.323	0.0029	85	106	3	72.73	2.35	4.48001e-07	24.3045	1	Mascot	K	S	D:\Users\massUser\Documents\JobRequest\ResultFiles\20180121\20180121180044128294^10.242.16.57^niinae@com\ManualInputFile\180120TN_10_PEEK_PK-450_1.raw
332	MBB1A_HUMAN	Myb-binding protein 1A OS=Homo sapiens GN=MYBBP1A PE=1 SV=2	149731	175.1	6.24209e-14	3	PSQVNGAPGSPTEPAGQK	Phospho (ST)	79.9663@S:10	1800.81	601.276	1800.8	601.275	0.002	1258	1275	3	72.71	25.68	6.16166e-07	22.1192	0	Mascot	K	Q	D:\Users\massUser\Documents\JobRequest\ResultFiles\20180121\20180121180044128294^10.242.16.57^niinae@com\ManualInputFile\180120TN_07_SUS316L_1.raw
561	DNJC2_HUMAN	DnaJ homolog subfamily C member 2 OS=Homo sapiens GN=DNAJC2 PE=1 SV=4	72464.8	139.04	2.51959e-10	2	NASASFQELEDKK	2 Phospho (ST)	79.9663@S:3,79.9663@S:5	1625.64	813.829	1625.64	813.826	0.0063	45	57	2	72.61	72.61	5.07156e-07	26.1447	1	Mascot	R	E	D:\Users\massUser\Documents\JobRequest\ResultFiles\20180121\20180121180044128294^10.242.16.57^niinae@com\ManualInputFile\180120TN_10_PEEK_PK-450_1.raw
798	1A02_HUMAN	HLA class I histocompatibility antigen, A-2 alpha chain OS=Homo sapiens GN=HLA-A PE=1 SV=1	41181.3	75.9093	0.000518084	1	KGGSYSQAASSDSAQGSDVSLTACKV	Carbamidomethyl (C);Phospho (ST)	79.9663@S:17,57.0215@C:24	2640.14	881.055	2640.14	881.053	0.0045	340	365	3	72.57	20.43	1.01263e-06	25.5711	2	Mascot	R	]	D:\Users\massUser\Documents\JobRequest\ResultFiles\20180121\20180121180044128294^10.242.16.57^niinae@com\ManualInputFile\180120TN_04_Ti2_1.raw
274	DNLI1_HUMAN	DNA ligase 1 OS=Homo sapiens GN=LIG1 PE=1 SV=1	102301	240.97	1.61559e-20	5	AETPTESVSEPEVATK	Phospho (ST)	79.9663@T:3	1753.77	877.891	1753.77	877.89	0.0026	193	208	2	72.55	15.17	7.36573e-07	24.7801	0	Mascot	K	Q	D:\Users\massUser\Documents\JobRequest\ResultFiles\20180121\20180121180044128294^10.242.16.57^niinae@com\ManualInputFile\180120TN_10_PEEK_PK-450_1.raw
983	TOE1_HUMAN	Target of EGR1 protein 1 OS=Homo sapiens GN=TOE1 PE=1 SV=1	57367.3	72.51	0.00113326	1	AADSDDGAVSAPAASDGGVSK	Phospho (ST)	79.9663@S:4	1926.79	964.4	1926.78	964.399	0.0012	2	22	2	72.51	50.97	6.56426e-07	23.5965	0	Mascot	M	S	D:\Users\massUser\Documents\JobRequest\ResultFiles\20180121\20180121180044128294^10.242.16.57^niinae@com\ManualInputFile\180120TN_10_PEEK_PK-450_1.raw
230	SMAP_HUMAN	Small acidic protein OS=Homo sapiens GN=SMAP PE=1 SV=1	20377.2	242.69	1.08725e-20	3	RSASPDDDLGSSNWEAADLGNEERK	Phospho (ST)	79.9663@S:4	2798.18	700.553	2798.18	700.552	0.0032	14	38	4	72.49	15.75	9.69457e-07	27.1031	2	Mascot	K	Q	D:\Users\massUser\Documents\JobRequest\ResultFiles\20180121\20180121180044128294^10.242.16.57^niinae@com\ManualInputFile\180120TN_07_SUS316L_1.raw
481	NUP98_HUMAN	Nuclear pore complex protein Nup98-Nup96 OS=Homo sapiens GN=NUP98 PE=1 SV=4	198597	154.719	6.81507e-12	4	DSENLASPSEYPENGER	Phospho (ST)	79.9663@S:7	1972.77	987.393	1972.77	987.392	0.0018	617	633	2	72.49	21.35	5.77729e-07	25.986	0	Mascot	R	F	D:\Users\massUser\Documents\JobRequest\ResultFiles\20180121\20180121180044128294^10.242.16.57^niinae@com\ManualInputFile\180120TN_10_PEEK_PK-450_1.raw
986	SAS10_HUMAN	Something about silencing protein 10 OS=Homo sapiens GN=UTP3 PE=1 SV=1	54639.1	72.49	0.00113849	1	TSAAACAVTDLSDDSDFDEK	Carbamidomethyl (C);2 Phospho (ST)	57.0215@C:6,79.9663@S:12,79.9663@S:15	2276.81	759.943	2276.81	759.943	0.0019	354	373	3	72.49	28.61	2.87455e-07	28.7844	0	Mascot	K	A	D:\Users\massUser\Documents\JobRequest\ResultFiles\20180121\20180121180044128294^10.242.16.57^niinae@com\ManualInputFile\180120TN_10_PEEK_PK-450_1.raw
841	PARN_HUMAN	Poly(A)-specific ribonuclease PARN OS=Homo sapiens GN=PARN PE=1 SV=1	73918	95.04	6.32892e-06	1	NNSFTAPSTVGK	Phospho (ST)	79.9663@S:3	1301.57	651.79	1301.57	651.79	0.0003	555	566	2	72.48	27.23	5.02794e-07	24.6913	0	Mascot	R	R	D:\Users\massUser\Documents\JobRequest\ResultFiles\20180121\20180121180044128294^10.242.16.57^niinae@com\ManualInputFile\180120TN_02_Ctrl.raw
987	LRRF2_HUMAN	Leucine-rich repeat flightless-interacting protein 2 OS=Homo sapiens GN=LRRFIP2 PE=1 SV=1	82349.4	72.43	0.00115433	1	RGSGDTSSLIDPDTSLSELR	Phospho (ST)	79.9663@S:3	2184.99	729.338	2184.99	729.337	0.0022	326	345	3	72.43	2.17	9.40082e-07	29.6757	1	Mascot	R	D	D:\Users\massUser\Documents\JobRequest\ResultFiles\20180121\20180121180044128294^10.242.16.57^niinae@com\ManualInputFile\180120TN_10_PEEK_PK-450_1.raw
788	MYH9_HUMAN	Myosin-9 OS=Homo sapiens GN=MYH9 PE=1 SV=4	227646	75.13	0.000619912	1	GAGDGSDEEVDGKADGAEAKPAE	Phospho (ST)	79.9663@S:6	2253.89	1127.95	2253.89	1127.95	-0.0029	1938	1960	2	72.41	72.41	6.11434e-07	22.2782	2	Mascot	K	]	D:\Users\massUser\Documents\JobRequest\ResultFiles\20180121\20180121180044128294^10.242.16.57^niinae@com\ManualInputFile\180120TN_07_SUS316L_1.raw
988	ARRB1_HUMAN	Beta-arrestin-1 OS=Homo sapiens GN=ARRB1 PE=1 SV=2	47435.4	72.41	0.00115966	1	DDKEEEEDGTGSPQLNNR	Phospho (ST)	79.9663@S:12	2111.83	704.951	2111.83	704.95	0.0019	401	418	3	72.41	5.75	5.79858e-07	22.109	1	Mascot	K	]	D:\Users\massUser\Documents\JobRequest\ResultFiles\20180121\20180121180044128294^10.242.16.57^niinae@com\ManualInputFile\180120TN_10_PEEK_PK-450_1.raw
710	NED4L_HUMAN	E3 ubiquitin-protein ligase NEDD4-like OS=Homo sapiens GN=NEDD4L PE=1 SV=2	112204	85.59	5.57609e-05	1	SLSSPTVTLSAPLEGAK	Phospho (ST)	79.9663@T:6	1736.86	579.961	1736.86	579.961	0.0007	446	462	3	72.4	72.4	6.4737e-07	29.7343	0	Mascot	R	D	D:\Users\massUser\Documents\JobRequest\ResultFiles\20180121\20180121180044128294^10.242.16.57^niinae@com\ManualInputFile\180120TN_07_SUS316L_1.raw
1096	WWTR1_HUMAN	WW domain-containing transcription regulator protein 1 OS=Homo sapiens GN=WWTR1 PE=1 SV=1	44244.4	72.39	0.00116501	1	SHSSPASLQLGTGAGAAGSPAQQHAHLR	Phospho (ST)	79.9663@S:4	2773.3	694.333	2773.3	694.333	0.0004	87	114	4	72.39	72.39	9.54548e-07	24.443	0	Mascot	R	Q	D:\Users\massUser\Documents\JobRequest\ResultFiles\20180121\20180121180044128294^10.242.16.57^niinae@com\ManualInputFile\180120TN_02_Ctrl.raw
1179	SSRP1_HUMAN	FACT complex subunit SSRP1 OS=Homo sapiens GN=SSRP1 PE=1 SV=1	81366.6	36.6193	4.39947	2	EGMNPSYDEYADSDEDQHDAYLER	Oxidation (M);Phospho (ST)	15.9949@M:3,79.9663@S:13	2944.07	982.363	2944.07	982.362	0.0014	432	455	3	72.39	33.92	5.4216e-07	26.9435	0	Mascot	K	M	D:\Users\massUser\Documents\JobRequest\ResultFiles\20180121\20180121180044128294^10.242.16.57^niinae@com\ManualInputFile\180120TN_04_Ti2_1.raw
373	BASI_HUMAN	Basigin OS=Homo sapiens GN=BSG PE=1 SV=2	42573.2	155.14	6.18486e-12	2	RKPEDVLDDDDAGSAPLK	Phospho (ST)	79.9663@S:14	2019.92	674.312	2019.91	674.312	0.0008	349	366	3	72.38	72.38	8.93158e-07	25.6542	2	Mascot	R	S	D:\Users\massUser\Documents\JobRequest\ResultFiles\20180121\20180121180044128294^10.242.16.57^niinae@com\ManualInputFile\180120TN_07_SUS316L_1.raw
1543	BOP1_HUMAN	Ribosome biogenesis protein BOP1 OS=Homo sapiens GN=BOP1 PE=1 SV=2	84261.5	12.1593	1228.57	1	IGDEYAEDSSDEEDIR	2 Phospho (ST)	79.9663@S:9,79.9663@S:10	2001.68	668.233	2001.68	668.233	0.0015	118	133	3	72.37	36.95	2.31771e-07	27.1128	0	Mascot	R	N	D:\Users\massUser\Documents\JobRequest\ResultFiles\20180121\20180121180044128294^10.242.16.57^niinae@com\ManualInputFile\180120TN_10_PEEK_PK-450_1.raw
1080	NED4L_HUMAN	E3 ubiquitin-protein ligase NEDD4-like OS=Homo sapiens GN=NEDD4L PE=1 SV=2	112204	74.09	0.000787644	1	SLSSPTVTLSAPLEGAK	Phospho (ST)	79.9663@T:6	1736.86	579.961	1736.86	579.961	0.0015	446	462	3	72.32	72.32	6.7699e-07	29.7755	0	Mascot	R	D	D:\Users\massUser\Documents\JobRequest\ResultFiles\20180121\20180121180044128294^10.242.16.57^niinae@com\ManualInputFile\180120TN_02_Ctrl.raw
1375	SPF45_HUMAN	Splicing factor 45 OS=Homo sapiens GN=RBM17 PE=1 SV=1	45162	3.1493	9781.38	2	RPDPDSDEDEDYERER	Phospho (ST)	79.9663@S:6	2101.79	701.603	2101.79	701.603	0.0012	150	165	3	72.32	49.48	4.54257e-07	22.2433	2	Mascot	R	R	D:\Users\massUser\Documents\JobRequest\ResultFiles\20180121\20180121180044128294^10.242.16.57^niinae@com\ManualInputFile\180120TN_04_Ti2_1.raw
1065	NELFE_HUMAN	Negative elongation factor E OS=Homo sapiens GN=NELFE PE=1 SV=3	43327.8	74.79	0.000670394	2	SISADDDLQESSR	Phospho (ST)	79.9663@S:3	1501.59	751.803	1501.59	751.804	-0.0017	113	125	2	72.3	12.29	3.85693e-07	24.6139	0	Mascot	R	R	D:\Users\massUser\Documents\JobRequest\ResultFiles\20180121\20180121180044128294^10.242.16.57^niinae@com\ManualInputFile\180120TN_02_Ctrl.raw
603	CLN3_HUMAN	Battenin OS=Homo sapiens GN=CLN3 PE=1 SV=1	48162.7	130.92	1.63429e-09	2	RRFSDSEGEETVPEPR	2 Phospho (ST)	79.9663@S:4,79.9663@S:6	2049.82	684.28	2049.82	684.28	-0.0003	9	24	3	72.27	44.15	6.64076e-07	24.1703	2	Mascot	R	L	D:\Users\massUser\Documents\JobRequest\ResultFiles\20180121\20180121180044128294^10.242.16.57^niinae@com\ManualInputFile\180120TN_10_PEEK_PK-450_1.raw
358	NIPA_HUMAN	Nuclear-interacting partner of ALK OS=Homo sapiens GN=ZC3HC1 PE=1 SV=1	56366.5	164.79	6.70394e-13	2	DTSATSQSVNGSPQAEQPSLESTSK	Phospho (ST)	79.9663@S:12	2615.13	872.717	2615.12	872.715	0.0046	51	75	3	72.25	7.54	1.03347e-06	24.9009	0	Mascot	K	E	D:\Users\massUser\Documents\JobRequest\ResultFiles\20180121\20180121180044128294^10.242.16.57^niinae@com\ManualInputFile\180120TN_07_SUS316L_1.raw
810	RPP38_HUMAN	Ribonuclease P protein subunit p38 OS=Homo sapiens GN=RPP38 PE=1 SV=2	32042.7	72.25	0.00120318	1	ELLDTSFEDLSK	Phospho (ST)	79.9663@S:6	1475.64	738.83	1475.64	738.829	0.0013	230	241	2	72.25	11.39	6.40337e-07	30.9251	0	Mascot	R	P	D:\Users\massUser\Documents\JobRequest\ResultFiles\20180121\20180121180044128294^10.242.16.57^niinae@com\ManualInputFile\180120TN_07_SUS316L_1.raw
819	NELFE_HUMAN	Negative elongation factor E OS=Homo sapiens GN=NELFE PE=1 SV=3	43327.8	72.24	0.00120595	1	SISADDDLQESSR	Phospho (ST)	79.9663@S:3	1501.59	751.803	1501.59	751.804	-0.0018	113	125	2	72.24	12.28	3.91058e-07	24.6883	0	Mascot	R	R	D:\Users\massUser\Documents\JobRequest\ResultFiles\20180121\20180121180044128294^10.242.16.57^niinae@com\ManualInputFile\180120TN_04_Ti2_1.raw
820	RRAGC_HUMAN	Ras-related GTP-binding protein C OS=Homo sapiens GN=RRAGC PE=1 SV=1	44595	72.24	0.00120595	1	MSPNETLFLESTNK	Oxidation (M);Phospho (ST)	15.9949@M:1,79.9663@S:11	1705.73	853.872	1705.73	853.871	0.0031	85	98	2	72.24	12.14	6.65694e-07	28.7845	0	Mascot	K	I	D:\Users\massUser\Documents\JobRequest\ResultFiles\20180121\20180121180044128294^10.242.16.57^niinae@com\ManualInputFile\180120TN_04_Ti2_1.raw
541	RGPA1_HUMAN	Ral GTPase-activating protein subunit alpha-1 OS=Homo sapiens GN=RALGAPA1 PE=1 SV=1	231568	143.73	8.55716e-11	2	TVDIDDAQILPR	Phospho (ST)	79.9663@T:1	1434.67	718.345	1434.68	718.345	-0.0009	754	765	2	72.21	72.21	5.8915e-07	29.9647	0	Mascot	K	S	D:\Users\massUser\Documents\JobRequest\ResultFiles\20180121\20180121180044128294^10.242.16.57^niinae@com\ManualInputFile\180120TN_02_Ctrl.raw
570	PDCD4_HUMAN	Programmed cell death protein 4 OS=Homo sapiens GN=PDCD4 PE=1 SV=2	52102.2	135.25	6.03017e-10	2	DSGRGDSVSDSGSDALR	Phospho (ST)	79.9663@S:7	1759.7	880.857	1759.7	880.858	-0.0017	70	86	2	72.18	10.18	5.81127e-07	22.6551	1	Mascot	R	S	D:\Users\massUser\Documents\JobRequest\ResultFiles\20180121\20180121180044128294^10.242.16.57^niinae@com\ManualInputFile\180120TN_10_PEEK_PK-450_1.raw
278	HNRPC_HUMAN	Heterogeneous nuclear ribonucleoproteins C1/C2 OS=Homo sapiens GN=HNRNPC PE=1 SV=4	33706.6	191.88	1.31018e-15	3	MESEGGADDSAEEGDLLDDDDNEDRGDDQLELIKDDEK	Oxidation (M);Phospho (ST)	15.9949@M:1,79.9663@S:10	4292.66	1431.89	4292.67	1431.9	-0.0104	251	288	3	72.15	24.15	8.07636e-07	29.4913	2	Mascot	K	E	D:\Users\massUser\Documents\JobRequest\ResultFiles\20180121\20180121180044128294^10.242.16.57^niinae@com\ManualInputFile\180120TN_04_Ti2_1.raw
249	DIDO1_HUMAN	Death-inducer obliterator 1 OS=Homo sapiens GN=DIDO1 PE=1 SV=5	245434	218.74	2.69979e-18	3	SPPEGDTTLFLSR	Phospho (ST)	79.9663@S:1	1498.67	750.343	1498.67	750.342	0.0006	1040	1052	2	72.14	61.54	6.53708e-07	29.874	0	Mascot	R	L	D:\Users\massUser\Documents\JobRequest\ResultFiles\20180121\20180121180044128294^10.242.16.57^niinae@com\ManualInputFile\180120TN_07_SUS316L_1.raw
500	ASHWN_HUMAN	Ashwin OS=Homo sapiens GN=C2orf49 PE=1 SV=1	25899.6	119.71	2.15938e-08	2	SPSGPVKSPPLSPVGTTPVK	2 Phospho (ST)	79.9663@S:8,79.9663@S:12	2091.01	698.01	2091.01	698.009	0.0024	182	201	3	72.14	11.87	9.10304e-07	26.1142	1	Mascot	K	L	D:\Users\massUser\Documents\JobRequest\ResultFiles\20180121\20180121180044128294^10.242.16.57^niinae@com\ManualInputFile\180120TN_07_SUS316L_1.raw
604	VDAC1_HUMAN	Voltage-dependent anion-selective channel protein 1 OS=Homo sapiens GN=VDAC1 PE=1 SV=2	30867.6	102.58	1.11514e-06	2	LTFDSSFSPNTGK	Phospho (ST)	79.9663@S:8	1479.63	740.822	1479.63	740.821	0.0011	97	109	2	72.13	21.44	6.24597e-07	28.9395	0	Mascot	K	K	D:\Users\massUser\Documents\JobRequest\ResultFiles\20180121\20180121180044128294^10.242.16.57^niinae@com\ManualInputFile\180120TN_04_Ti2_1.raw
1386	EPIPL_HUMAN	Epiplakin OS=Homo sapiens GN=EPPK1 PE=1 SV=2	557674	0	0	1	QVSASELHTSGILGPETLR	Phospho (ST)	79.9663@S:5	2074.02	692.346	2074.01	692.344	0.0063	2714	2732	3	72.12	72.12	7.67203e-07	29.0715	0	Mascot	R	D	D:\Users\massUser\Documents\JobRequest\ResultFiles\20180121\20180121180044128294^10.242.16.57^niinae@com\ManualInputFile\180120TN_04_Ti2_1.raw
989	SGPP1_HUMAN	Sphingosine-1-phosphate phosphatase 1 OS=Homo sapiens GN=SGPP1 PE=1 SV=2	49702.9	72.11	0.0012426	1	RNSLTGEEGQLAR	Phospho (ST)	79.9663@S:3	1509.69	755.854	1509.69	755.854	0.0001	110	122	2	72.11	32.59	6.9515e-07	23.9292	1	Mascot	R	V	D:\Users\massUser\Documents\JobRequest\ResultFiles\20180121\20180121180044128294^10.242.16.57^niinae@com\ManualInputFile\180120TN_10_PEEK_PK-450_1.raw
811	DREB_HUMAN	Drebrin OS=Homo sapiens GN=DBN1 PE=1 SV=4	71841.6	72.09	0.00124833	1	LSSPVLHR	Phospho (ST)	79.9663@S:3	987.491	494.753	987.49	494.752	0.001	140	147	2	72.09	14.14	4.14071e-07	22.2842	0	Mascot	R	L	D:\Users\massUser\Documents\JobRequest\ResultFiles\20180121\20180121180044128294^10.242.16.57^niinae@com\ManualInputFile\180120TN_07_SUS316L_1.raw
289	EF1D_HUMAN	Elongation factor 1-delta OS=Homo sapiens GN=EEF1D PE=1 SV=5	31216.8	191.15	1.54999e-15	3	PATPAEDDEDDDIDLFGSDNEEEDK	Phospho (ST)	79.9663@S:18	2860.06	954.362	2860.06	954.361	0.0025	145	169	3	72.08	62.73	5.38914e-07	30.5852	0	Mascot	K	E	D:\Users\massUser\Documents\JobRequest\ResultFiles\20180121\20180121180044128294^10.242.16.57^niinae@com\ManualInputFile\180120TN_07_SUS316L_1.raw
1544	NBAS_HUMAN	Neuroblastoma-amplified sequence OS=Homo sapiens GN=NBAS PE=1 SV=2	271708	11.8693	1313.41	1	AGEEDEGEEDSDSDYEISAK	Phospho (ST)	79.9663@S:11	2253.8	1127.91	2253.8	1127.91	0.0009	463	482	2	72.08	21.74	3.93345e-07	25.3604	0	Mascot	R	A	D:\Users\massUser\Documents\JobRequest\ResultFiles\20180121\20180121180044128294^10.242.16.57^niinae@com\ManualInputFile\180120TN_10_PEEK_PK-450_1.raw
245	KI67_HUMAN	Proliferation marker protein Ki-67 OS=Homo sapiens GN=MKI67 PE=1 SV=2	360698	226.1	4.95827e-19	5	SGGSGHAVAEPASPEQELDQNK	Phospho (ST)	79.9663@S:13	2286.98	763.332	2286.98	763.332	0.0002	296	317	3	72.07	39.18	9.03364e-07	24.4436	0	Mascot	K	G	D:\Users\massUser\Documents\JobRequest\ResultFiles\20180121\20180121180044128294^10.242.16.57^niinae@com\ManualInputFile\180120TN_07_SUS316L_1.raw
110	ABCF1_HUMAN	ATP-binding cassette sub-family F member 1 OS=Homo sapiens GN=ABCF1 PE=1 SV=2	96322.6	395.32	5.93376e-36	8	LSVPTSDEEDEVPAPK	Phospho (ST)	79.9663@S:6	1791.78	896.899	1791.78	896.898	0.0027	104	119	2	72.07	10.47	7.88504e-07	27.0562	0	Mascot	K	P	D:\Users\massUser\Documents\JobRequest\ResultFiles\20180121\20180121180044128294^10.242.16.57^niinae@com\ManualInputFile\180120TN_04_Ti2_1.raw
821	PCBP2_HUMAN	Poly(rC)-binding protein 2 OS=Homo sapiens GN=PCBP2 PE=1 SV=1	38954.7	72.06	0.00125698	1	PSSSPVIFAGGQDR	Phospho (ST)	79.9663@S:4	1496.67	749.341	1496.67	749.34	0.0008	186	199	2	72.06	9.3	6.87642e-07	26.977	0	Mascot	K	Y	D:\Users\massUser\Documents\JobRequest\ResultFiles\20180121\20180121180044128294^10.242.16.57^niinae@com\ManualInputFile\180120TN_04_Ti2_1.raw
412	SGPP1_HUMAN	Sphingosine-1-phosphate phosphatase 1 OS=Homo sapiens GN=SGPP1 PE=1 SV=2	49702.9	136.74	4.27888e-10	2	NSLTGEEGQLAR	Phospho (ST)	79.9663@S:2	1353.59	677.804	1353.59	677.803	0.0003	111	122	2	72.03	27.33	5.35755e-07	25.413	0	Mascot	R	V	D:\Users\massUser\Documents\JobRequest\ResultFiles\20180121\20180121180044128294^10.242.16.57^niinae@com\ManualInputFile\180120TN_07_SUS316L_1.raw
822	SYNRG_HUMAN	Synergin gamma OS=Homo sapiens GN=SYNRG PE=1 SV=2	141307	71.96	0.00128626	1	QLSLEGSGLGVEDLK	Phospho (ST)	79.9663@S:3	1623.78	812.896	1623.78	812.895	0.0011	750	764	2	71.96	52.3	8.43754e-07	30.7799	0	Mascot	R	D	D:\Users\massUser\Documents\JobRequest\ResultFiles\20180121\20180121180044128294^10.242.16.57^niinae@com\ManualInputFile\180120TN_04_Ti2_1.raw
486	RD23B_HUMAN	UV excision repair protein RAD23 homolog B OS=Homo sapiens GN=RAD23B PE=1 SV=1	43201.6	158.81	2.65662e-12	2	PAEKPAETPVATSPTATDSTSGDSSR	Phospho (ST)	79.9663@S:13	2639.16	880.727	2639.16	880.727	0.0007	148	173	3	71.94	71.94	1.03637e-06	22.8309	1	Mascot	K	S	D:\Users\massUser\Documents\JobRequest\ResultFiles\20180121\20180121180044128294^10.242.16.57^niinae@com\ManualInputFile\180120TN_02_Ctrl.raw
216	HS90A_HUMAN	Heat shock protein HSP 90-alpha OS=Homo sapiens GN=HSP90AA1 PE=1 SV=5	85005.8	263.15	9.7798e-23	4	ESEDKPEIEDVGSDEEEEKK	Phospho (ST)	79.9663@S:13	2399.98	1201	2399.97	1200.99	0.0024	251	270	2	71.92	15.3	8.51561e-07	23.7054	2	Mascot	K	D	D:\Users\massUser\Documents\JobRequest\ResultFiles\20180121\20180121180044128294^10.242.16.57^niinae@com\ManualInputFile\180120TN_07_SUS316L_1.raw
1097	NIPA_HUMAN	Nuclear-interacting partner of ALK OS=Homo sapiens GN=ZC3HC1 PE=1 SV=1	56366.5	71.91	0.00130116	1	SQDATFSPGSEQAEK	Phospho (ST)	79.9663@S:7	1660.66	831.338	1660.66	831.338	-0.0009	329	343	2	71.91	18.43	5.7009e-07	23.9342	0	Mascot	R	S	D:\Users\massUser\Documents\JobRequest\ResultFiles\20180121\20180121180044128294^10.242.16.57^niinae@com\ManualInputFile\180120TN_02_Ctrl.raw
356	ACINU_HUMAN	Apoptotic chromatin condensation inducer in the nucleus OS=Homo sapiens GN=ACIN1 PE=1 SV=2	152170	196.32	4.71335e-16	3	SSSISEEKGDSDDEKPR	Phospho (ST)	79.9663@S:11	1944.79	649.271	1944.79	649.272	-0.0027	206	222	3	71.87	39.25	8.35417e-07	18.4409	2	Mascot	K	K	D:\Users\massUser\Documents\JobRequest\ResultFiles\20180121\20180121180044128294^10.242.16.57^niinae@com\ManualInputFile\180120TN_10_PEEK_PK-450_1.raw
1098	AR6P4_HUMAN	ADP-ribosylation factor-like protein 6-interacting protein 4 OS=Homo sapiens GN=ARL6IP4 PE=1 SV=2	45287.3	71.84	0.0013223	1	SAGEEEDGPVLTDEQK	Phospho (ST)	79.9663@S:1	1782.72	892.367	1782.72	892.367	-0.0007	332	347	2	71.84	60.36	7.9211e-07	25.1506	0	Mascot	R	S	D:\Users\massUser\Documents\JobRequest\ResultFiles\20180121\20180121180044128294^10.242.16.57^niinae@com\ManualInputFile\180120TN_02_Ctrl.raw
809	NED4L_HUMAN	E3 ubiquitin-protein ligase NEDD4-like OS=Homo sapiens GN=NEDD4L PE=1 SV=2	112204	74.03	0.000798601	1	SLSSPTVTLSAPLEGAK	Phospho (ST)	79.9663@T:6	1736.86	579.961	1736.86	579.961	0.0015	446	462	3	71.84	71.84	7.56105e-07	29.8875	0	Mascot	R	D	D:\Users\massUser\Documents\JobRequest\ResultFiles\20180121\20180121180044128294^10.242.16.57^niinae@com\ManualInputFile\180120TN_04_Ti2_1.raw
831	CND3_HUMAN	Condensin complex subunit 3 OS=Homo sapiens GN=NCAPG PE=1 SV=1	115345	89.32	2.36227e-05	1	TLHCEGTEINSDDEQESK	Carbamidomethyl (C);Phospho (ST)	57.0215@C:4,79.9663@S:11	2170.84	724.62	2170.84	724.619	0.0009	664	681	3	71.82	17.13	6.67523e-07	22.5013	0	Mascot	K	E	D:\Users\massUser\Documents\JobRequest\ResultFiles\20180121\20180121180044128294^10.242.16.57^niinae@com\ManualInputFile\180120TN_10_PEEK_PK-450_1.raw
993	SSF1_HUMAN	Suppressor of SWI4 1 homolog OS=Homo sapiens GN=PPAN PE=2 SV=1	53445.9	71.81	0.00133147	1	VGGSDEEASGIPSR	Phospho (ST)	79.9663@S:4	1439.59	720.803	1439.59	720.804	-0.0014	356	369	2	71.81	39.74	5.5041e-07	23.7699	0	Mascot	R	T	D:\Users\massUser\Documents\JobRequest\ResultFiles\20180121\20180121180044128294^10.242.16.57^niinae@com\ManualInputFile\180120TN_10_PEEK_PK-450_1.raw
386	PGRC1_HUMAN	Membrane-associated progesterone receptor component 1 OS=Homo sapiens GN=PGRMC1 PE=1 SV=3	21771.8	183.899	8.23001e-15	5	IVRGDQPAASGDSDDDEPPPLPR	Phospho (ST)	79.9663@S:13	2483.1	828.707	2483.1	828.706	0.0023	45	67	3	71.8	22.63	1.0472e-06	25.4622	1	Mascot	K	L	D:\Users\massUser\Documents\JobRequest\ResultFiles\20180121\20180121180044128294^10.242.16.57^niinae@com\ManualInputFile\180120TN_10_PEEK_PK-450_1.raw
281	SMC4_HUMAN	Structural maintenance of chromosomes protein 4 OS=Homo sapiens GN=SMC4 PE=1 SV=2	147775	191.67	1.37509e-15	2	TESPATAAETASEELDNR	Phospho (ST)	79.9663@T:6	1970.81	657.945	1970.81	657.944	0.002	39	56	3	71.78	71.78	8.09767e-07	29.0183	0	Mascot	R	S	D:\Users\massUser\Documents\JobRequest\ResultFiles\20180121\20180121180044128294^10.242.16.57^niinae@com\ManualInputFile\180120TN_07_SUS316L_1.raw
812	EF1B_HUMAN	Elongation factor 1-beta OS=Homo sapiens GN=EEF1B2 PE=1 SV=3	24919.3	71.78	0.00134069	2	DDDDIDLFGSDDEEESEEAK	Phospho (ST)	79.9663@S:10	2351.83	1176.92	2351.83	1176.92	0.0011	97	116	2	71.78	37.87	3.65059e-07	31.3093	0	Mascot	K	R	D:\Users\massUser\Documents\JobRequest\ResultFiles\20180121\20180121180044128294^10.242.16.57^niinae@com\ManualInputFile\180120TN_07_SUS316L_1.raw
1268	SSRP1_HUMAN	FACT complex subunit SSRP1 OS=Homo sapiens GN=SSRP1 PE=1 SV=1	81366.6	26.1693	48.7978	1	EGMNPSYDEYADSDEDQHDAYLER	Phospho (ST)	79.9663@S:13	2928.07	977.032	2928.07	977.031	0.0023	432	455	3	71.77	23.19	6.75252e-07	27.466	0	Mascot	K	M	D:\Users\massUser\Documents\JobRequest\ResultFiles\20180121\20180121180044128294^10.242.16.57^niinae@com\ManualInputFile\180120TN_07_SUS316L_1.raw
562	SMC4_HUMAN	Structural maintenance of chromosomes protein 4 OS=Homo sapiens GN=SMC4 PE=1 SV=2	147775	138.22	3.0432e-10	2	TESPATAAETASEELDNR	Phospho (ST)	79.9663@T:6	1970.81	657.945	1970.81	657.944	0.0036	39	56	3	71.74	71.74	8.1391e-07	29.0852	0	Mascot	R	S	D:\Users\massUser\Documents\JobRequest\ResultFiles\20180121\20180121180044128294^10.242.16.57^niinae@com\ManualInputFile\180120TN_02_Ctrl.raw
561	SMC4_HUMAN	Structural maintenance of chromosomes protein 4 OS=Homo sapiens GN=SMC4 PE=1 SV=2	147775	138.22	3.0432e-10	2	TESPATAAETASEELDNR	Phospho (ST)	79.9663@S:3	1970.81	986.413	1970.81	986.413	0.0005	39	56	2	71.73	1.73	8.12429e-07	29.3303	0	Mascot	R	S	D:\Users\massUser\Documents\JobRequest\ResultFiles\20180121\20180121180044128294^10.242.16.57^niinae@com\ManualInputFile\180120TN_02_Ctrl.raw
507	LAP2B_HUMAN	Lamina-associated polypeptide 2, isoforms beta/gamma OS=Homo sapiens GN=TMPO PE=1 SV=2	50696.5	118.789	2.66932e-08	3	QNGSNDSDRYSDNEEDSKIELK	Phospho (ST);Phospho (Y)	79.9663@Y:10,79.9663@S:11	2702.04	901.687	2702.04	901.687	0.001	174	195	3	71.72	71.72	7.20085e-07	24.9511	2	Mascot	R	L	D:\Users\massUser\Documents\JobRequest\ResultFiles\20180121\20180121180044128294^10.242.16.57^niinae@com\ManualInputFile\180120TN_07_SUS316L_1.raw
995	PHAR4_HUMAN	Phosphatase and actin regulator 4 OS=Homo sapiens GN=PHACTR4 PE=1 SV=1	78391.2	71.72	0.00135935	1	SSSPVQVEEEPVR	Phospho (ST)	79.9663@S:3	1521.67	761.843	1521.67	761.843	0.0002	116	128	2	71.72	71.72	8.07572e-07	24.6559	0	Mascot	R	L	D:\Users\massUser\Documents\JobRequest\ResultFiles\20180121\20180121180044128294^10.242.16.57^niinae@com\ManualInputFile\180120TN_10_PEEK_PK-450_1.raw
198	CALX_HUMAN	Calnexin OS=Homo sapiens GN=CANX PE=1 SV=2	67982	319.22	2.4173e-28	5	SDAEEDGGTVSQEEEDRKPK	Phospho (ST)	79.9663@S:11	2284.93	1143.47	2284.93	1143.47	0.0018	554	573	2	71.71	21.25	8.39787e-07	21.8177	2	Mascot	K	A	D:\Users\massUser\Documents\JobRequest\ResultFiles\20180121\20180121180044128294^10.242.16.57^niinae@com\ManualInputFile\180120TN_02_Ctrl.raw
662	MCM2_HUMAN	DNA replication licensing factor MCM2 OS=Homo sapiens GN=MCM2 PE=1 SV=4	102516	92.8993	1.0361e-05	3	GLLYDSDEEDEERPAR	Phospho (ST)	79.9663@S:6	1972.81	987.41	1972.81	987.41	0.0003	134	149	2	71.7	38.1	9.56657e-07	26.5705	1	Mascot	R	K	D:\Users\massUser\Documents\JobRequest\ResultFiles\20180121\20180121180044128294^10.242.16.57^niinae@com\ManualInputFile\180120TN_07_SUS316L_1.raw
278	DNLI1_HUMAN	DNA ligase 1 OS=Homo sapiens GN=LIG1 PE=1 SV=1	102301	223.699	8.61787e-19	4	VLGSEGEEEDEALSPAK	2 Phospho (ST)	79.9663@S:4,79.9663@S:14	1918.75	960.383	1918.75	960.382	0.0021	63	79	2	71.67	71.67	6.60346e-07	27.239	0	Mascot	R	G	D:\Users\massUser\Documents\JobRequest\ResultFiles\20180121\20180121180044128294^10.242.16.57^niinae@com\ManualInputFile\180120TN_02_Ctrl.raw
937	SF3A1_HUMAN	Splicing factor 3A subunit 1 OS=Homo sapiens GN=SF3A1 PE=1 SV=1	88887.5	84.12	7.82222e-05	1	FGESEEVEMEVESDEEDDKQEK	Oxidation (M);Phospho (ST)	15.9949@M:9,79.9663@S:13	2712.02	905.013	2712.02	905.013	0.0008	317	338	3	71.66	34.22	6.17517e-07	27.2622	1	Mascot	K	A	D:\Users\massUser\Documents\JobRequest\ResultFiles\20180121\20180121180044128294^10.242.16.57^niinae@com\ManualInputFile\180120TN_02_Ctrl.raw
54	ABCF1_HUMAN	ATP-binding cassette sub-family F member 1 OS=Homo sapiens GN=ABCF1 PE=1 SV=2	96322.6	498.63	2.76904e-46	10	LSVPTSDEEDEVPAPK	Phospho (ST)	79.9663@S:6	1791.78	896.899	1791.78	896.898	0.0014	104	119	2	71.66	9.93	9.21157e-07	26.8745	0	Mascot	K	P	D:\Users\massUser\Documents\JobRequest\ResultFiles\20180121\20180121180044128294^10.242.16.57^niinae@com\ManualInputFile\180120TN_07_SUS316L_1.raw
497	RD23B_HUMAN	UV excision repair protein RAD23 homolog B OS=Homo sapiens GN=RAD23B PE=1 SV=1	43201.6	153.14	9.80234e-12	2	PAEKPAETPVATSPTATDSTSGDSSR	Phospho (ST)	79.9663@S:13	2639.16	880.728	2639.16	880.727	0.002	148	173	3	71.65	71.65	1.10794e-06	22.788	1	Mascot	K	S	D:\Users\massUser\Documents\JobRequest\ResultFiles\20180121\20180121180044128294^10.242.16.57^niinae@com\ManualInputFile\180120TN_10_PEEK_PK-450_1.raw
583	LYN_HUMAN	Tyrosine-protein kinase Lyn OS=Homo sapiens GN=LYN PE=1 SV=3	58993	105.15	6.17064e-07	2	GKDSLSDDGVDLK	Phospho (ST)	79.9663@S:6	1427.62	714.816	1427.62	714.816	-0.0003	8	20	2	71.58	18.04	7.01975e-07	25.1743	1	Mascot	K	T	D:\Users\massUser\Documents\JobRequest\ResultFiles\20180121\20180121180044128294^10.242.16.57^niinae@com\ManualInputFile\180120TN_07_SUS316L_1.raw
1291	IF4B_HUMAN	Eukaryotic translation initiation factor 4B OS=Homo sapiens GN=EIF4B PE=1 SV=2	69167.3	27.0793	39.5731	3	TISLTDFLAEDGGTGGGSTYVSK	Phospho (ST)	79.9663@S:3	2355.05	786.024	2355.05	786.025	-0.0003	14	36	3	71.58	9.96	1.05644e-06	33.3496	0	Mascot	K	P	D:\Users\massUser\Documents\JobRequest\ResultFiles\20180121\20180121180044128294^10.242.16.57^niinae@com\ManualInputFile\180120TN_04_Ti2_1.raw
1354	SRPK1_HUMAN	SRSF protein kinase 1 OS=Homo sapiens GN=SRPK1 PE=1 SV=2	74962.6	11.3293	1487.31	1	GSAPHSESDLPEQEEEILGSDDDEQEDPNDYCK	Carbamidomethyl (C);Phospho (ST)	79.9663@S:20,57.0215@C:32	3813.46	1272.16	3813.46	1272.16	-0.0047	32	64	3	71.54	48.08	7.99659e-07	28.5415	0	Mascot	R	G	D:\Users\massUser\Documents\JobRequest\ResultFiles\20180121\20180121180044128294^10.242.16.57^niinae@com\ManualInputFile\180120TN_04_Ti2_1.raw
561	G3BP1_HUMAN	Ras GTPase-activating protein-binding protein 1 OS=Homo sapiens GN=G3BP1 PE=1 SV=1	52189.1	108.469	2.87343e-07	2	SSSPAPADIAQTVQEDLR	Phospho (ST)	79.9663@S:3	1963.89	982.952	1963.89	982.952	0.0015	230	247	2	71.53	71.53	1.04406e-06	32.0656	0	Mascot	K	T	D:\Users\massUser\Documents\JobRequest\ResultFiles\20180121\20180121180044128294^10.242.16.57^niinae@com\ManualInputFile\180120TN_07_SUS316L_1.raw
826	GRL1A_HUMAN	DNA-directed RNA polymerase II subunit GRINL1A OS=Homo sapiens GN=POLR2M PE=1 SV=1	42056	71.52	0.00142341	1	VSSQAEDTSSSFDNLFIDR	Phospho (ST)	79.9663@S:9	2196.92	733.315	2196.92	733.314	0.0032	177	195	3	71.52	71.52	9.76e-07	32.7847	0	Mascot	R	L	D:\Users\massUser\Documents\JobRequest\ResultFiles\20180121\20180121180044128294^10.242.16.57^niinae@com\ManualInputFile\180120TN_04_Ti2_1.raw
1356	MK03_HUMAN	Mitogen-activated protein kinase 3 OS=Homo sapiens GN=MAPK3 PE=1 SV=4	43450.2	11.2993	1497.61	1	IADPEHDHTGFLTEYVATR	Phospho (ST);Phospho (Y)	79.9663@T:13,79.9663@Y:15	2330.96	777.995	2330.96	777.994	0.001	190	208	3	71.51	35.24	9.99439e-07	28.69	0	Mascot	R	W	D:\Users\massUser\Documents\JobRequest\ResultFiles\20180121\20180121180044128294^10.242.16.57^niinae@com\ManualInputFile\180120TN_04_Ti2_1.raw
682	RPA34_HUMAN	DNA-directed RNA polymerase I subunit RPA34 OS=Homo sapiens GN=CD3EAP PE=1 SV=1	55236.5	112.99	1.01468e-07	2	QEQINTEPLEDTVLSPTK	Phospho (ST)	79.9663@S:15	2120.99	708.004	2120.99	708.003	0.0014	271	288	3	71.5	9.32	1.19997e-06	29.4528	0	Mascot	K	K	D:\Users\massUser\Documents\JobRequest\ResultFiles\20180121\20180121180044128294^10.242.16.57^niinae@com\ManualInputFile\180120TN_10_PEEK_PK-450_1.raw
823	THUM1_HUMAN	THUMP domain-containing protein 1 OS=Homo sapiens GN=THUMPD1 PE=1 SV=2	39689.9	71.95	0.00128923	1	DQQPSGSEGEDDDAEAALKK	2 Phospho (ST)	79.9663@S:5,79.9663@S:7	2248.84	750.621	2248.84	750.621	-0.0004	82	101	3	71.47	71.47	4.5979e-07	25.1288	1	Mascot	K	E	D:\Users\massUser\Documents\JobRequest\ResultFiles\20180121\20180121180044128294^10.242.16.57^niinae@com\ManualInputFile\180120TN_04_Ti2_1.raw
996	LYN_HUMAN	Tyrosine-protein kinase Lyn OS=Homo sapiens GN=LYN PE=1 SV=3	58993	71.45	0.00144654	1	GKDSLSDDGVDLK	Phospho (ST)	79.9663@S:6	1427.62	714.816	1427.62	714.816	0.0002	8	20	2	71.45	20.5	7.62693e-07	25.2511	1	Mascot	K	T	D:\Users\massUser\Documents\JobRequest\ResultFiles\20180121\20180121180044128294^10.242.16.57^niinae@com\ManualInputFile\180120TN_10_PEEK_PK-450_1.raw
683	CLN3_HUMAN	Battenin OS=Homo sapiens GN=CLN3 PE=1 SV=1	48162.7	118.29	2.99454e-08	2	RRFSDSEGEETVPEPR	2 Phospho (ST)	79.9663@S:4,79.9663@S:6	2049.82	684.28	2049.82	684.28	-0.0007	9	24	3	71.44	44.1	7.96752e-07	24.1024	2	Mascot	R	L	D:\Users\massUser\Documents\JobRequest\ResultFiles\20180121\20180121180044128294^10.242.16.57^niinae@com\ManualInputFile\180120TN_02_Ctrl.raw
828	SGPP1_HUMAN	Sphingosine-1-phosphate phosphatase 1 OS=Homo sapiens GN=SGPP1 PE=1 SV=2	49702.9	71.39	0.00146666	1	RNSLTGEEGQLAR	Phospho (ST)	79.9663@T:5	1509.69	504.239	1509.69	504.238	0.0006	110	122	3	71.39	71.39	7.66042e-07	24.0651	1	Mascot	R	V	D:\Users\massUser\Documents\JobRequest\ResultFiles\20180121\20180121180044128294^10.242.16.57^niinae@com\ManualInputFile\180120TN_04_Ti2_1.raw
831	DNJC2_HUMAN	DnaJ homolog subfamily C member 2 OS=Homo sapiens GN=DNAJC2 PE=1 SV=4	72464.8	71.37	0.00147343	1	NASASFQELEDKK	2 Phospho (ST)	79.9663@S:3,79.9663@S:5	1625.64	813.827	1625.64	813.826	0.0016	45	57	2	71.37	71.37	6.52864e-07	26.3062	1	Mascot	R	E	D:\Users\massUser\Documents\JobRequest\ResultFiles\20180121\20180121180044128294^10.242.16.57^niinae@com\ManualInputFile\180120TN_04_Ti2_1.raw
355	RD23B_HUMAN	UV excision repair protein RAD23 homolog B OS=Homo sapiens GN=RAD23B PE=1 SV=1	43201.6	170.04	2.00138e-13	2	PAEKPAETPVATSPTATDSTSGDSSR	Phospho (ST)	79.9663@S:13	2639.16	880.727	2639.16	880.727	0.0007	148	173	3	71.36	71.36	1.18079e-06	22.8558	1	Mascot	K	S	D:\Users\massUser\Documents\JobRequest\ResultFiles\20180121\20180121180044128294^10.242.16.57^niinae@com\ManualInputFile\180120TN_04_Ti2_1.raw
79	HS90B_HUMAN	Heat shock protein HSP 90-beta OS=Homo sapiens GN=HSP90AB1 PE=1 SV=4	83554.2	556.84	4.18148e-52	6	PKIEDVGSDEEDDSGKDK	Phospho (ST)	79.9663@S:8	2041.84	681.62	2041.84	681.619	0.0018	248	265	3	71.36	46.1	9.28547e-07	22.1945	2	Mascot	K	K	D:\Users\massUser\Documents\JobRequest\ResultFiles\20180121\20180121180044128294^10.242.16.57^niinae@com\ManualInputFile\180120TN_10_PEEK_PK-450_1.raw
1101	COPA_HUMAN	Coatomer subunit alpha OS=Homo sapiens GN=COPA PE=1 SV=2	139797	71.34	0.00148364	1	NLSPGAVESDVR	Phospho (ST)	79.9663@S:3	1322.59	662.301	1322.59	662.301	0.0012	171	182	2	71.34	69.84	5.72921e-07	27.3988	0	Mascot	K	G	D:\Users\massUser\Documents\JobRequest\ResultFiles\20180121\20180121180044128294^10.242.16.57^niinae@com\ManualInputFile\180120TN_02_Ctrl.raw
1103	TOE1_HUMAN	Target of EGR1 protein 1 OS=Homo sapiens GN=TOE1 PE=1 SV=1	57367.3	71.34	0.00148364	1	AADSDDGAVSAPAASDGGVSK	Phospho (ST)	79.9663@S:4	1926.79	964.4	1926.78	964.399	0.001	2	22	2	71.34	44.64	8.59381e-07	23.5969	0	Mascot	M	S	D:\Users\massUser\Documents\JobRequest\ResultFiles\20180121\20180121180044128294^10.242.16.57^niinae@com\ManualInputFile\180120TN_02_Ctrl.raw
1104	PI4KB_HUMAN	Phosphatidylinositol 4-kinase beta OS=Homo sapiens GN=PI4KB PE=1 SV=1	92062.7	71.34	0.00148364	1	SVENLPECGITHEQR	Carbamidomethyl (C);Phospho (ST)	79.9663@S:1,57.0215@C:8	1847.79	616.936	1847.79	616.936	-0.0007	428	442	3	71.34	69.81	9.54868e-07	25.4341	0	Mascot	R	A	D:\Users\massUser\Documents\JobRequest\ResultFiles\20180121\20180121180044128294^10.242.16.57^niinae@com\ManualInputFile\180120TN_02_Ctrl.raw
837	RBM39_HUMAN	RNA-binding protein 39 OS=Homo sapiens GN=RBM39 PE=1 SV=2	59627.8	71.34	0.00148364	2	DKSPVREPIDNLTPEER	Phospho (ST)	79.9663@S:3	2073.98	692.332	2073.97	692.332	0.0023	134	150	3	71.34	60.28	1.04301e-06	25.793	2	Mascot	K	D	D:\Users\massUser\Documents\JobRequest\ResultFiles\20180121\20180121180044128294^10.242.16.57^niinae@com\ManualInputFile\180120TN_04_Ti2_1.raw
452	AKP13_HUMAN	A-kinase anchor protein 13 OS=Homo sapiens GN=AKAP13 PE=1 SV=2	310381	131.55	1.41361e-09	2	ALQLSNSPGASSAFLK	Phospho (ST)	79.9663@S:7	1669.81	835.912	1669.81	835.911	0.0021	977	992	2	71.3	16.67	9.93356e-07	29.6688	0	Mascot	K	A	D:\Users\massUser\Documents\JobRequest\ResultFiles\20180121\20180121180044128294^10.242.16.57^niinae@com\ManualInputFile\180120TN_04_Ti2_1.raw
873	VDAC1_HUMAN	Voltage-dependent anion-selective channel protein 1 OS=Homo sapiens GN=VDAC1 PE=1 SV=2	30867.6	83.38	9.27534e-05	1	LTFDSSFSPNTGK	Phospho (ST)	79.9663@S:8	1479.63	740.822	1479.63	740.821	0.0008	97	109	2	71.27	22.31	7.80039e-07	28.8048	0	Mascot	K	K	D:\Users\massUser\Documents\JobRequest\ResultFiles\20180121\20180121180044128294^10.242.16.57^niinae@com\ManualInputFile\180120TN_10_PEEK_PK-450_1.raw
171	TCOF_HUMAN	Treacle protein OS=Homo sapiens GN=TCOF1 PE=1 SV=3	152243	355.29	5.97489e-32	5	KLGAGEGGEASVSPEK	Phospho (ST)	79.9663@S:13	1594.72	798.369	1594.72	798.369	0.0001	1366	1381	2	71.23	21.86	8.58825e-07	21.563	1	Mascot	K	T	D:\Users\massUser\Documents\JobRequest\ResultFiles\20180121\20180121180044128294^10.242.16.57^niinae@com\ManualInputFile\180120TN_10_PEEK_PK-450_1.raw
817	NOC2L_HUMAN	Nucleolar complex protein 2 homolog OS=Homo sapiens GN=NOC2L PE=1 SV=4	85721.5	72.65	0.00109731	1	DLFDLNSSEEDDTEGFSER	Phospho (ST)	79.9663@S:7	2283.87	1142.94	2283.87	1142.94	-0.0015	666	684	2	71.21	13.59	6.01682e-07	33.4406	0	Mascot	K	G	D:\Users\massUser\Documents\JobRequest\ResultFiles\20180121\20180121180044128294^10.242.16.57^niinae@com\ManualInputFile\180120TN_04_Ti2_1.raw
1216	MYPT1_HUMAN	Protein phosphatase 1 regulatory subunit 12A OS=Homo sapiens GN=PPP1R12A PE=1 SV=1	115610	49.5093	0.226152	2	TGSYGALAEITASK	Phospho (ST)	79.9663@S:3	1447.66	724.837	1447.66	724.837	0.001	443	456	2	71.06	2.37	8.57855e-07	29.4823	0	Mascot	K	E	D:\Users\massUser\Documents\JobRequest\ResultFiles\20180121\20180121180044128294^10.242.16.57^niinae@com\ManualInputFile\180120TN_10_PEEK_PK-450_1.raw
524	FKB15_HUMAN	FK506-binding protein 15 OS=Homo sapiens GN=FKBP15 PE=1 SV=2	134060	146.07	4.99264e-11	2	RPSQEQSASASSGQPQAPLNR	Phospho (ST)	79.9663@S:3	2275.03	759.352	2275.03	759.352	-0.0008	954	974	3	71.04	10.33	1.44423e-06	22.3953	1	Mascot	R	E	D:\Users\massUser\Documents\JobRequest\ResultFiles\20180121\20180121180044128294^10.242.16.57^niinae@com\ManualInputFile\180120TN_10_PEEK_PK-450_1.raw
805	TIF1B_HUMAN	Transcription intermediary factor 1-beta OS=Homo sapiens GN=TRIM28 PE=1 SV=5	90261.1	100.07	1.9876e-06	2	LASPSGSTSSGLEVVAPEGTSAPGGGPGTLDDSATICR	Carbamidomethyl (C);Phospho (ST)	79.9663@S:10,57.0215@C:37	3637.66	1213.56	3637.65	1213.56	0.0111	592	629	3	71	71	1.68e-06	29.9797	0	Mascot	R	V	D:\Users\massUser\Documents\JobRequest\ResultFiles\20180121\20180121180044128294^10.242.16.57^niinae@com\ManualInputFile\180120TN_02_Ctrl.raw
54	HS90B_HUMAN	Heat shock protein HSP 90-beta OS=Homo sapiens GN=HSP90AB1 PE=1 SV=4	83554.2	543.32	9.40437e-51	7	PKIEDVGSDEEDDSGKDK	Phospho (ST)	79.9663@S:8	2041.84	681.62	2041.84	681.619	0.0031	248	265	3	70.99	42.2	9.55391e-07	22.3164	2	Mascot	K	K	D:\Users\massUser\Documents\JobRequest\ResultFiles\20180121\20180121180044128294^10.242.16.57^niinae@com\ManualInputFile\180120TN_04_Ti2_1.raw
1106	LRRF1_HUMAN	Leucine-rich repeat flightless-interacting protein 1 OS=Homo sapiens GN=LRRFIP1 PE=1 SV=2	89826	70.98	0.00161187	1	CTLPEHESPSQDISDACEAESTER	2 Carbamidomethyl (C);Phospho (ST)	57.0215@C:1,79.9663@S:10,57.0215@C:17	2827.1	943.373	2827.09	943.372	0.0013	726	749	3	70.98	70.98	1.08527e-06	26.6094	0	Mascot	R	C	D:\Users\massUser\Documents\JobRequest\ResultFiles\20180121\20180121180044128294^10.242.16.57^niinae@com\ManualInputFile\180120TN_02_Ctrl.raw
1239	1A02_HUMAN	HLA class I histocompatibility antigen, A-2 alpha chain OS=Homo sapiens GN=HLA-A PE=1 SV=1	41181.3	28.6386	27.6357	2	GGSYSQAASSDSAQGSDVSLTACKV	Carbamidomethyl (C);Phospho (ST)	79.9663@S:16,57.0215@C:23	2512.04	838.355	2512.04	838.355	0.0015	341	365	3	70.97	10.7	1.32772e-06	26.6384	1	Mascot	K	]	D:\Users\massUser\Documents\JobRequest\ResultFiles\20180121\20180121180044128294^10.242.16.57^niinae@com\ManualInputFile\180120TN_07_SUS316L_1.raw
789	ARRB1_HUMAN	Beta-arrestin-1 OS=Homo sapiens GN=ARRB1 PE=1 SV=2	47435.4	77.28	0.000377859	1	DDKEEEEDGTGSPQLNNR	Phospho (ST)	79.9663@S:12	2111.83	704.951	2111.83	704.95	0.0019	401	418	3	70.97	4.95	8.07833e-07	22.2377	1	Mascot	K	]	D:\Users\massUser\Documents\JobRequest\ResultFiles\20180121\20180121180044128294^10.242.16.57^niinae@com\ManualInputFile\180120TN_04_Ti2_1.raw
841	RHG05_HUMAN	Rho GTPase-activating protein 5 OS=Homo sapiens GN=ARHGAP5 PE=1 SV=2	173834	70.97	0.00161559	1	GGIDNPAITSDQELDDKK	Phospho (ST)	79.9663@S:10	1994.88	665.968	1994.88	665.968	-0.001	1209	1226	3	70.97	70.97	1.21975e-06	25.556	1	Mascot	K	M	D:\Users\massUser\Documents\JobRequest\ResultFiles\20180121\20180121180044128294^10.242.16.57^niinae@com\ManualInputFile\180120TN_04_Ti2_1.raw
310	RSF1_HUMAN	Remodeling and spacing factor 1 OS=Homo sapiens GN=RSF1 PE=1 SV=2	165260	213.83	8.36238e-18	4	IETDEEESCDNAHGDANQPAR	Carbamidomethyl (C);Phospho (ST)	79.9663@T:3,57.0215@C:9	2436.92	813.312	2436.91	813.311	0.003	1303	1323	3	70.96	24.49	6.9746e-07	21.7563	0	Mascot	R	D	D:\Users\massUser\Documents\JobRequest\ResultFiles\20180121\20180121180044128294^10.242.16.57^niinae@com\ManualInputFile\180120TN_02_Ctrl.raw
102	TR150_HUMAN	Thyroid hormone receptor-associated protein 3 OS=Homo sapiens GN=THRAP3 PE=1 SV=2	108658	398.01	3.19396e-36	10	GSFSDTGLGDGK	Phospho (ST)	79.9663@S:4	1219.48	610.745	1219.48	610.745	0.0004	376	387	2	70.96	20.65	5.65183e-07	25.7867	0	Mascot	K	M	D:\Users\massUser\Documents\JobRequest\ResultFiles\20180121\20180121180044128294^10.242.16.57^niinae@com\ManualInputFile\180120TN_04_Ti2_1.raw
275	HNRPC_HUMAN	Heterogeneous nuclear ribonucleoproteins C1/C2 OS=Homo sapiens GN=HNRNPC PE=1 SV=4	33706.6	191.88	1.31018e-15	3	MESEGGADDSAEEGDLLDDDDNEDR	Oxidation (M);Phospho (ST)	15.9949@M:1,79.9663@S:10	2793.96	932.326	2793.96	932.326	-0.0001	251	275	3	70.94	19.32	4.34904e-07	27.6728	0	Mascot	K	G	D:\Users\massUser\Documents\JobRequest\ResultFiles\20180121\20180121180044128294^10.242.16.57^niinae@com\ManualInputFile\180120TN_04_Ti2_1.raw
1004	PALMD_HUMAN	Palmdelphin OS=Homo sapiens GN=PALMD PE=1 SV=1	62776.8	70.93	0.00163053	1	SEHQNSSPTCQEDEEDVR	Carbamidomethyl (C);Phospho (ST)	79.9663@S:7,57.0215@C:10	2225.82	742.947	2225.82	742.946	0.0012	379	396	3	70.93	70.93	6.61933e-07	20.9847	0	Mascot	K	Y	D:\Users\massUser\Documents\JobRequest\ResultFiles\20180121\20180121180044128294^10.242.16.57^niinae@com\ManualInputFile\180120TN_10_PEEK_PK-450_1.raw
142	IF2P_HUMAN	Eukaryotic translation initiation factor 5B OS=Homo sapiens GN=EIF5B PE=1 SV=4	139198	433.869	8.28839e-40	7	KWDGSEEDEDNSK	Phospho (ST)	79.9663@S:5	1617.58	809.799	1617.58	809.799	0.0002	160	172	2	70.9	53.51	4.02351e-07	20.3607	1	Mascot	K	K	D:\Users\massUser\Documents\JobRequest\ResultFiles\20180121\20180121180044128294^10.242.16.57^niinae@com\ManualInputFile\180120TN_02_Ctrl.raw
627	MBB1A_HUMAN	Myb-binding protein 1A OS=Homo sapiens GN=MYBBP1A PE=1 SV=2	149731	126.01	5.06209e-09	2	PSQVNGAPGSPTEPAGQK	Phospho (ST)	79.9663@S:10	1800.81	601.276	1800.8	601.275	0.0006	1258	1275	3	70.89	21.3	9.81719e-07	22.1501	0	Mascot	K	Q	D:\Users\massUser\Documents\JobRequest\ResultFiles\20180121\20180121180044128294^10.242.16.57^niinae@com\ManualInputFile\180120TN_02_Ctrl.raw
126	TCOF_HUMAN	Treacle protein OS=Homo sapiens GN=TCOF1 PE=1 SV=3	152243	370.42	1.83371e-33	6	LGAGEGGEASVSPEK	Phospho (ST)	79.9663@S:12	1466.63	734.321	1466.63	734.322	-0.0016	1367	1381	2	70.89	23.39	8.92101e-07	22.9331	0	Mascot	K	T	D:\Users\massUser\Documents\JobRequest\ResultFiles\20180121\20180121180044128294^10.242.16.57^niinae@com\ManualInputFile\180120TN_07_SUS316L_1.raw
1243	NCOR1_HUMAN	Nuclear receptor corepressor 1 OS=Homo sapiens GN=NCOR1 PE=1 SV=2	270957	31.7093	13.627	1	AQLSPGIYDDTSAR	Phospho (ST)	79.9663@S:4	1572.68	787.349	1572.68	787.348	0.0016	1469	1482	2	70.87	65.75	8.34834e-07	27.1552	0	Mascot	K	R	D:\Users\massUser\Documents\JobRequest\ResultFiles\20180121\20180121180044128294^10.242.16.57^niinae@com\ManualInputFile\180120TN_04_Ti2_1.raw
294	EF1D_HUMAN	Elongation factor 1-delta OS=Homo sapiens GN=EEF1D PE=1 SV=5	31216.8	191.15	1.54999e-15	3	KPATPAEDDEDDDIDLFGSDNEEEDK	2 Phospho (ST)	79.9663@T:4,79.9663@S:19	3068.13	1023.72	3068.12	1023.71	0.0046	144	169	3	70.81	70.81	7.46866e-07	29.943	1	Mascot	K	E	D:\Users\massUser\Documents\JobRequest\ResultFiles\20180121\20180121180044128294^10.242.16.57^niinae@com\ManualInputFile\180120TN_07_SUS316L_1.raw
1008	CDC5L_HUMAN	Cell division cycle 5-like protein OS=Homo sapiens GN=CDC5L PE=1 SV=2	92421.8	70.8	0.00168008	1	GGLNTPLHESDFSGVTPQR	2 Phospho (ST)	79.9663@T:5,79.9663@T:16	2170.91	724.644	2170.91	724.644	0.0005	381	399	3	70.8	21.47	1.28508e-06	28.0817	0	Mascot	K	Q	D:\Users\massUser\Documents\JobRequest\ResultFiles\20180121\20180121180044128294^10.242.16.57^niinae@com\ManualInputFile\180120TN_10_PEEK_PK-450_1.raw
931	ABLM1_HUMAN	Actin-binding LIM protein 1 OS=Homo sapiens GN=ABLIM1 PE=1 SV=3	89512.8	58.4186	0.0290717	3	TLSPTPSAEGYQDVR	Phospho (ST)	79.9663@S:3	1699.75	850.881	1699.75	850.88	0.0021	429	443	2	70.76	4.49	1.04932e-06	25.998	0	Mascot	R	D	D:\Users\massUser\Documents\JobRequest\ResultFiles\20180121\20180121180044128294^10.242.16.57^niinae@com\ManualInputFile\180120TN_07_SUS316L_1.raw
469	ZRAB2_HUMAN	Zinc finger Ran-binding domain-containing protein 2 OS=Homo sapiens GN=ZRANB2 PE=1 SV=2	37838.2	125.468	5.7351e-09	6	YNLDASEEEDSNKK	Phospho (ST)	79.9663@S:6	1720.68	861.349	1720.68	861.349	0.0011	183	196	2	70.73	42.31	6.71997e-07	23.1663	1	Mascot	K	K	D:\Users\massUser\Documents\JobRequest\ResultFiles\20180121\20180121180044128294^10.242.16.57^niinae@com\ManualInputFile\180120TN_07_SUS316L_1.raw
1532	CTR9_HUMAN	RNA polymerase-associated protein CTR9 homolog OS=Homo sapiens GN=CTR9 PE=1 SV=1	134332	19.4693	228.244	1	KGGEFDEFVNDDTDDDLPISK	Phospho (ST)	79.9663@T:13	2435.01	812.677	2435.01	812.676	0.0025	913	933	3	70.73	47.09	1.30173e-06	30.1408	1	Mascot	K	K	D:\Users\massUser\Documents\JobRequest\ResultFiles\20180121\20180121180044128294^10.242.16.57^niinae@com\ManualInputFile\180120TN_10_PEEK_PK-450_1.raw
1011	CHD7_HUMAN	Chromodomain-helicase-DNA-binding protein 7 OS=Homo sapiens GN=CHD7 PE=1 SV=3	337542	70.66	0.00173512	1	DGETLEGSDAEESLDK	Phospho (ST)	79.9663@S:8	1773.68	887.85	1773.68	887.849	0.0018	2949	2964	2	70.66	17.77	7.25866e-07	26.3711	0	Mascot	K	T	D:\Users\massUser\Documents\JobRequest\ResultFiles\20180121\20180121180044128294^10.242.16.57^niinae@com\ManualInputFile\180120TN_10_PEEK_PK-450_1.raw
1360	SEPT2_HUMAN	Septin-2 OS=Homo sapiens GN=SEPT2 PE=1 SV=1	41689.3	10.4093	1838.23	2	IYHLPDAESDEDEDFK	Phospho (ST)	79.9663@S:9	2001.79	1001.9	2001.79	1001.9	0.0013	210	225	2	70.62	49.18	9.62328e-07	28.1395	0	Mascot	K	E	D:\Users\massUser\Documents\JobRequest\ResultFiles\20180121\20180121180044128294^10.242.16.57^niinae@com\ManualInputFile\180120TN_04_Ti2_1.raw
409	PELP1_HUMAN	Proline-, glutamic acid- and leucine-rich protein 1 OS=Homo sapiens GN=PELP1 PE=1 SV=2	120879	138.94	2.57828e-10	2	GSPDGSLQTGKPSAPK	Phospho (ST)	79.9663@S:2	1605.74	803.877	1605.74	803.877	-0.0007	480	495	2	70.61	27	1.11661e-06	21.7923	1	Mascot	R	K	D:\Users\massUser\Documents\JobRequest\ResultFiles\20180121\20180121180044128294^10.242.16.57^niinae@com\ManualInputFile\180120TN_07_SUS316L_1.raw
1624	MK03_HUMAN	Mitogen-activated protein kinase 3 OS=Homo sapiens GN=MAPK3 PE=1 SV=4	43450.2	10.3693	1855.24	1	IADPEHDHTGFLTEYVATR	Phospho (ST);Phospho (Y)	79.9663@T:13,79.9663@Y:15	2330.96	777.994	2330.96	777.994	-0.0008	190	208	3	70.58	34.39	1.18123e-06	28.5984	0	Mascot	R	W	D:\Users\massUser\Documents\JobRequest\ResultFiles\20180121\20180121180044128294^10.242.16.57^niinae@com\ManualInputFile\180120TN_02_Ctrl.raw
844	NCK1_HUMAN	Cytoplasmic protein NCK1 OS=Homo sapiens GN=NCK1 PE=1 SV=1	43065.5	70.56	0.00177554	1	RKPSVPDSASPADDSFVDPGER	Phospho (ST)	79.9663@S:10	2408.07	803.696	2408.06	803.696	0.0019	82	103	3	70.56	70.56	1.33611e-06	25.879	2	Mascot	K	L	D:\Users\massUser\Documents\JobRequest\ResultFiles\20180121\20180121180044128294^10.242.16.57^niinae@com\ManualInputFile\180120TN_04_Ti2_1.raw
489	SAFB1_HUMAN	Scaffold attachment factor B1 OS=Homo sapiens GN=SAFB PE=1 SV=4	103036	121.03	1.59342e-08	2	SEPVKEESSELEQPFAQDTSSVGPDRK	Phospho (ST)	79.9663@S:9	3055.37	764.849	3055.37	764.849	0.0007	227	253	4	70.55	70.55	1.60791e-06	26.5777	2	Mascot	K	L	D:\Users\massUser\Documents\JobRequest\ResultFiles\20180121\20180121180044128294^10.242.16.57^niinae@com\ManualInputFile\180120TN_07_SUS316L_1.raw
823	EXOS9_HUMAN	Exosome complex component RRP45 OS=Homo sapiens GN=EXOSC9 PE=1 SV=3	49545.3	70.55	0.00177963	1	APIDTSDVEEK	Phospho (ST)	79.9663@S:6	1282.53	642.273	1282.53	642.274	-0.0014	301	311	2	70.55	12.49	5.85898e-07	24.5476	0	Mascot	K	A	D:\Users\massUser\Documents\JobRequest\ResultFiles\20180121\20180121180044128294^10.242.16.57^niinae@com\ManualInputFile\180120TN_07_SUS316L_1.raw
824	PALMD_HUMAN	Palmdelphin OS=Homo sapiens GN=PALMD PE=1 SV=1	62776.8	70.51	0.0017961	1	SEHQNSSPTCQEDEEDVR	Carbamidomethyl (C);Phospho (ST)	79.9663@S:7,57.0215@C:10	2225.82	742.947	2225.82	742.946	0.0016	379	396	3	70.51	70.51	7.51375e-07	20.979	0	Mascot	K	Y	D:\Users\massUser\Documents\JobRequest\ResultFiles\20180121\20180121180044128294^10.242.16.57^niinae@com\ManualInputFile\180120TN_07_SUS316L_1.raw
1012	UBP15_HUMAN	Ubiquitin carboxyl-terminal hydrolase 15 OS=Homo sapiens GN=USP15 PE=1 SV=3	113602	70.4	0.00184217	1	SPGASNFSTLPK	Phospho (ST)	79.9663@S:1	1284.58	643.296	1284.58	643.295	0.0019	229	240	2	70.4	42.27	8.5729e-07	26.5636	0	Mascot	K	I	D:\Users\massUser\Documents\JobRequest\ResultFiles\20180121\20180121180044128294^10.242.16.57^niinae@com\ManualInputFile\180120TN_10_PEEK_PK-450_1.raw
851	RBM10_HUMAN	RNA-binding protein 10 OS=Homo sapiens GN=RBM10 PE=1 SV=3	103811	93.7893	8.44112e-06	3	GLVAAYSGESDSEEEQER	2 Phospho (ST);Phospho (Y)	79.9663@Y:6,79.9663@S:10,79.9663@S:12	2194.74	1098.38	2194.74	1098.38	0.0012	727	744	2	70.33	2.62	3.75366e-07	28.8253	0	Mascot	R	G	D:\Users\massUser\Documents\JobRequest\ResultFiles\20180121\20180121180044128294^10.242.16.57^niinae@com\ManualInputFile\180120TN_02_Ctrl.raw
681	SSFA2_HUMAN	Sperm-specific antigen 2 OS=Homo sapiens GN=SSFA2 PE=1 SV=3	139554	89.64	2.19447e-05	1	SQSLPTTLLSPVR	Phospho (ST)	79.9663@S:3	1477.76	739.885	1477.75	739.884	0.0017	737	749	2	70.33	13.39	7.87805e-07	30.5142	0	Mascot	R	V	D:\Users\massUser\Documents\JobRequest\ResultFiles\20180121\20180121180044128294^10.242.16.57^niinae@com\ManualInputFile\180120TN_07_SUS316L_1.raw
283	NPM_HUMAN	Nucleophosmin OS=Homo sapiens GN=NPM1 PE=1 SV=2	32725.9	189.689	2.1697e-15	4	DELHIVEAEAMNYEGSPIK	Oxidation (M);Phospho (ST)	15.9949@M:11,79.9663@S:16	2239.97	747.665	2239.97	747.664	0.0016	55	73	3	70.32	17.94	1.51886e-06	31.0968	0	Mascot	K	V	D:\Users\massUser\Documents\JobRequest\ResultFiles\20180121\20180121180044128294^10.242.16.57^niinae@com\ManualInputFile\180120TN_04_Ti2_1.raw
376	NSRP1_HUMAN	Nuclear speckle splicing regulatory protein 1 OS=Homo sapiens GN=NSRP1 PE=1 SV=1	66578.1	197.37	3.70109e-16	2	VEENPDADSDFDAKSSADDEIEETR	3 Phospho (ST)	79.9663@S:9,79.9663@S:15,79.9663@S:16	3023.05	1008.69	3023.05	1008.69	0.0021	240	264	3	70.31	59.54	6.14531e-07	27.8411	1	Mascot	K	V	D:\Users\massUser\Documents\JobRequest\ResultFiles\20180121\20180121180044128294^10.242.16.57^niinae@com\ManualInputFile\180120TN_02_Ctrl.raw
557	EF1D_HUMAN	Elongation factor 1-delta OS=Homo sapiens GN=EEF1D PE=1 SV=5	31216.8	110.7	1.71921e-07	2	KPATPAEDDEDDDIDLFGSDNEEEDK	2 Phospho (ST)	79.9663@T:4,79.9663@S:19	3068.12	1023.72	3068.12	1023.71	0.0029	144	169	3	70.29	70.29	7.95095e-07	30.0562	1	Mascot	K	E	D:\Users\massUser\Documents\JobRequest\ResultFiles\20180121\20180121180044128294^10.242.16.57^niinae@com\ManualInputFile\180120TN_04_Ti2_1.raw
339	HDGF_HUMAN	Hepatoma-derived growth factor OS=Homo sapiens GN=HDGF PE=1 SV=1	26885.9	173.47	9.0851e-14	5	KGNAEGSSDEEGKLVIDEPAK	2 Phospho (ST)	79.9663@S:7,79.9663@S:8	2331.99	778.337	2331.99	778.336	0.0011	126	146	3	70.26	70.26	1.35632e-06	25.3511	2	Mascot	K	E	D:\Users\massUser\Documents\JobRequest\ResultFiles\20180121\20180121180044128294^10.242.16.57^niinae@com\ManualInputFile\180120TN_07_SUS316L_1.raw
1431	G3BP2_HUMAN	Ras GTPase-activating protein-binding protein 2 OS=Homo sapiens GN=G3BP2 PE=1 SV=2	54144.8	37.8193	3.33734	2	YEDEVFGDSEPELDEESEDEVEEEQEER	Phospho (ST)	79.9663@S:17	3469.3	1157.44	3469.29	1157.44	0.007	133	160	3	70.25	12.64	9.48781e-07	30.1961	0	Mascot	R	Q	D:\Users\massUser\Documents\JobRequest\ResultFiles\20180121\20180121180044128294^10.242.16.57^niinae@com\ManualInputFile\180120TN_02_Ctrl.raw
1434	P4K2A_HUMAN	Phosphatidylinositol 4-kinase type 2-alpha OS=Homo sapiens GN=PI4K2A PE=1 SV=1	54387.8	37.6493	3.47056	1	SSSESYTQSFQSR	Phospho (ST)	79.9663@S:2	1572.61	787.314	1572.61	787.312	0.0046	460	472	2	70.25	70.25	6.79724e-07	25.4189	0	Mascot	R	K	D:\Users\massUser\Documents\JobRequest\ResultFiles\20180121\20180121180044128294^10.242.16.57^niinae@com\ManualInputFile\180120TN_02_Ctrl.raw
1626	MK14_HUMAN	Mitogen-activated protein kinase 14 OS=Homo sapiens GN=MAPK14 PE=1 SV=3	41495.1	10.0393	2001.71	1	HTDDEMTGYVATR	Oxidation (M);Phospho (ST);Phospho (Y)	15.9949@M:6,79.9663@T:7,79.9663@Y:9	1670.57	557.863	1670.57	557.863	-0.0005	174	186	3	70.25	18.45	2.97379e-07	19.7849	0	Mascot	R	W	D:\Users\massUser\Documents\JobRequest\ResultFiles\20180121\20180121180044128294^10.242.16.57^niinae@com\ManualInputFile\180120TN_02_Ctrl.raw
298	EF1D_HUMAN	Elongation factor 1-delta OS=Homo sapiens GN=EEF1D PE=1 SV=5	31216.8	229.44	2.29789e-19	4	KPATPAEDDEDDDIDLFGSDNEEEDK	Phospho (ST)	79.9663@T:4	2988.16	997.06	2988.16	997.059	0.0033	144	169	3	70.23	10.14	1.15233e-06	27.7034	1	Mascot	K	E	D:\Users\massUser\Documents\JobRequest\ResultFiles\20180121\20180121180044128294^10.242.16.57^niinae@com\ManualInputFile\180120TN_10_PEEK_PK-450_1.raw
1109	THUM1_HUMAN	THUMP domain-containing protein 1 OS=Homo sapiens GN=THUMPD1 PE=1 SV=2	39689.9	70.21	0.00192455	1	DQQPSGSEGEDDDAEAALKK	2 Phospho (ST)	79.9663@S:5,79.9663@S:7	2248.84	750.621	2248.84	750.621	0.0005	82	101	3	70.21	70.21	6.33609e-07	25.1061	1	Mascot	K	E	D:\Users\massUser\Documents\JobRequest\ResultFiles\20180121\20180121180044128294^10.242.16.57^niinae@com\ManualInputFile\180120TN_02_Ctrl.raw
477	NUP98_HUMAN	Nuclear pore complex protein Nup98-Nup96 OS=Homo sapiens GN=NUP98 PE=1 SV=4	198597	154.719	6.81507e-12	4	NLNNSNLFSPVNR	Phospho (ST)	79.9663@S:5	1567.71	784.865	1567.71	784.865	0.0001	604	616	2	70.2	0.18	9.69317e-07	28.9748	0	Mascot	K	D	D:\Users\massUser\Documents\JobRequest\ResultFiles\20180121\20180121180044128294^10.242.16.57^niinae@com\ManualInputFile\180120TN_10_PEEK_PK-450_1.raw
29	SRRM2_HUMAN	Serine/arginine repetitive matrix protein 2 OS=Homo sapiens GN=SRRM2 PE=1 SV=2	300179	1028.36	2.94714e-99	24	ELSNSPLRENSFGSPLEFR	Phospho (ST)	79.9663@S:5	2258.04	753.687	2258.04	753.686	0.0022	1316	1334	3	70.19	70.19	1.79474e-06	30.5426	1	Mascot	K	N	D:\Users\massUser\Documents\JobRequest\ResultFiles\20180121\20180121180044128294^10.242.16.57^niinae@com\ManualInputFile\180120TN_04_Ti2_1.raw
144	IF2P_HUMAN	Eukaryotic translation initiation factor 5B OS=Homo sapiens GN=EIF5B PE=1 SV=4	139198	433.869	8.28839e-40	7	KQSFDDNDSEELEDK	Phospho (ST)	79.9663@S:9	1877.72	626.914	1877.72	626.914	0.0004	105	119	3	70.09	37.24	9.35413e-07	23.922	1	Mascot	K	D	D:\Users\massUser\Documents\JobRequest\ResultFiles\20180121\20180121180044128294^10.242.16.57^niinae@com\ManualInputFile\180120TN_02_Ctrl.raw
181	MAP4_HUMAN	Microtubule-associated protein 4 OS=Homo sapiens GN=MAP4 PE=1 SV=3	121443	307.97	3.22352e-27	4	KCSLPAEEDSVLEK	Carbamidomethyl (C);Phospho (ST)	57.0215@C:2,79.9663@S:3	1683.74	842.88	1683.74	842.879	0.0019	634	647	2	70.07	49.45	1.13161e-06	25.8803	1	Mascot	K	L	D:\Users\massUser\Documents\JobRequest\ResultFiles\20180121\20180121180044128294^10.242.16.57^niinae@com\ManualInputFile\180120TN_07_SUS316L_1.raw
429	PDCD4_HUMAN	Programmed cell death protein 4 OS=Homo sapiens GN=PDCD4 PE=1 SV=2	52102.2	140.07	1.9876e-10	2	DSGRGDSVSDSGSDALR	Phospho (ST)	79.9663@S:7	1759.7	880.859	1759.7	880.858	0.0015	70	86	2	70.06	20.58	9.71485e-07	22.7393	1	Mascot	R	S	D:\Users\massUser\Documents\JobRequest\ResultFiles\20180121\20180121180044128294^10.242.16.57^niinae@com\ManualInputFile\180120TN_04_Ti2_1.raw
1627	DNJA2_HUMAN	DnaJ homolog subfamily A member 2 OS=Homo sapiens GN=DNAJA2 PE=1 SV=1	46343.8	9.8393	2096.04	2	EAYNDSSDEESSSHHGPGVQCAHQ	Carbamidomethyl (C);2 Phospho (ST)	79.9663@S:6,79.9663@S:7,57.0215@C:21	2786.96	929.993	2786.95	929.992	0.0021	389	412	3	70.05	8.24	4.94277e-07	22.4218	0	Mascot	R	]	D:\Users\massUser\Documents\JobRequest\ResultFiles\20180121\20180121180044128294^10.242.16.57^niinae@com\ManualInputFile\180120TN_02_Ctrl.raw
[truncated: 4,205 more rows]

## Sheet: Fig1_quant
no	AccNum	ProtDescription	ProtMass	ProtScore	ProtExpt	PeptCnt	Seq	Mod	ModDetail		ctrl1_Area	ctrl2_Area	PEEK1_Area	PEEK2_Area	SUS1_Area	SUS2_Area	Ti1_Area	Ti2_Area	Log2Ratio_PEEK1/Ctrl1	Log2Ratio_PEEK2/Ctrl2	Log2Ratio_SUS1/Ctrl1	Log2Ratio_SUS2/Ctrl2	Log2Ratio_Ti1/Ctrl1	Log2Ratio_Ti2/Ctrl2	ObsMass	ObsMz	CalcMass	CalcMz	DeltaMass	Charge	PeptScore	DeltaScore	PeptExpt	Title	RetTime	MissClvg	Engine	FwdSeq	BwdSeq
[truncated: 3,632 more rows]

[truncated: 8 more sheets: Fig2_ident, Fig2_quant, Fig4_ident, Fig4_quant, Fig5_ident, Fig5_quant, Fig6_ident, Fig6_quant]
